# Supplementary material for: Discovery of high-confidence human protein-coding genes and exons by whole-genome PhyloCSF helps elucidate 118 GWAS loci
Source: Genome Res. 2019 Dec;29(12):2073–87. doi: 10.1101/gr.246462.118 (PMC6886504; doi:10.1101/gr.246462.118)
Supplement: Supplemental Material [file supp_gr.246462.118_Supplemental_Data_S1.txt]

Chr	PhyloCSF start	PhyloCSF end	Strand	Number of PhyloCSF regions	PhyloCSF region ID	Top rank	CpG island overlap	Notes	Category	List	Novel?
1	26164164	26171664	-1	7	chr1:26164164-26164448-, chr1:26165819-26165923-, chr1:26166032-26166109-, chr1:26168413-26168502-, chr1:26171219-26171335-, chr1:26171483-26171515-, chr1:26171623-26171664-	118	yes	protein-coding gene ENSG00000282872	protein-coding gene	first 1000 PCCRs	yes
1	41628751	41628840	-1	1	chr1:41628751-41628840-	419	no	protein-coding gene ENSG00000284895	protein-coding gene	first 1000 PCCRs	yes
1	42789876	42798195	1	5	chr1:42789876-42789926+, chr1:42792818-42792862+, chr1:42793600-42793740+, chr1:42794424-42794606+, chr1:42798121-42798195+	135	no	protein-coding gene ENSG00000274386	protein-coding gene	first 1000 PCCRs	no
1	46533057	46533488	-1	1	chr1:46533057-46533488-	991	yes	protein-coding gene ENSG00000282881	protein-coding gene	first 1000 PCCRs	no
1	150912315	150912443	1	1	chr1:150912315-150912443+	937	no	protein-coding gene ENSG00000283324	protein-coding gene	first 1000 PCCRs	yes
1	152948552	152948878	1	1	chr1:152948552-152948878+	233	no	protein-coding gene ENSG00000283227	protein-coding gene	first 1000 PCCRs	yes
1	171623932	171623982	1	1	chr1:171623932-171623982+	2157	no	protein coding gene ENSG00000283683	protein-coding gene	previously unannotated PCCR	yes
1	173635609	173636934	1	3	chr1:173635609-173635647+, chr1:173635798-173635848+, chr1:173636908-173636934+	1550	no	protein coding gene ENSG00000232113	protein-coding gene	lncRNA PCCR	no
1	178479544	178490348	-1	4	chr1:178479544-178479624-, chr1:178482309-178482341-, chr1:178488562-178488600-, chr1:178490136-178490348-	820	no	protein-coding gene ENSG00000188585	protein-coding gene	first 1000 PCCRs	no
1	244730511	244730827	-1	4	chr1:244730511-244730552-, chr1:244730558-244730710-, chr1:244730662-244730709-, chr1:244730714-244730827-	1827	yes	protein coding gene ENSG00000284188	protein-coding gene	previously unannotated PCCR	no
2	97701174	97702729	1	2	chr2:97701174-97701245+, chr2:97702688-97702729+	818	no	protein-coding gene ENSG00000228486	protein-coding gene	first 1000 PCCRs	no
2	126898979	126899581	1	2	chr2:126898979-126899080+, chr2:126899522-126899581+	15	no	protein-coding gene ENSG00000237524	protein-coding gene	first 1000 PCCRs	no
2	131035089	131040270	1	2	chr2:131035089-131035271+, chr2:131040244-131040270+	62	yes	protein-coding gene ENSG00000284479	protein-coding gene	first 1000 PCCRs	no
2	206644318	206644590	1	1	chr2:206644318-206644590+	527	no	protein-coding gene ENSG00000235118	protein-coding gene	first 1000 PCCRs	no
2	224716279	224716368	-1	1	chr2:224716279-224716368-	583	no	protein-coding gene ENSG00000283428	protein-coding gene	first 1000 PCCRs	yes
2	227598893	227617809	1	7	chr2:227598893-227598934+, chr2:227599052-227599102+, chr2:227599130-227599243+, chr2:227608778-227609095+, chr2:227614620-227614718+, chr2:227614734-227614832+, chr2:227617456-227617809+	853	no	protein-coding genes ENSG00000284643, ENSG00000284622, ENSG00000284704, ENSG00000284631	protein-coding gene (shared cluster)	first 1000 PCCRs	yes, all 4
2	227724476	227728420	-1	3	chr2:227724476-227724592-, chr2:227724617-227724757-, chr2:227728331-227728420-	1636	no	protein coding gene ENSG00000284725	protein-coding gene	previously unannotated PCCR	yes
2	227745894	227746196	1	2	chr2:227745894-227746025+, chr2:227746074-227746196+	608	no	protein-coding gene ENSG00000284635	protein-coding gene	first 1000 PCCRs	yes
2	241897179	241897295	-1	1	chr2:241897179-241897295-	22742	no	protein coding gene ENSG00000216921	protein-coding gene	lncRNA PCCR	yes
3	46617165	46625248	1	2	chr3:46617165-46617326+, chr3:46625129-46625248+	79	no	protein-coding gene ENSG00000283473	protein-coding gene	first 1000 PCCRs	no
3	70196929	70206785	-1	2	chr3:70196929-70197186-, chr3:70206606-70206785-	692	no	protein-coding gene ENSG00000242120	protein-coding gene	first 1000 PCCRs	yes
3	88466612	88467418	1	4	chr3:88466612-88466896+, chr3:88467116-88467157+, chr3:88467191-88467220+, chr3:88467380-88467418+	585	no	protein-coding gene ENSG00000283434	protein-coding gene	first 1000 PCCRs	no
3	109148279	109148317	1	1	chr3:109148279-109148317+	2594	no	protein coding gene ENSG00000241224	protein-coding gene	lncRNA PCCR	yes
3	150891061	150894305	-1	4	chr3:150891061-150891105-, chr3:150893338-150893424-, chr3:150894204-150894239-, chr3:150894276-150894305-	469	no	protein-coding gene ENSG00000214237	protein-coding gene	first 1000 PCCRs	no
3	155290950	155291024	-1	1	chr3:155290950-155291024-	553	no	protein-coding gene ENSG00000240045	protein-coding gene	first 1000 PCCRs	no
4	574887	576356	-1	8	chr4:574887-575498-, chr4:575505-575531-, chr4:575540-575593-, chr4:575541-576239-, chr4:575629-575664-, chr4:575824-576240-, chr4:575930-576238-, chr4:576252-576356-	703	yes	protein-coding gene ENSG00000273238	protein-coding gene	first 1000 PCCRs	yes
4	6070061	6070162	-1	1	chr4:6070061-6070162-	426	no	protein-coding gene ENSG00000284684	protein-coding gene	first 1000 PCCRs	yes
4	6673946	6674539	1	2	chr4:6673946-6673984+, chr4:6674405-6674539+	949	yes	protein-coding gene ENSG00000170846; found after examing lncRNAs for coding potential	protein-coding gene	re-ranking	yes
4	55820027	55820143	1	1	chr4:55820027-55820143+	126	no	protein-coding gene ENSG00000250821	protein-coding gene	first 1000 PCCRs	yes
4	106358309	106367411	-1	3	chr4:106358309-106358437-, chr4:106367043-106367153-, chr4:106367184-106367411-	338	no	protein-coding gene ENSG00000250298	protein-coding gene	first 1000 PCCRs	no
4	121764920	121765120	-1	1	chr4:121764920-121765120-	472	yes	protein-coding gene ENSG00000164112	protein-coding gene	first 1000 PCCRs	yes
4	146217013	146230318	1	5	chr4:146217013-146217075+, chr4:146222356-146222442+, chr4:146222482-146222577+, chr4:146224449-146224520+, chr4:146230244-146230318+	309	no	protein-coding gene ENSG00000250673	protein-coding gene	first 1000 PCCRs	yes
4	149548480	149553233	-1	3	chr4:149548480-149548587-, chr4:149553138-149553173-, chr4:149553183-149553233-	169	no	protein-coding gene ENSG00000234828	protein-coding gene	first 1000 PCCRs	no
4	164770444	164770545	1	1	chr4:164770444-164770545+	285	no	protein-coding gene ENSG00000248771	protein-coding gene	first 1000 PCCRs	yes
5	127941235	127941354	1	1	chr5:127941235-127941354+	127	no	protein-coding gene ENSG00000230561	protein-coding gene	first 1000 PCCRs	no
5	136192216	136192524	-1	1	chr5:136192216-136192524-	256	yes	protein-coding gene ENSG00000271824	protein-coding gene	first 1000 PCCRs	yes
5	139472562	139472807	1	3	chr5:139472562-139472618+, chr5:139472640-139472750+, chr5:139472772-139472807+	56	no	protein-coding gene ENSG00000283288	protein-coding gene	first 1000 PCCRs	yes
5	148243009	148243425	1	3	chr5:148243009-148243110+, chr5:148243279-148243326+, chr5:148243390-148243425+	1343	no	protein coding gene ENSG00000248109	protein-coding gene	previously unannotated PCCR	no
5	170234995	170235066	1	1	chr5:170234995-170235066+	1010	no	protein coding gene ENSG00000234511	protein-coding gene	lncRNA PCCR	no
6	33329029	33329271	-1	1	chr6:33329029-33329271-	635	no	protein-coding gene ENSG00000285064	protein-coding gene	first 1000 PCCRs	yes
6	34235179	34247507	-1	20	chr6:34235179-34235205-, chr6:34235466-34235546-, chr6:34235549-34235656-, chr6:34236757-34236873-, chr6:34236758-34236784-, chr6:34236943-34236984-, chr6:34237335-34237421-, chr6:34237340-34237462-, chr6:34237414-34237551-, chr6:34237470-34237505-, chr6:34237580-34237642-, chr6:34237650-34237679-, chr6:34237652-34237774-, chr6:34237947-34238009-, chr6:34238107-34238196-, chr6:34238127-34238228-,…	204	yes	protein-coding gene ENSG00000186577	protein-coding gene	first 1000 PCCRs	yes
6	44217472	44223932	1	3	chr6:44217472-44217672+, chr6:44217694-44217723+, chr6:44223897-44223932+	864	yes	protein-coding gene ENSG00000262179	protein-coding gene	first 1000 PCCRs	no
6	99531419	99531785	1	3	chr6:99531419-99531478+, chr6:99531637-99531714+, chr6:99531717-99531785+	1091	no	protein coding gene ENSG00000228439	protein-coding gene	lncRNA PCCR	no
6	138378073	138382799	1	3	chr6:138378073-138378186+, chr6:138382515-138382721+, chr6:138382770-138382799+	212	no	protein-coding gene ENSG00000262543	protein-coding gene	first 1000 PCCRs	yes
7	290122	291410	1	2	chr7:290122-290274+, chr7:291354-291410+	506	yes	protein-coding gene ENSG00000248767	protein-coding gene	first 1000 PCCRs	yes
7	7673372	7673452	1	1	chr7:7673372-7673452+	1087	no	protein coding gene ENSG00000219545	protein-coding gene	lncRNA PCCR	no
7	45863094	45866101	-1	2	chr7:45863094-45863165-, chr7:45866060-45866101-	944	no	protein-coding gene ENSG00000283247	protein-coding gene	first 1000 PCCRs	yes
7	90319404	90319679	-1	1	chr7:90319404-90319679-	428	no	protein-coding gene ENSG00000283267	protein-coding gene	first 1000 PCCRs	yes
7	99604416	99610562	1	4	chr7:99604416-99604595+, chr7:99606747-99606806+, chr7:99607681-99607779+, chr7:99610515-99610562+	1102	no	protein coding gene ENSG00000244219	protein-coding gene	lncRNA PCCR	no
7	102539611	102539706	-1	1	chr7:102539611-102539706-	367	no	protein-coding gene ENSG00000284981; found after looking at high-scoring intergenic PCCRs	protein-coding gene	re-ranking	no
7	113117405	113117578	-1	1	chr7:113117405-113117578-	726	no	protein-coding gene ENSG00000214194	protein-coding gene	first 1000 PCCRs	no
7	128866410	128869879	1	5	chr7:128866410-128866577+, chr7:128866596-128866829+, chr7:128868665-128868772+, chr7:128869294-128869329+, chr7:128869847-128869879+	206	yes	protein-coding gene ENSG00000272899	protein-coding gene	first 1000 PCCRs	no
7	143639739	143647639	-1	12	chr7:143639739-143639837-, chr7:143639865-143639924-, chr7:143642640-143642978-, chr7:143643888-143644079-, chr7:143644473-143644682-, chr7:143645951-143646040-, chr7:143646671-143646697-, chr7:143646725-143646958-, chr7:143647001-143647084-, chr7:143647112-143647147-, chr7:143647157-143647273-, chr7:143647286-143647639-	81	no	protein-coding gene ENSG00000283528	protein-coding gene	first 1000 PCCRs	yes
7	150407660	150408220	1	1	chr7:150407660-150408220+	488	yes	protein-coding gene ENSG00000284691	protein-coding gene	first 1000 PCCRs	no
7	151207868	151210318	-1	2	chr7:151207868-151208110-, chr7:151210190-151210318-	60	no	protein-coding gene ENSG00000285480	protein-coding gene	first 1000 PCCRs	yes
8	10496192	10498809	-1	6	chr8:10496192-10496221-, chr8:10496290-10496466-, chr8:10496650-10496718-, chr8:10497773-10497907-, chr8:10498609-10498689-, chr8:10498693-10498809-	31	no	protein-coding gene ENSG00000253649	protein-coding gene	first 1000 PCCRs	yes
8	141514697	141518615	1	3	chr8:141514697-141514771+, chr8:141518215-141518568+, chr8:141518571-141518615+	102	yes	protein-coding gene ENSG00000226490	protein-coding gene	first 1000 PCCRs	yes
8	143788915	143790593	1	7	chr8:143788915-143789058+, chr8:143789199-143789240+, chr8:143789436-143789489+, chr8:143789761-143789868+, chr8:143789973-143790071+, chr8:143790141-143790269+, chr8:143790351-143790593+	85	no	protein-coding gene ENSG00000203499	protein-coding gene	first 1000 PCCRs	no
9	32552441	32552896	1	3	chr9:32552441-32552476+, chr9:32552614-32552643+, chr9:32552801-32552896+	324	yes	protein-coding gene ENSG00000235453	protein-coding gene	first 1000 PCCRs	yes
9	35910464	35910637	1	1	chr9:35910464-35910637+	389	no	protein-coding gene ENSG00000235387	protein-coding gene	first 1000 PCCRs	no
9	38694791	38703999	-1	2	chr9:38694791-38694868-, chr9:38703856-38703999-	214	no	protein-coding gene ENSG00000283329	protein-coding gene	first 1000 PCCRs	yes
9	87956321	87956437	1	1	chr9:87956321-87956437+	67	no	protein-coding gene ENSG00000283205	protein-coding gene	first 1000 PCCRs	yes
9	114657748	114666675	-1	2	chr9:114657748-114657774-, chr9:114666637-114666675-	2004	no	protein coding gene ENSG00000230054	protein-coding gene	lncRNA PCCR	no
9	120793125	120799627	1	4	chr9:120793125-120793175+, chr9:120793151-120793186+, chr9:120793156-120793215+, chr9:120799571-120799627+	982	yes	protein-coding gene ENSG00000214654; found after looking at high-scoring intergenic PCCRs	protein-coding gene	re-ranking	yes
9	131546695	131558199	1	5	chr9:131546695-131546730+, chr9:131554556-131554615+, chr9:131554655-131555038+, chr9:131556070-131556219+, chr9:131558047-131558199+	95	yes	protein-coding gene ENSG00000283526	protein-coding gene	first 1000 PCCRs	no
9	134025449	134027002	1	2	chr9:134025449-134025478+, chr9:134026745-134027002+	592	yes	protein-coding gene ENSG00000235106	protein-coding gene	first 1000 PCCRs	no
9	135614297	135617015	1	4	chr9:135614297-135614353+, chr9:135615365-135615454+, chr9:135616591-135616659+, chr9:135616938-135617015+	1311	no	protein coding gene ENSG00000236543	protein-coding gene	lncRNA PCCR	no
9	137217946	137221875	1	3	chr9:137217946-137217984+, chr9:137218066-137218593+, chr9:137221819-137221875+	549	yes	protein-coding gene ENSG00000284976	protein-coding gene	first 1000 PCCRs	yes
10	14838293	14843891	1	5	chr10:14838293-14838331+, chr10:14842282-14842623+, chr10:14842801-14842830+, chr10:14843424-14843504+, chr10:14843595-14843891+	43	yes	protein-coding gene ENSG00000284024	protein-coding gene	first 1000 PCCRs	yes
10	47922111	47923091	1	2	chr10:47922111-47922701+, chr10:47922753-47923091+	121	no	protein-coding gene ENSG00000264717	protein-coding gene	first 1000 PCCRs	no
10	102450527	102451009	-1	3	chr10:102450527-102450556-, chr10:102450572-102450766-, chr10:102450917-102451009-	493	yes	protein-coding gene ENSG00000120055	protein-coding gene	first 1000 PCCRs	yes
10	130110698	130110751	-1	1	chr10:130110698-130110751-	1601	yes	protein coding gene ENSG00000237489	protein-coding gene	lncRNA PCCR	yes
11	18599926	18603819	1	3	chr11:18599926-18599991+, chr11:18603124-18603189+, chr11:18603775-18603819+	1296	no	protein coding gene ENSG00000247595	protein-coding gene	lncRNA PCCR	no
11	62832028	62832534	-1	2	chr11:62832028-62832078-, chr11:62832442-62832534-	402	yes	protein-coding gene ENSG00000283268	protein-coding gene	first 1000 PCCRs	yes
11	69157426	69157993	1	2	chr11:69157426-69157476+, chr11:69157865-69157993+	219	no	protein-coding gene ENSG00000284713	protein-coding gene	first 1000 PCCRs	yes
11	94528083	94528205	1	1	chr11:94528083-94528205+	158	no	protein-coding gene ENSG00000257057	protein-coding gene	first 1000 PCCRs	no
11	118013793	118015810	-1	3	chr11:118013793-118013879-, chr11:118014707-118014742-, chr11:118015682-118015810-	391	no	protein-coding gene ENSG00000255274	protein-coding gene	first 1000 PCCRs	yes
11	125947712	125955911	1	15	chr11:125947712-125947852+, chr11:125947868-125948005+, chr11:125948304-125948417+, chr11:125948481-125948516+, chr11:125948547-125948585+, chr11:125950013-125950294+, chr11:125950960-125951061+, chr11:125951104-125951136+, chr11:125951827-125951910+, chr11:125951923-125952048+, chr11:125953399-125953587+, chr11:125954086-125954280+, chr11:125954293-125954388+, chr11:125955059-125955172+, chr11:1…	249	no	protein-coding gene ENSG00000283703	protein-coding gene	first 1000 PCCRs	no
12	2849327	2855413	-1	7	chr12:2849327-2849434-, chr12:2849453-2849512-, chr12:2854907-2854993-, chr12:2855057-2855125-, chr12:2855144-2855269-, chr12:2855276-2855317-, chr12:2855381-2855413-	6	no	protein-coding gene ENSG00000283297	protein-coding gene	first 1000 PCCRs	yes
12	48759259	48773560	1	4	chr12:48759259-48759342+, chr12:48764850-48764993+, chr12:48765605-48765658+, chr12:48773525-48773560+	184	no	protein-coding gene ENSG00000257987	protein-coding gene	first 1000 PCCRs	no
12	51807534	51814833	-1	5	chr12:51807534-51807563-, chr12:51810574-51810603-, chr12:51814156-51814308-, chr12:51814417-51814629-, chr12:51814681-51814833-	173	yes	protein-coding gene ENSG00000284730	protein-coding gene	first 1000 PCCRs	yes
12	52079777	52080025	1	2	chr12:52079777-52079845+, chr12:52079876-52080025+	562	yes	protein-coding gene ENSG00000284791	protein-coding gene	first 1000 PCCRs	yes
12	122226015	122226567	-1	3	chr12:122226015-122226056-, chr12:122226412-122226567-, chr12:122226504-122226563-	279	yes	protein-coding gene ENSG00000284934	protein-coding gene	first 1000 PCCRs	yes
13	51084157	51088078	-1	5	chr13:51084157-51084216-, chr13:51084244-51084291-, chr13:51085309-51085428-, chr13:51085432-51085560-, chr13:51087929-51088078-	136	no	protein-coding gene ENSG00000226792	protein-coding gene	first 1000 PCCRs	yes
13	51838501	51838536	-1	1	chr13:51838501-51838536-	10679	no	protein coding gene ENSG00000281106	protein-coding gene	lncRNA PCCR	yes
13	113973839	113973997	-1	1	chr13:113973839-113973997-	257	no	protein-coding gene ENSG00000283199	protein-coding gene	first 1000 PCCRs	no
13	114196396	114200402	1	2	chr13:114196396-114196425+, chr13:114200313-114200402+	673	yes	protein-coding gene ENSG00000283361	protein-coding gene	first 1000 PCCRs	no
14	23090103	23104878	-1	21	chr14:23090103-23090132-, chr14:23094729-23094782-, chr14:23094814-23094840-, chr14:23094851-23094910-, chr14:23095039-23095161-, chr14:23095064-23095189-, chr14:23100597-23100680-, chr14:23100873-23100905-, chr14:23101289-23101393-, chr14:23101457-23101564-, chr14:23101714-23101767-, chr14:23101877-23101912-, chr14:23102096-23102257-, chr14:23102338-23102490-, chr14:23102639-23102710-, chr14:231…	156	yes	protein-coding gene ENSG00000283654	protein-coding gene	first 1000 PCCRs	yes
14	66486676	66492148	1	5	chr14:66486676-66486807+, chr14:66488158-66488196+, chr14:66488218-66488256+, chr14:66489002-66489043+, chr14:66492071-66492148+	330	no	protein-coding gene ENSG00000196553	protein-coding gene	first 1000 PCCRs	no
14	94008609	94008641	1	1	chr14:94008609-94008641+	8715	no	protein coding gene ENSG00000175699	protein-coding gene	lncRNA PCCR	no
14	95922793	95923212	1	2	chr14:95922793-95922963+, chr14:95923183-95923212+	392	no	protein-coding gene ENSG00000250366	protein-coding gene	first 1000 PCCRs	no
14	96086221	96086732	1	2	chr14:96086221-96086256+, chr14:96086508-96086732+	787	no	protein-coding gene ENSG00000227051	protein-coding gene	first 1000 PCCRs	no
14	103088100	103088216	1	1	chr14:103088100-103088216+	307	no	protein-coding gene ENSG00000283071	protein-coding gene	first 1000 PCCRs	no
15	80201773	80201949	-1	1	chr15:80201773-80201949-	617	no	protein-coding gene ENSG00000259417	protein-coding gene	first 1000 PCCRs	no
16	1432591	1433358	1	4	chr16:1432591-1432644+, chr16:1432789-1432947+, chr16:1433005-1433046+, chr16:1433101-1433358+	320	yes	protein-coding gene ENSG00000284395	protein-coding gene	first 1000 PCCRs	no
16	8884359	8885277	1	3	chr16:8884359-8884388+, chr16:8884401-8884451+, chr16:8885212-8885277+	1466	no	protein coding gene ENSG00000283516	protein-coding gene	previously unannotated PCCR	no
16	30054796	30063839	1	3	chr16:30054796-30054939+, chr16:30055172-30055285+, chr16:30063729-30063839+	226	no	protein-coding gene ENSG00000285043	protein-coding gene	first 1000 PCCRs	yes
16	53044015	53044083	-1	1	chr16:53044015-53044083-	2335	no	protein coding gene ENSG00000277639	protein-coding gene	lncRNA PCCR	no
16	68014273	68015770	-1	2	chr16:68014273-68014344-, chr16:68015720-68015770-	1080	no	protein coding gene ENSG00000263201	protein-coding gene	lncRNA PCCR	no
16	71430668	71432325	-1	4	chr16:71430668-71430742-, chr16:71431505-71431561-, chr16:71431928-71431981-, chr16:71432299-71432325-	1	no	protein-coding gene ENSG00000260734	protein-coding gene	first 1000 PCCRs	no
17	4801292	4807131	-1	3	chr17:4801292-4801372-, chr17:4802266-4802322-, chr17:4807054-4807131-	651	yes	protein-coding gene ENSG00000262165	protein-coding gene	first 1000 PCCRs	yes
17	7420340	7438334	1	9	chr17:7420340-7420384+, chr17:7428927-7429052+, chr17:7430507-7430533+, chr17:7430834-7430890+, chr17:7430948-7430992+, chr17:7432430-7432477+, chr17:7432601-7432699+, chr17:7438225-7438260+, chr17:7438257-7438334+	1096	yes	protein-coding gene ENSG00000283439	protein-coding gene	previously unannotated PCCR	no
17	7909339	7916216	-1	8	chr17:7909339-7909383-, chr17:7909341-7909400-, chr17:7910387-7910425-, chr17:7910412-7910438-, chr17:7915534-7915578-, chr17:7915686-7915727-, chr17:7915737-7915769-, chr17:7915866-7916216-	436	yes	protein-coding gene ENSG00000179859	protein-coding gene	first 1000 PCCRs	no
17	10803748	10803966	-1	2	chr17:10803748-10803903-, chr17:10803919-10803966-	593	no	protein-coding gene ENSG00000263429	protein-coding gene	first 1000 PCCRs	no
17	28716900	28717708	-1	3	chr17:28716900-28716941-, chr17:28717298-28717618-, chr17:28717643-28717708-	248	yes	protein-coding gene ENSG00000109113	protein-coding gene	first 1000 PCCRs	no
17	38925691	38925768	1	1	chr17:38925691-38925768+	699	no	protein-coding gene ENSG00000263874	protein-coding gene	first 1000 PCCRs	no
17	42039741	42043379	-1	6	chr17:42039741-42040328-, chr17:42040353-42040796-, chr17:42040821-42040880-, chr17:42040914-42041186-, chr17:42042831-42043046-, chr17:42043062-42043379-	246	yes	protein-coding gene ENSG00000267221	protein-coding gene	first 1000 PCCRs	no
17	43228447	43228554	-1	1	chr17:43228447-43228554-	228	no	protein-coding gene ENSG00000236383	protein-coding gene	first 1000 PCCRs	yes
17	50750924	50761416	-1	5	chr17:50750924-50750956-, chr17:50751194-50751235-, chr17:50751359-50751427-, chr17:50751360-50751404-, chr17:50761366-50761416-	1462	no	protein-coding gene ENSG00000167117; found after examing lncRNAs for coding potential	protein-coding gene	re-ranking	yes
17	55511098	55511337	-1	1	chr17:55511098-55511337-	855	no	protein-coding gene ENSG00000261873	protein-coding gene	first 1000 PCCRs	no
17	76568812	76569633	-1	3	chr17:76568812-76568838-, chr17:76568896-76569063-, chr17:76569085-76569633-	14	no	protein-coding gene ENSG00000284526	protein-coding gene	first 1000 PCCRs	yes
17	81181263	81182071	1	3	chr17:81181263-81181340+, chr17:81181609-81181668+, chr17:81181991-81182071+	7315	no	protein coding gene ENSG00000225180	protein-coding gene	lncRNA PCCR	no
19	3482828	3483376	-1	2	chr19:3482828-3483052-, chr19:3483197-3483376-	30	yes	protein-coding gene ENSG00000284638	protein-coding gene	first 1000 PCCRs	yes
19	5560211	5567933	-1	2	chr19:5560211-5560255-, chr19:5567670-5567933-	2076	yes	protein coding gene ENSG00000223573	protein-coding gene	lncRNA PCCR	no
19	7019464	7019637	-1	2	chr19:7019464-7019529-, chr19:7019578-7019637-	7145	no	protein coding gene ENSG00000196589	protein-coding gene	lncRNA PCCR	yes
19	12688049	12688369	1	2	chr19:12688049-12688144+, chr19:12688253-12688369+	306	no	protein-coding gene ENSG00000283980	protein-coding gene	first 1000 PCCRs	no
19	17390521	17394161	-1	5	chr19:17390521-17390628-, chr19:17391198-17391353-, chr19:17391754-17391840-, chr19:17393823-17393969-, chr19:17393982-17394161-	112	yes	protein-coding gene ENSG00000269720	protein-coding gene	first 1000 PCCRs	no
19	18236900	18263956	-1	6	chr19:18236900-18237043-, chr19:18247666-18247713-, chr19:18250363-18250440-, chr19:18258203-18258274-, chr19:18263249-18263290-, chr19:18263924-18263956-	653	no	protein-coding gene ENSG00000284797; found after looking at high-scoring intergenic PCCRs	protein-coding gene	re-ranking	yes
19	35586254	35586481	1	2	chr19:35586254-35586409+, chr19:35586431-35586481+	1763	no	protein coding gene ENSG00000283758	protein-coding gene	previously unannotated PCCR	yes
19	46427757	46428416	-1	3	chr19:46427757-46427831-, chr19:46427952-46428050-, chr19:46428117-46428416-	191	no	protein-coding gene ENSG00000277531	protein-coding gene	first 1000 PCCRs	yes
19	49017965	49020515	-1	7	chr19:49017965-49018117-, chr19:49018130-49018174-, chr19:49018875-49019000-, chr19:49019641-49019682-, chr19:49019728-49019760-, chr19:49019906-49020052-, chr19:49020417-49020515-	34	yes	protein-coding gene ENSG00000268655	protein-coding gene	first 1000 PCCRs	yes
19	50785936	50790413	-1	3	chr19:50785936-50786001-, chr19:50786078-50786107-, chr19:50790357-50790413-	2506	no	protein coding gene ENSG00000261341	protein-coding gene	lncRNA PCCR	no
19	51689064	51704502	1	17	chr19:51689064-51689132+, chr19:51689195-51689422+, chr19:51689268-51689348+, chr19:51689296-51689391+, chr19:51689562-51689594+, chr19:51690041-51690097+, chr19:51690780-51690878+, chr19:51690916-51690978+, chr19:51691060-51691191+, chr19:51692638-51692691+, chr19:51692776-51692850+, chr19:51692831-51692908+, chr19:51694477-51694539+, chr19:51703020-51703094+, chr19:51703248-51703328+, chr19:517…	36	yes	protein-coding gene ENSG00000182310	protein-coding gene	first 1000 PCCRs	no
19	52915203	52915304	-1	1	chr19:52915203-52915304-	12307	no	protein coding gene ENSG00000213793	protein-coding gene	lncRNA PCCR	no
19	55463745	55464557	-1	2	chr19:55463745-55463966-, chr19:55464384-55464557-	337	no	protein-coding gene ENSG00000283567	protein-coding gene	first 1000 PCCRs	yes
19	56302000	56304825	1	2	chr19:56302000-56302101+, chr19:56304790-56304825+	609	no	protein-coding gene ENSG00000267710	protein-coding gene	first 1000 PCCRs	yes
20	10413765	10413893	-1	1	chr20:10413765-10413893-	296	no	protein-coding gene ENSG00000285508	protein-coding gene	first 1000 PCCRs	no
20	35277717	35277935	-1	2	chr20:35277717-35277797-, chr20:35277828-35277935-	1109	yes	protein coding gene ENSG00000126005	protein-coding gene	lncRNA PCCR	no
20	64037999	64038750	1	3	chr20:64037999-64038073+, chr20:64038299-64038433+, chr20:64038643-64038750+	199	yes	protein-coding gene ENSG00000196421	protein-coding gene	first 1000 PCCRs	yes
21	7789350	7789511	-1	1	chr21:7789350-7789511-	526	no	protein-coding gene ENSG00000278961	protein-coding gene	first 1000 PCCRs	no
22	21467445	21469818	1	7	chr22:21467445-21467642+, chr22:21467895-21467999+, chr22:21468152-21468214+, chr22:21468354-21468434+, chr22:21469127-21469186+, chr22:21469278-21469355+, chr22:21469741-21469818+	1328	yes	protein coding gene ENSG00000206140	protein-coding gene	lncRNA PCCR	no
22	39496763	39504446	1	2	chr22:39496763-39496789+, chr22:39504207-39504446+	860	no	protein-coding gene ENSG00000285025	protein-coding gene	first 1000 PCCRs	no
X	111518858	111519127	1	1	chrX:111518858-111519127+	452	no	protein-coding gene ENSG00000260802	protein-coding gene	first 1000 PCCRs	no
X	135119106	135119168	-1	1	chrX:135119106-135119168-	27432	no	protein coding gene ENSG00000224107	protein-coding gene	lncRNA PCCR	no
X	135253382	135253432	1	1	chrX:135253382-135253432+	41242	no	protein coding gene ENSG00000238210	protein-coding gene	lncRNA PCCR	no
X	149548419	149549612	-1	4	chrX:149548419-149548478-, chrX:149548857-149548895-, chrX:149549427-149549552-, chrX:149549583-149549612-	44	no	protein-coding gene ENSG00000283697	protein-coding gene	first 1000 PCCRs	no
X	149929879	149931078	1	2	chrX:149929879-149930070+, chrX:149931016-149931078+	1263	no	protein coding gene ENSG00000283463	protein-coding gene	lncRNA PCCR	no
1	923849	924956	1	3	chr1:923849-923884+, chr1:924432-924956+, chr1:924860-924913+	201	yes	SAMD11 5' extension	coding exon(s)	first 1000 PCCRs	yes
1	1034466	1042172	1	3	chr1:1034466-1034504+, chr1:1034541-1034705+, chr1:1042143-1042172+	50	yes	AGRN intronic alternative START	coding exon(s)	first 1000 PCCRs	yes
1	1922577	1922723	-1	1	chr1:1922577-1922723-	567	no	CFAP74 cassette exon	coding exon(s)	first 1000 PCCRs	no
1	2789592	2800821	-1	4	chr1:2789592-2790239-, chr1:2800063-2800140-, chr1:2800273-2800458-, chr1:2800480-2800821-	54	yes	TTC34 5' extension	coding exon(s)	first 1000 PCCRs	yes
1	6447414	6456191	1	7	chr1:6447414-6447458+, chr1:6454434-6455003+, chr1:6455052-6455120+, chr1:6455193-6455411+, chr1:6455463-6455543+, chr1:6455559-6455882+, chr1:6456072-6456191+	235	yes	ESPN very large alternative final exon	coding exon(s)	first 1000 PCCRs	no
1	6497370	6506158	-1	2	chr1:6497370-6497474-, chr1:6506030-6506158-	243	yes	PLEKHG5 alternative first exon	coding exon(s)	first 1000 PCCRs	yes
1	14180434	14180598	1	1	chr1:14180434-14180598+	414	no	KAZN 5' extension	coding exon(s)	first 1000 PCCRs	no
1	21089132	21089212	-1	1	chr1:21089132-21089212-	661	no	EIF4G3 5' coding exons	coding exon(s)	first 1000 PCCRs	yes
1	26354279	26360113	-1	4	chr1:26354279-26354311-, chr1:26354636-26354683-, chr1:26359999-26360052-, chr1:26360081-26360113-	2019	yes	CRYBG2 3 alternative first coding exons	coding exon(s)	previously unannotated PCCR	yes
1	28593695	28593799	1	1	chr1:28593695-28593799+	236	no	RAB42 first coding exon	coding exon(s)	first 1000 PCCRs	no
1	29069160	29070606	1	3	chr1:29069160-29069291+, chr1:29070358-29070390+, chr1:29070466-29070606+	715	no	EPB41 alternative final exon	coding exon(s)	first 1000 PCCRs	no
1	43426391	43426525	1	1	chr1:43426391-43426525+	115	no	SZT2 cassette exon	coding exon(s)	first 1000 PCCRs	no
1	54132971	54136809	-1	2	chr1:54132971-54133300-, chr1:54136630-54136809-	189	no	CDCP2 alternative final coding exons	coding exon(s)	first 1000 PCCRs	yes
1	62153386	62161057	1	2	chr1:62153386-62153469+, chr1:62160908-62161057+	477	no	PATJ cassette exon	coding exon(s)	first 1000 PCCRs	no
1	92166967	92168865	1	3	chr1:92166967-92167083+, chr1:92167093-92167140+, chr1:92168806-92168865+	134	no	Readthrough' protein-coding transcript added between BTBD8 and KIAA1107 containing 3 new coding exons; actually shows that this is really one locus, with HGNC retaining the BTBD8 symbol	coding exon(s)	first 1000 PCCRs	yes
1	92662719	92662868	-1	1	chr1:92662719-92662868-	671	no	EVI5 cassette exon	coding exon(s)	first 1000 PCCRs	no
1	110228004	110230556	1	4	chr1:110228004-110228042+, chr1:110228565-110228696+, chr1:110229471-110229497+, chr1:110230515-110230556+	166	no	KCNC4 alternative final exon	coding exon(s)	first 1000 PCCRs	yes
1	114091905	114092085	-1	2	chr1:114091905-114091934-, chr1:114092005-114092085-	743	no	SYT6 alternative final exon	coding exon(s)	first 1000 PCCRs	no
1	151766752	151766868	1	1	chr1:151766752-151766868+	63	no	OAZ3 first coding exon.	coding exon(s)	first 1000 PCCRs	no
1	169795103	169795213	1	1	chr1:169795103-169795213+	273	no	C1orf112 5' coding exon	coding exon(s)	first 1000 PCCRs	no
1	180950339	180950530	1	1	chr1:180950339-180950530+	342	no	KIAA1614 3' coding exon	coding exon(s)	first 1000 PCCRs	yes
1	181413147	181413581	1	1	chr1:181413147-181413581+	478	yes	CACNA1E extended to upstream ATG	coding exon(s)	first 1000 PCCRs	no
1	181779441	181779545	1	1	chr1:181779441-181779545+	886	no	CACNA1E partner of a mutually exclusive exon pair	coding exon(s)	first 1000 PCCRs	no
1	182390538	182400521	-1	4	chr1:182390538-182390573-, chr1:182390586-182390642-, chr1:182390691-182390783-, chr1:182400486-182400521-	892	yes	GLUL first exon	coding exon(s)	first 1000 PCCRs	yes
1	197442293	197442418	1	1	chr1:197442293-197442418+	308	no	CRB1 alternative final exon	coding exon(s)	first 1000 PCCRs	yes
1	204243114	204256899	-1	4	chr1:204243114-204243266-, chr1:204251534-204251641-, chr1:204256798-204256899-, chr1:204256802-204256888-	352	no	PLEKHA6 4 cassette exons	coding exon(s)	first 1000 PCCRs	no
1	206518412	206518492	1	1	chr1:206518412-206518492+	584	no	RASSF5 alternative 5' eon	coding exon(s)	first 1000 PCCRs	yes
1	210016022	210016150	1	1	chr1:210016022-210016150+	151	no	SYT14 first coding exon	coding exon(s)	first 1000 PCCRs	no
1	225275914	225277481	1	2	chr1:225275914-225276060+, chr1:225277425-225277481+	144	no	DNAH14 two cassette exons	coding exon(s)	first 1000 PCCRs	no
2	27136918	27137052	-1	1	chr2:27136918-27137052-	992	no	PRR30 alternative first exon	coding exon(s)	first 1000 PCCRs	yes
2	38880184	38880706	1	2	chr2:38880184-38880234+, chr2:38880599-38880706+	778	no	MORN2 upstream coding exons led to the usage of a [CTG] for initiation, supported by human and mouse RP and conservation.	coding exon(s)	first 1000 PCCRs	yes
2	73071669	73081530	-1	10	chr2:73071669-73071779-, chr2:73071755-73071799-, chr2:73079818-73080018-, chr2:73080301-73080339-, chr2:73080499-73080537-, chr2:73080697-73080762-, chr2:73080814-73080906-, chr2:73081261-73081344-, chr2:73081396-73081452-, chr2:73081492-73081530-	418	yes	RAB11FIP5 2kb cassette exon	coding exon(s)	first 1000 PCCRs	yes
2	74218630	74221468	-1	3	chr2:74218630-74218662-, chr2:74218687-74218791-, chr2:74221436-74221468-	200	no	SLC4A5 exon skip leading to frameshift and alternative C terminus	coding exon(s)	first 1000 PCCRs	yes
2	74421730	74426760	-1	2	chr2:74421730-74421765-, chr2:74426653-74426760-	445	yes	RTKN 3' extension	coding exon(s)	first 1000 PCCRs	no
2	86219982	86227399	-1	2	chr2:86219982-86220122-, chr2:86227370-86227399-	108	no	REEP1 two cassette exons	coding exon(s)	first 1000 PCCRs	no
2	101450602	101452446	-1	2	chr2:101450602-101450673-, chr2:101452390-101452446-	924	no	RFX8 two cassette exons previously on an NMD model	coding exon(s)	first 1000 PCCRs	no
2	127485902	127486009	-1	1	chr2:127485902-127486009-	649	no	IWS1 alternative final exon	coding exon(s)	first 1000 PCCRs	no
2	132668677	132673137	-1	5	chr2:132668677-132668706-, chr2:132669111-132669137-, chr2:132669972-132670067-, chr2:132670257-132670304-, chr2:132673030-132673137-	349	yes	NCKAP5 alternative final exon	coding exon(s)	first 1000 PCCRs	no
2	196990683	196990934	-1	2	chr2:196990683-196990772-, chr2:196990851-196990934-	511	no	ANKRD44 alternative final exon	coding exon(s)	first 1000 PCCRs	no
2	202202478	202202543	1	1	chr2:202202478-202202543+	954	no	KIAA2012 extended to full length at 5' and 3' ends	coding exon(s)	first 1000 PCCRs	no
2	218010106	218010282	-1	2	chr2:218010106-218010216-, chr2:218010247-218010282-	1546	yes	TNS1 alternative first exon	coding exon(s)	previously unannotated PCCR	yes
2	224982207	224982383	-1	1	chr2:224982207-224982383-	519	no	DOCK10 alternative first exon	coding exon(s)	first 1000 PCCRs	no
2	230990378	230991124	1	5	chr2:230990378-230990437+, chr2:230990690-230990731+, chr2:230990768-230990950+, chr2:230990990-230991034+, chr2:230991092-230991124+	544	yes	SPATA3 alternative first exon	coding exon(s)	first 1000 PCCRs	yes
2	236237283	236241502	-1	3	chr2:236237283-236237312-, chr2:236238735-236238773-, chr2:236241404-236241502-	822	yes	ASB18 intronic alternative ATG	coding exon(s)	first 1000 PCCRs	yes
2	240560378	240572566	1	7	chr2:240560378-240560404+, chr2:240568230-240568334+, chr2:240568386-240568559+, chr2:240568438-240568539+, chr2:240568614-240569123+, chr2:240568631-240568813+, chr2:240572420-240572566+	225	yes	RNPEPL1 extended 5'	coding exon(s)	first 1000 PCCRs	no
3	13022008	13022103	-1	1	chr3:13022008-13022103-	945	no	IQSEC1 alternative first exon	coding exon(s)	first 1000 PCCRs	no
3	13042289	13047521	-1	3	chr3:13042289-13042363-, chr3:13043070-13043105-, chr3:13047486-13047521-	998	no	IQSEC1 alternative first exon	coding exon(s)	first 1000 PCCRs	no
3	14555892	14555954	-1	1	chr3:14555892-14555954-	1330	no	GRIP2 alternative first coding exon	coding exon(s)	previously unannotated PCCR	yes
3	14810490	14819071	1	4	chr3:14810490-14810543+, chr3:14810650-14810739+, chr3:14810652-14810768+, chr3:14818955-14819071+	211	yes	FGD5 alternative 5' CDS	coding exon(s)	first 1000 PCCRs	yes
3	22168836	22169018	-1	1	chr3:22168836-22169018-	523	no	ZNF385D alternative first 2 exons	coding exon(s)	first 1000 PCCRs	no
3	29182956	29183132	1	1	chr3:29182956-29183132+	356	no	RBMS3 3 5' coding exons	coding exon(s)	first 1000 PCCRs	yes
3	36738660	36739085	-1	2	chr3:36738660-36738968-, chr3:36738975-36739085-	53	no	DCLK3 5' extension	coding exon(s)	first 1000 PCCRs	yes
3	88086257	88086400	1	1	chr3:88086257-88086400+	190	no	ZNF654 5' extension	coding exon(s)	first 1000 PCCRs	no
3	111720724	111720879	1	1	chr3:111720724-111720879+	405	no	PLCXD2 final coding exon	coding exon(s)	first 1000 PCCRs	yes
3	113958541	113958627	1	1	chr3:113958541-113958627+	454	no	ZDHHC23 3' coding exon	coding exon(s)	first 1000 PCCRs	no
3	125014720	125014926	-1	3	chr3:125014720-125014746-, chr3:125014810-125014842-, chr3:125014846-125014926-	776	no	HEG1 cassette exon	coding exon(s)	first 1000 PCCRs	no
3	128916104	128916211	-1	1	chr3:128916104-128916211-	168	no	KIAA1257 cassette exon	coding exon(s)	first 1000 PCCRs	no
3	155704147	155704227	-1	1	chr3:155704147-155704227-	780	no	PLCH1 alternative first exon	coding exon(s)	first 1000 PCCRs	no
3	183400367	183400471	-1	1	chr3:183400367-183400471-	142	no	MCF2L2 5' coding exons	coding exon(s)	first 1000 PCCRs	yes
4	2625247	2631004	1	3	chr4:2625247-2625393+, chr4:2626408-2626581+, chr4:2630936-2631004+	164	no	FAM193A 5' extended by 4 new coding exons	coding exon(s)	first 1000 PCCRs	yes
4	3500310	3505629	1	5	chr4:3500310-3500402+, chr4:3500691-3500813+, chr4:3505153-3505218+, chr4:3505440-3505520+, chr4:3505495-3505629+	272	no	DOK7 3 3' coding exons	coding exon(s)	first 1000 PCCRs	no
4	6008014	6018431	-1	5	chr4:6008014-6008238-, chr4:6008293-6008562-, chr4:6011836-6011898-, chr4:6011932-6011970-, chr4:6018291-6018431-	155	yes	C4orf50 5' exons	coding exon(s)	first 1000 PCCRs	yes
4	17873404	17884833	-1	19	chr4:17873404-17873505-, chr4:17873731-17873838-, chr4:17874085-17874129-, chr4:17874160-17874561-, chr4:17874610-17874762-, chr4:17874904-17875014-, chr4:17875150-17875293-, chr4:17875513-17875581-, chr4:17875681-17875779-, chr4:17876035-17876130-, chr4:17876461-17876532-, chr4:17876584-17876685-, chr4:17877082-17877282-, chr4:17877352-17877402-, chr4:17877610-17877696-, chr4:17878042-17878083-,…	150	no	LCORL 4.8kb cassette exon	coding exon(s)	first 1000 PCCRs	no
4	20983815	20983967	-1	1	chr4:20983815-20983967-	533	no	KCNIP4 alternative first exon	coding exon(s)	first 1000 PCCRs	no
4	36281786	36281965	1	2	chr4:36281786-36281851+, chr4:36281873-36281965+	92	no	DTHD1 5' coding exon	coding exon(s)	first 1000 PCCRs	no
4	56272320	56272475	1	2	chr4:56272320-56272394+, chr4:56272449-56272475+	514	no	KIAA1211 alternative first exon	coding exon(s)	first 1000 PCCRs	yes
4	56511191	56511313	1	1	chr4:56511191-56511313+	160	no	ARL9 5' extension	coding exon(s)	first 1000 PCCRs	no
4	71236180	71236576	1	2	chr4:71236180-71236209+, chr4:71236472-71236576+	312	no	SLC4A4 5' exons	coding exon(s)	first 1000 PCCRs	yes
4	76639563	76639640	1	2	chr4:76639563-76639595+, chr4:76639614-76639640+	1347	no	SHROOM3 alternative first exon	coding exon(s)	lncRNA PCCR	no
4	81602851	81602922	-1	1	chr4:81602851-81602922-	546	no	RASGEF1B 5' exons	coding exon(s)	first 1000 PCCRs	yes
4	93806712	93806870	1	1	chr4:93806712-93806870+	240	no	GRID2 alternative 3' coding exon	coding exon(s)	first 1000 PCCRs	no
4	151175562	151187459	-1	6	chr4:151175562-151175615-, chr4:151175643-151175675-, chr4:151176550-151176687-, chr4:151176814-151176954-, chr4:151179357-151179392-, chr4:151187418-151187459-	192	no	SH3D19 5' coding exons	coding exon(s)	first 1000 PCCRs	yes
4	157360983	157365960	1	9	chr4:157360983-157361015+, chr4:157361189-157361215+, chr4:157361351-157361404+, chr4:157361368-157361397+, chr4:157361519-157361545+, chr4:157363420-157363455+, chr4:157363519-157363572+, chr4:157365651-157365704+, chr4:157365916-157365960+	611	no	GRIA2 alternative final exon	coding exon(s)	first 1000 PCCRs	yes
4	183797080	183798363	1	4	chr4:183797080-183797127+, chr4:183797108-183797137+, chr4:183797635-183798060+, chr4:183798313-183798363+	336	yes	STOX2 alternative first coding exon	coding exon(s)	first 1000 PCCRs	no
5	113239	113412	1	1	chr5:113239-113412+	18618	no	PLEKHG4B 5' extended. This CDS was not subject to further analysis as it was reclassified as coding once this work was completed.	coding exon(s)	lncRNA PCCR	no
5	472967	473380	-1	2	chr5:472967-473221-, chr5:473333-473380-	874	yes	SLC9A3 alternative final exon	coding exon(s)	first 1000 PCCRs	yes
5	14441234	14441371	1	1	chr5:14441234-14441371+	576	no	TRIO first coding exon	coding exon(s)	first 1000 PCCRs	yes
5	35787955	35790367	1	11	chr5:35787955-35788467+, chr5:35788498-35788686+, chr5:35788723-35788824+, chr5:35788837-35788944+, chr5:35788951-35789031+, chr5:35789215-35789346+, chr5:35789624-35789689+, chr5:35789809-35789919+, chr5:35790029-35790163+, chr5:35790206-35790301+, chr5:35790329-35790367+	24	no	SPEF2 5 consecutive coding exons including an alternative termination codon	coding exon(s)	first 1000 PCCRs	yes
5	59430293	59430418	-1	1	chr5:59430293-59430418-	48	no	PDE4D first coding exon	coding exon(s)	first 1000 PCCRs	no
5	81087178	81087420	1	2	chr5:81087178-81087219+, chr5:81087280-81087420+	110	no	RASGRF2 alternative final coding exon	coding exon(s)	first 1000 PCCRs	yes
5	140228762	140228830	1	1	chr5:140228762-140228830+	913	no	CYSTM1 alternative final exon	coding exon(s)	first 1000 PCCRs	yes
5	160684840	160685226	-1	2	chr5:160684840-160685103-, chr5:160685143-160685226-	495	no	ATP10B alternative first exon	coding exon(s)	first 1000 PCCRs	no
5	170681069	170681185	1	1	chr5:170681069-170681185+	130	no	KCNIP1 first exon	coding exon(s)	first 1000 PCCRs	yes
5	172356695	172356775	-1	1	chr5:172356695-172356775-	708	no	SH3PXD2B first coding exon	coding exon(s)	first 1000 PCCRs	no
5	175707783	175707866	1	1	chr5:175707783-175707866+	269	no	HRH2 alternative final coding exon	coding exon(s)	first 1000 PCCRs	no
5	179121557	179124939	-1	2	chr5:179121557-179121658-, chr5:179124775-179124939-	485	yes	ADAMTS2 alternative final exon	coding exon(s)	first 1000 PCCRs	yes
6	2743890	2749408	-1	3	chr6:2743890-2743925-, chr6:2743962-2744036-, chr6:2749346-2749408-	749	no	MYLK4 alternative first exon	coding exon(s)	first 1000 PCCRs	no
6	4084643	4084744	-1	1	chr6:4084643-4084744-	223	no	FAM217A 5' exon	coding exon(s)	first 1000 PCCRs	yes
6	17821790	17821903	-1	1	chr6:17821790-17821903-	97	no	KIF13A cassette exon	coding exon(s)	first 1000 PCCRs	yes
6	30934623	30937307	1	2	chr6:30934623-30934661+, chr6:30937209-30937307+	773	no	DPCR1 3 cassette exons	coding exon(s)	first 1000 PCCRs	yes
6	36311797	36311838	1	1	chr6:36311797-36311838+	2113	no	PNPLA1 alternative final coding exon	coding exon(s)	previously unannotated PCCR	no
6	56540841	56541572	-1	1	chr6:56540841-56541572-	365	no	DST cassette exon	coding exon(s)	first 1000 PCCRs	yes
6	106461785	106461877	1	1	chr6:106461785-106461877+	625	no	CRYBG1 first coding exon.	coding exon(s)	first 1000 PCCRs	yes
6	129292806	129293015	1	1	chr6:129292806-129293015+	934	no	LAMA2 cassette exon	coding exon(s)	first 1000 PCCRs	no
6	130882577	130883107	-1	2	chr6:130882577-130882834-, chr6:130882955-130883107-	690	no	EPB41L2 alternative final exon	coding exon(s)	first 1000 PCCRs	yes
6	148513599	148520385	1	2	chr6:148513599-148513625+, chr6:148519894-148520385+	746	no	SASH1 splice donor site shift	coding exon(s)	first 1000 PCCRs	no
6	150686873	150686956	1	1	chr6:150686873-150686956+	796	no	PLEKHG1 alternative first exon	coding exon(s)	first 1000 PCCRs	yes
6	158093885	158094013	1	1	chr6:158093885-158094013+	247	no	SYNJ2 alternative final coding exon	coding exon(s)	first 1000 PCCRs	no
7	11111351	11111467	1	1	chr7:11111351-11111467+	522	no	PHF14 alternative final exon	coding exon(s)	first 1000 PCCRs	no
7	92058169	92058411	1	1	chr7:92058169-92058411+	851	no	AKAP9 alternative first exon	coding exon(s)	first 1000 PCCRs	no
7	134208697	134210967	1	8	chr7:134208697-134208810+, chr7:134208937-134208969+, chr7:134209426-134209467+, chr7:134209516-134209674+, chr7:134209687-134209749+, chr7:134209804-134209851+, chr7:134209885-134209944+, chr7:134210926-134210967+	457	no	LRGUK alternative large final exon	coding exon(s)	first 1000 PCCRs	no
7	151432147	151432281	-1	1	chr7:151432147-151432281-	321	no	CRYGN cassette exon	coding exon(s)	first 1000 PCCRs	no
7	155545831	155545944	-1	1	chr7:155545831-155545944-	385	no	CNPY1 first coding exon	coding exon(s)	first 1000 PCCRs	yes
8	907912	907962	1	1	chr8:907912-907962+	1656	no	DLGAP2 alternative first exons	coding exon(s)	lncRNA PCCR	yes
8	11808518	11808793	1	2	chr8:11808518-11808655+, chr8:11808755-11808793+	327	yes	FDFT1 alternative first coding exon	coding exon(s)	first 1000 PCCRs	no
8	26514326	26514682	1	1	chr8:26514326-26514682+	358	yes	DPYSL2 first coding exon	coding exon(s)	first 1000 PCCRs	no
8	30849192	30875103	-1	5	chr8:30849192-30849308-, chr8:30858750-30858791-, chr8:30859923-30860057-, chr8:30867307-30867501-, chr8:30874954-30875103-	41	no	TEX15 5' extended	coding exon(s)	first 1000 PCCRs	no
8	53229213	53229293	-1	1	chr8:53229213-53229293-	742	no	OPRK1 known STOP-codon readthrough	coding exon(s)	first 1000 PCCRs	no
8	54755618	54759074	1	2	chr8:54755618-54755773+, chr8:54758925-54759074+	181	no	RP1 massive extension 3'; 28 exons vs existing 3 exon model. However, the 3 exon CDS is actually longer.	coding exon(s)	first 1000 PCCRs	yes
8	131938225	131938314	1	1	chr8:131938225-131938314+	381	no	EFR3A 5' exon	coding exon(s)	first 1000 PCCRs	yes
8	143733703	143738234	-1	5	chr8:143733703-143733927-, chr8:143733704-143733922-, chr8:143733708-143733872-, chr8:143737617-143737913-, chr8:143738130-143738234-	361	yes	FAM83H 5' coding extension.	coding exon(s)	first 1000 PCCRs	yes
8	144060060	144063934	-1	4	chr8:144060060-144060086-, chr8:144060708-144060743-, chr8:144063704-144063736-, chr8:144063743-144063934-	630	yes	OPLAH alternative first exon	coding exon(s)	first 1000 PCCRs	no
8	144462230	144473371	1	6	chr8:144462230-144462280+, chr8:144462427-144462459+, chr8:144462656-144462694+, chr8:144466306-144466353+, chr8:144466519-144466545+, chr8:144473132-144473371+	652	yes	KIFC2 frame corrected in final exon	coding exon(s)	first 1000 PCCRs	no
9	8437052	8438823	1	4	chr9:8437052-8437081+, chr9:8438688-8438780+, chr9:8438698-8438760+, chr9:8438794-8438823+	1439	no	PTPRD cassette exon	coding exon(s)	previously unannotated PCCR	yes
9	18163865	18163978	1	1	chr9:18163865-18163978+	345	no	ADAMTSL1 5' coding exons	coding exon(s)	first 1000 PCCRs	no
9	35300167	35307879	1	11	chr9:35300167-35300217+, chr9:35300773-35300859+, chr9:35300980-35301087+, chr9:35301337-35301429+, chr9:35301814-35301849+, chr9:35303926-35304027+, chr9:35305528-35305569+, chr9:35305942-35305995+, chr9:35306035-35306085+, chr9:35307307-35307345+, chr9:35307826-35307879+	5	no	UNC13B cassette exon	coding exon(s)	first 1000 PCCRs	yes
9	35829249	35842438	1	10	chr9:35829249-35829284+, chr9:35829283-35829318+, chr9:35829371-35829445+, chr9:35829442-35829468+, chr9:35829874-35829960+, chr9:35834460-35834651+, chr9:35835012-35835221+, chr9:35841137-35841274+, chr9:35841527-35841790+, chr9:35842391-35842438+	362	yes	TMEM8B 5' extension by 5 exons	coding exon(s)	first 1000 PCCRs	no
9	69145704	69151696	1	2	chr9:69145704-69145820+, chr9:69151652-69151696+	234	no	TJP2 alternative first coding exon and cassette	coding exon(s)	first 1000 PCCRs	yes
9	114097703	114099171	-1	5	chr9:114097703-114097741-, chr9:114098112-114098192-, chr9:114098283-114098429-, chr9:114098923-114099015-, chr9:114099106-114099171-	245	yes	KIF12 coding exons added to make inferred transcript model	coding exon(s)	first 1000 PCCRs	no
9	136327474	136332153	1	3	chr9:136327474-136327575+, chr9:136327508-136327573+, chr9:136332004-136332153+	111	yes	GPSM1 5' coding exon	coding exon(s)	first 1000 PCCRs	no
10	10798762	10798815	1	1	chr10:10798762-10798815+	2186	no	CELF2 two coding exons at 5'	coding exon(s)	previously unannotated PCCR	yes
10	14008063	14008155	-1	1	chr10:14008063-14008155-	363	no	FRMD4A first coding exon	coding exon(s)	first 1000 PCCRs	no
10	23239726	23239818	-1	1	chr10:23239726-23239818-	372	no	C10orf67 multiple exons added to 3'	coding exon(s)	first 1000 PCCRs	no
10	24042285	24042500	1	2	chr10:24042285-24042380+, chr10:24042393-24042500+	346	no	KIAA1217 alternative first coding exon	coding exon(s)	first 1000 PCCRs	no
10	24590340	24590480	-1	2	chr10:24590340-24590480-, chr10:24590383-24590418-	640	no	ARHGAP21 alternative final coding exon that would suggest NMD, although the CDS is conserved in vertebrates	coding exon(s)	first 1000 PCCRs	yes
10	24706509	24706607	-1	1	chr10:24706509-24706607-	154	no	ARHGAP21 alternative first exon	coding exon(s)	first 1000 PCCRs	yes
10	48156119	48156259	-1	2	chr10:48156119-48156151-, chr10:48156200-48156259-	2053	no	FRMPD2 alternative final exon	coding exon(s)	lncRNA PCCR	yes
10	68827999	68828274	1	1	chr10:68827999-68828274+	900	yes	STOX1 5' extension	coding exon(s)	first 1000 PCCRs	yes
10	77140289	77140504	-1	1	chr10:77140289-77140504-	676	no	KCNMA1 alternative first exon	coding exon(s)	first 1000 PCCRs	yes
10	80634284	80644070	1	2	chr10:80634284-80634508+, chr10:80643993-80644070+	711	no	SH2D4B cassette exon	coding exon(s)	first 1000 PCCRs	yes
10	84452243	84452275	1	1	chr10:84452243-84452275+	209	no	CCSER2 first coding exon	coding exon(s)	first 1000 PCCRs	yes
10	96004150	96004227	1	1	chr10:96004150-96004227+	591	no	CC2D2B greatly extended to incorporate lncRNAs now seen to part of the same locus	coding exon(s)	first 1000 PCCRs	yes
10	96980833	96981009	1	2	chr10:96980833-96980943+, chr10:96980971-96981009+	163	no	LCOR alternative final exon; overlaps single exon gene C10orf12 and thus allows for the two to be merged	coding exon(s)	first 1000 PCCRs	yes
10	99929612	99930589	-1	2	chr10:99929612-99929698-, chr10:99930539-99930589-	658	no	DNMBP alternative first exon	coding exon(s)	first 1000 PCCRs	no
10	101834274	101834369	-1	1	chr10:101834274-101834369-	862	no	KCNIP2 alt first coding exon	coding exon(s)	first 1000 PCCRs	no
10	102395633	102421154	-1	9	chr10:102395633-102395692-, chr10:102403063-102403092-, chr10:102408898-102409158-, chr10:102409182-102409211-, chr10:102418734-102418811-, chr10:102419090-102419176-, chr10:102419106-102419138-, chr10:102419677-102419727-, chr10:102421125-102421154-	680	yes	PSD alternative first exon	coding exon(s)	first 1000 PCCRs	yes
10	116834939	116836390	-1	4	chr10:116834939-116835028-, chr10:116836194-116836265-, chr10:116836225-116836260-, chr10:116836328-116836390-	922	no	HSPA12A alternative first exon	coding exon(s)	first 1000 PCCRs	no
10	126670241	126670417	-1	1	chr10:126670241-126670417-	571	no	C10orf90 two 5' exons	coding exon(s)	first 1000 PCCRs	no
10	132808795	132810723	-1	3	chr10:132808795-132808845-, chr10:132810440-132810490-, chr10:132810586-132810723-	153	no	CFAP46 multiple cassette exons	coding exon(s)	first 1000 PCCRs	yes
11	16807082	16815297	-1	3	chr11:16807082-16807204-, chr11:16807153-16807245-, chr11:16815166-16815297-	122	no	PLEKHA7 multiple coding exons	coding exon(s)	first 1000 PCCRs	no
11	57311253	57311354	-1	1	chr11:57311253-57311354-	420	no	TNKS1BP1 first exon	coding exon(s)	first 1000 PCCRs	yes
11	57638680	57647203	-1	2	chr11:57638680-57638739-, chr11:57647108-57647203-	565	no	YPEL4 extended to upstream initiation codon	coding exon(s)	first 1000 PCCRs	yes
11	66718423	66728928	-1	6	chr11:66718423-66718632-, chr11:66718826-66718963-, chr11:66728061-66728150-, chr11:66728310-66728393-, chr11:66728335-66728487-, chr11:66728902-66728928-	806	yes	SPTBN2 alternative first coding exon.	coding exon(s)	first 1000 PCCRs	no
11	67524212	67524376	-1	1	chr11:67524212-67524376-	123	no	CABP2 alternative first exon	coding exon(s)	first 1000 PCCRs	yes
11	70365343	70365973	1	2	chr11:70365343-70365438+, chr11:70365938-70365973+	421	no	PPFIA1 2 cassette exons	coding exon(s)	first 1000 PCCRs	no
11	70895416	70895568	-1	1	chr11:70895416-70895568-	895	no	SHANK2 cassette exon	coding exon(s)	first 1000 PCCRs	yes
11	73343137	73343277	1	2	chr11:73343137-73343223+, chr11:73343251-73343277+	791	yes	ARHGEF17 alternative first exon	coding exon(s)	first 1000 PCCRs	yes
11	111255991	111256092	1	1	chr11:111255991-111256092+	424	no	C11orf53 5' extension by two exons	coding exon(s)	first 1000 PCCRs	no
11	117354932	117356374	1	6	chr11:117354932-117354982+, chr11:117355178-117355243+, chr11:117355502-117355531+, chr11:117355685-117355738+, chr11:117356027-117356089+, chr11:117356189-117356374+	476	no	CEP164 cassette exon	coding exon(s)	first 1000 PCCRs	no
11	123491841	123491942	1	1	chr11:123491841-123491942+	548	no	GRAMD1B first exon	coding exon(s)	first 1000 PCCRs	no
12	3199732	3201193	1	4	chr12:3199732-3199782+, chr12:3200691-3200723+, chr12:3200875-3200934+, chr12:3200918-3201193+	479	yes	TSPAN9 alternative 5' exon	coding exon(s)	first 1000 PCCRs	yes
12	25004369	25004488	1	1	chr12:25004369-25004488+	55	no	LRMP 17 alternative coding exons at 5' end	coding exon(s)	first 1000 PCCRs	no
12	51196844	51206842	-1	6	chr12:51196844-51196930-, chr12:51197770-51198024-, chr12:51198560-51198673-, chr12:51199747-51199866-, chr12:51204264-51204368-, chr12:51206789-51206842-	265	no	POU6F1 first coding exons	coding exon(s)	first 1000 PCCRs	no
12	57604808	57624781	1	8	chr12:57604808-57604906+, chr12:57610133-57610180+, chr12:57611390-57611425+, chr12:57611601-57611684+, chr12:57619578-57619691+, chr12:57619773-57619886+, chr12:57624500-57624604+, chr12:57624734-57624781+	137	yes	SLC26A10 alternative final exon	coding exon(s)	first 1000 PCCRs	yes
12	64533268	64541660	1	2	chr12:64533268-64533333+, chr12:64541580-64541660+	364	no	RASSF3 5' extension by 3 exons	coding exon(s)	first 1000 PCCRs	yes
12	64780731	64781264	1	3	chr12:64780731-64780913+, chr12:64780932-64781123+, chr12:64781139-64781264+	857	yes	TBC1D30 5' extension.	coding exon(s)	first 1000 PCCRs	yes
12	77572192	77572266	1	1	chr12:77572192-77572266+	1831	no	NAV3 alternative first exon	coding exon(s)	lncRNA PCCR	no
12	78036864	78037385	1	1	chr12:78036864-78037385+	772	no	NAV3 alternative first exon	coding exon(s)	first 1000 PCCRs	no
12	92729000	92737518	1	3	chr12:92729000-92729110+, chr12:92736485-92736532+, chr12:92737435-92737518+	171	no	PLEKHG7 extended CDS significantly at 5' end, previous truncated domain now intact.	coding exon(s)	first 1000 PCCRs	yes
12	96682174	96682335	1	1	chr12:96682174-96682335+	467	no	CFAP54 cassette exon	coding exon(s)	first 1000 PCCRs	no
12	100733773	100740104	1	2	chr12:100733773-100733856+, chr12:100739853-100740104+	626	no	ANO4 extended by 3 5' exons	coding exon(s)	first 1000 PCCRs	no
12	120216252	120219548	-1	5	chr12:120216252-120216341-, chr12:120216543-120216581-, chr12:120216835-120217116-, chr12:120219198-120219236-, chr12:120219486-120219548-	378	no	PXN 2 cassette exons	coding exon(s)	first 1000 PCCRs	no
12	123475663	123475743	-1	1	chr12:123475663-123475743-	719	no	RILPL1 cassette exon	coding exon(s)	first 1000 PCCRs	no
12	123762213	123762579	1	3	chr12:123762213-123762248+, chr12:123762334-123762519+, chr12:123762553-123762579+	39	yes	DNAH10 5' extension	coding exon(s)	first 1000 PCCRs	no
12	130424136	130424786	-1	4	chr12:130424136-130424198-, chr12:130424352-130424528-, chr12:130424538-130424564-, chr12:130424742-130424786-	705	yes	RIMBP2 3 cassette exons	coding exon(s)	first 1000 PCCRs	no
12	132509173	132510440	1	8	chr12:132509173-132509274+, chr12:132509232-132509426+, chr12:132509505-132509570+, chr12:132509583-132509744+, chr12:132509802-132509915+, chr12:132509946-132509972+, chr12:132510003-132510275+, chr12:132510285-132510440+	116	no	FBRSL1 alternative final coding exon	coding exon(s)	first 1000 PCCRs	no
13	31945974	31946174	1	1	chr13:31945974-31946174+	532	no	FRY alternative first exon	coding exon(s)	first 1000 PCCRs	yes
13	98395479	98396402	1	7	chr13:98395479-98395580+, chr13:98395599-98395670+, chr13:98395707-98395952+, chr13:98396019-98396120+, chr13:98396166-98396204+, chr13:98396274-98396342+, chr13:98396361-98396402+	221	no	FARP1 alternative final exon	coding exon(s)	first 1000 PCCRs	yes
13	98845373	98854737	-1	2	chr13:98845373-98845399-, chr13:98854585-98854737-	443	no	DOCK9 cassette exon	coding exon(s)	first 1000 PCCRs	yes
13	99015471	99015611	-1	1	chr13:99015471-99015611-	518	no	DOCK9 alternative first exon	coding exon(s)	first 1000 PCCRs	no
13	113403390	113410417	-1	7	chr13:113403390-113403497-, chr13:113406717-113406821-, chr13:113406906-113406950-, chr13:113407341-113407817-, chr13:113407827-113408024-, chr13:113408094-113408186-, chr13:113410385-113410417-	120	no	ADPRHL1 alternative final coding exon	coding exon(s)	first 1000 PCCRs	yes
14	20430676	20435763	-1	6	chr14:20430676-20430720-, chr14:20435053-20435169-, chr14:20435218-20435277-, chr14:20435287-20435352-, chr14:20435395-20435628-, chr14:20435722-20435763-	215	no	KLHL33 alternative first exon	coding exon(s)	first 1000 PCCRs	no
14	35688390	35689833	-1	5	chr14:35688390-35688578-, chr14:35688496-35688660-, chr14:35688685-35689089-, chr14:35689183-35689245-, chr14:35689555-35689833-	619	no	RALGAPA1 intronic CDS	coding exon(s)	first 1000 PCCRs	no
14	61970131	61970220	1	1	chr14:61970131-61970220+	2881	no	SYT16 alternative first exon	coding exon(s)	lncRNA PCCR	no
14	72553290	72562586	1	4	chr14:72553290-72553343+, chr14:72553297-72553365+, chr14:72562452-72562505+, chr14:72562512-72562586+	923	no	RGS6 cassette exon leading to alternative frame final coding exon	coding exon(s)	first 1000 PCCRs	no
14	73718846	73719007	-1	1	chr14:73718846-73719007-	368	yes	ELMSAN1 final coding exon	coding exon(s)	first 1000 PCCRs	no
14	78243088	78243801	1	1	chr14:78243088-78243801+	348	no	NRXN3 cassette exon	coding exon(s)	first 1000 PCCRs	no
14	105852145	105856215	-1	10	chr14:105852145-105852261-, chr14:105854358-105854576-, chr14:105854610-105854720-, chr14:105854939-105855043-, chr14:105855532-105855585-, chr14:105855670-105855723-, chr14:105855766-105855798-, chr14:105855994-105856053-, chr14:105856093-105856149-, chr14:105856177-105856215-	70	no	IGHM alternative final coding exons	coding exon(s)	first 1000 PCCRs	yes
15	43564090	43569338	-1	2	chr15:43564090-43564155-, chr15:43569177-43569338-	786	no	PPIP5K1 cassette exon	coding exon(s)	first 1000 PCCRs	no
15	43879527	43879676	-1	1	chr15:43879527-43879676-	475	no	FRMD5 alternative 5' exon	coding exon(s)	first 1000 PCCRs	yes
15	63600698	63601024	1	1	chr15:63600698-63601024+	456	yes	FBXL22 3' exon	coding exon(s)	first 1000 PCCRs	no
15	74217332	74218720	1	3	chr15:74217332-74217571+, chr15:74218496-74218570+, chr15:74218613-74218720+	1097	no	CCDC33 additional 5' exons	coding exon(s)	lncRNA PCCR	no
15	82699633	82699875	-1	1	chr15:82699633-82699875-	666	no	AP3B2 alternative first exon	coding exon(s)	first 1000 PCCRs	yes
15	86079973	86080035	1	1	chr15:86079973-86080035+	951	no	AGBL1 alternative 5' exons	coding exon(s)	first 1000 PCCRs	no
15	90934338	90943589	1	4	chr15:90934338-90934544+, chr15:90934942-90935040+, chr15:90935124-90935150+, chr15:90943503-90943589+	390	yes	UNC45A 5' exons	coding exon(s)	first 1000 PCCRs	yes
16	540187	540369	1	1	chr16:540187-540369+	539	no	CAPN15 5' exon	coding exon(s)	first 1000 PCCRs	no
16	3031428	3031502	-1	1	chr16:3031428-3031502-	798	no	CCDC64B cassette exon	coding exon(s)	first 1000 PCCRs	yes
16	10866284	10866481	1	1	chr16:10866284-10866481+	990	no	CIITA first coding exon	coding exon(s)	first 1000 PCCRs	yes
16	19307548	19309068	1	2	chr16:19307548-19307676+, chr16:19309003-19309068+	128	no	CLEC19A alternative final coding exons	coding exon(s)	first 1000 PCCRs	no
16	57937087	57937278	-1	1	chr16:57937087-57937278-	834	no	CNGB1 alternative first exon	coding exon(s)	first 1000 PCCRs	no
16	85169288	85171795	1	7	chr16:85169288-85169494+, chr16:85169289-85169495+, chr16:85169503-85169844+, chr16:85169504-85170364+, chr16:85169884-85170015+, chr16:85170476-85170544+, chr16:85170596-85171795+	315	yes	GSE1 5' extension	coding exon(s)	first 1000 PCCRs	no
16	87358409	87358492	-1	1	chr16:87358409-87358492-	596	no	FBXO31 cassette exon	coding exon(s)	first 1000 PCCRs	yes
17	1125369	1125464	-1	1	chr17:1125369-1125464-	509	yes	ABR 5' extension	coding exon(s)	first 1000 PCCRs	yes
17	2770330	2770446	1	1	chr17:2770330-2770446+	254	no	RAP1GAP2 cassette exon	coding exon(s)	first 1000 PCCRs	no
17	8344931	8344999	1	1	chr17:8344931-8344999+	38	no	ODF4 cassette exon, actually causes NMD in human but codes all the way through in all other animals; a single nucleotide deletion (no SNP currently present in dbSNP) causes a frameshift.	coding exon(s)	first 1000 PCCRs	yes
17	17138263	17138427	1	1	chr17:17138263-17138427+	317	no	MPRIP cassette exon	coding exon(s)	first 1000 PCCRs	no
17	27456338	27456877	1	4	chr17:27456338-27456382+, chr17:27456450-27456476+, chr17:27456626-27456877+, chr17:27456733-27456768+	537	yes	KSR1 alternative first exons	coding exon(s)	first 1000 PCCRs	no
17	27793611	27793694	-1	1	chr17:27793611-27793694-	621	yes	NOS2 alternative first exon	coding exon(s)	first 1000 PCCRs	yes
17	29079734	29081017	-1	1	chr17:29079734-29081017-	520	yes	MYO18A alternative final exon	coding exon(s)	first 1000 PCCRs	yes
17	29124548	29133836	-1	6	chr17:29124548-29124580-, chr17:29125899-29125943-, chr17:29128029-29128415-, chr17:29128422-29128505-, chr17:29131386-29131442-, chr17:29133798-29133836-	176	no	MYO18A alternative first exon plus four cassette exons	coding exon(s)	first 1000 PCCRs	yes
17	32222769	32224838	1	2	chr17:32222769-32222885+, chr17:32224812-32224838+	952	no	RHOT1 cassette exon.	coding exon(s)	first 1000 PCCRs	yes
17	40818394	40818474	-1	1	chr17:40818394-40818474-	942	no	KRT10 alternative reading frame in final exon, M/S supported	coding exon(s)	first 1000 PCCRs	no
17	55962062	55965666	1	2	chr17:55962062-55962160+, chr17:55965631-55965666+	543	no	ANKFN1 cassette exon	coding exon(s)	first 1000 PCCRs	yes
17	64497052	64506947	-1	9	chr17:64497052-64497096-, chr17:64500762-64500791-, chr17:64501286-64501372-, chr17:64501344-64501370-, chr17:64501803-64501862-, chr17:64505437-64505595-, chr17:64505457-64505594-, chr17:64505471-64505500-, chr17:64506921-64506947-	1219	yes	DDX5 alternative first exon	coding exon(s)	lncRNA PCCR	yes
17	65100869	65100895	1	1	chr17:65100869-65100895+	45627	no	RGS9 alternative first exon	coding exon(s)	lncRNA PCCR	yes
17	67993147	67996207	-1	5	chr17:67993147-67993236-, chr17:67993425-67993478-, chr17:67993533-67993853-, chr17:67995759-67995818-, chr17:67996127-67996207-	816	yes	C17orf58 alternative 5' extension	coding exon(s)	first 1000 PCCRs	yes
17	75590633	75590987	1	2	chr17:75590633-75590689+, chr17:75590907-75590987+	876	no	MYO15B two cassette exons	coding exon(s)	first 1000 PCCRs	no
17	76307579	76307992	-1	2	chr17:76307579-76307704-, chr17:76307843-76307992-	9	yes	QRICH2 large 5' extension to first exon	coding exon(s)	first 1000 PCCRs	no
17	78031515	78031838	1	1	chr17:78031515-78031838+	162	no	TNRC6C alternative first coding exons	coding exon(s)	first 1000 PCCRs	no
18	5398651	5407505	-1	4	chr18:5398651-5398812-, chr18:5398876-5399016-, chr18:5399038-5399316-, chr18:5407461-5407505-	284	no	EPB41L3 cassette exon	coding exon(s)	first 1000 PCCRs	yes
18	10708277	10714957	-1	2	chr18:10708277-10708465-, chr18:10714931-10714957-	750	no	PIEZO2 cassette exon	coding exon(s)	first 1000 PCCRs	yes
18	26546760	26549891	-1	10	chr18:26546760-26546861-, chr18:26546761-26548572-, chr18:26547971-26548066-, chr18:26548427-26548666-, chr18:26548894-26549199-, chr18:26549130-26549339-, chr18:26549376-26549429-, chr18:26549762-26549848-, chr18:26549763-26549801-, chr18:26549862-26549891-	768	yes	KCTD1 5' extension	coding exon(s)	first 1000 PCCRs	no
18	58255504	58256765	1	3	chr18:58255504-58255539+, chr18:58255614-58256153+, chr18:58256169-58256765+	513	yes	NEDD4L alternative first coding exon. This CDS was not subjected to further analysis as it was reclassified as coding once this work was completed.	coding exon(s)	first 1000 PCCRs	yes
18	76931069	76931224	1	2	chr18:76931069-76931110+, chr18:76931114-76931224+	769	no	ZNF236 cassette exon	coding exon(s)	first 1000 PCCRs	yes
19	1821684	1821785	-1	1	chr19:1821684-1821785-	1000	no	REXO1 intronic CDS	coding exon(s)	first 1000 PCCRs	yes
19	3314755	3324737	1	4	chr19:3314755-3314859+, chr19:3320404-3320466+, chr19:3323526-3323591+, chr19:3324666-3324737+	842	no	NFIC alternative first exon	coding exon(s)	first 1000 PCCRs	yes
19	7556974	7557081	1	1	chr19:7556974-7557081+	976	yes	PNPLA6 cassette exon	coding exon(s)	first 1000 PCCRs	yes
19	13599752	13599862	-1	1	chr19:13599752-13599862-	751	no	CACNA1A alternative first exon	coding exon(s)	first 1000 PCCRs	yes
19	14562387	14563734	1	2	chr19:14562387-14562524+, chr19:14563705-14563734+	570	no	TECR intronic CDS	coding exon(s)	first 1000 PCCRs	yes
19	15428334	15450039	-1	20	chr19:15428334-15428402-, chr19:15428510-15428545-, chr19:15432345-15432536-, chr19:15432436-15432534-, chr19:15432464-15432535-, chr19:15432545-15432733-, chr19:15432546-15432722-, chr19:15432547-15432762-, chr19:15438582-15439160-, chr19:15439209-15439271-, chr19:15439326-15440087-, chr19:15440094-15440267-, chr19:15440331-15440405-, chr19:15440508-15440711-, chr19:15442667-15442699-, chr19:154…	471	yes	WIZ 2 cassette exons	coding exon(s)	first 1000 PCCRs	no
19	32826242	32826736	1	3	chr19:32826242-32826355+, chr19:32826443-32826604+, chr19:32826680-32826736+	264	no	TDRD12 alternative final coding exons	coding exon(s)	first 1000 PCCRs	no
19	35767600	35790402	1	7	chr19:35767600-35767674+, chr19:35775513-35775593+, chr19:35775533-35775658+, chr19:35775550-35775594+, chr19:35775667-35775765+, chr19:35784653-35784688+, chr19:35790358-35790402+	970	yes	PROSER3 retained intron CDS	coding exon(s)	first 1000 PCCRs	no
19	35897702	35900539	-1	4	chr19:35897702-35897791-, chr19:35898722-35898823-, chr19:35900443-35900505-, chr19:35900513-35900539-	360	yes	NFKBID 5' extension	coding exon(s)	first 1000 PCCRs	yes
19	40321274	40321357	-1	1	chr19:40321274-40321357-	986	no	C19orf47 alternative final exon	coding exon(s)	first 1000 PCCRs	no
19	40458139	40467303	-1	7	chr19:40458139-40458171-, chr19:40458265-40458378-, chr19:40466979-40467008-, chr19:40467081-40467116-, chr19:40467118-40467162-, chr19:40467164-40467205-, chr19:40467274-40467303-	841	yes	BLVRB retained intron CDS	coding exon(s)	first 1000 PCCRs	yes
19	42116895	42117029	-1	1	chr19:42116895-42117029-	292	no	POU2F2 alternative coding exons	coding exon(s)	first 1000 PCCRs	no
19	45234195	45239048	-1	2	chr19:45234195-45234836-, chr19:45238527-45239048-	29	yes	EXOC3L2 extended 5' by two coding exons	coding exon(s)	first 1000 PCCRs	yes
19	47273356	47273457	1	1	chr19:47273356-47273457+	1237	yes	CCDC9 alternative final coding exon	coding exon(s)	previously unannotated PCCR	yes
19	48469331	48498684	-1	19	chr19:48469331-48469462-, chr19:48469354-48469506-, chr19:48469377-48469409-, chr19:48469475-48469516-, chr19:48469536-48469562-, chr19:48469676-48469705-, chr19:48469701-48469757-, chr19:48477680-48477721-, chr19:48479256-48479282-, chr19:48485546-48485635-, chr19:48485639-48485755-, chr19:48491391-48491540-, chr19:48493758-48494021-, chr19:48493771-48493986-, chr19:48497464-48497889-, chr19:484…	328	yes	LMTK3 alternative final coding exon, based on a translation that runs for at least 5 shared exons in a different frame. This annotation appeared for the first time in GENCODEv29.	coding exon(s)	first 1000 PCCRs	yes
19	49832416	49838821	1	2	chr19:49832416-49832445+, chr19:49838582-49838821+	638	no	MED25 alternative final exon had frame corrected	coding exon(s)	first 1000 PCCRs	no
20	15892926	15893009	1	1	chr20:15892926-15893009+	831	no	MACROD2 cassette exon	coding exon(s)	first 1000 PCCRs	yes
20	16367827	16368564	-1	3	chr20:16367827-16368075-, chr20:16368157-16368210-, chr20:16368532-16368564-	678	no	KIF16B alternate final exon	coding exon(s)	first 1000 PCCRs	no
20	36205843	36208375	1	10	chr20:36205843-36205878+, chr20:36205945-36206034+, chr20:36206050-36206106+, chr20:36206368-36206505+, chr20:36207052-36207099+, chr20:36207271-36207336+, chr20:36207415-36207483+, chr20:36207550-36207624+, chr20:36207730-36207768+, chr20:36208346-36208375+	125	no	EPB41L1 three consectutive cassette exons	coding exon(s)	first 1000 PCCRs	yes
20	58852721	58856213	1	6	chr20:58852721-58852780+, chr20:58852782-58852817+, chr20:58853267-58853329+, chr20:58853357-58853452+, chr20:58854210-58854257+, chr20:58856145-58856213+	410	yes	GNAS cassette exon	coding exon(s)	first 1000 PCCRs	yes
20	64098800	64098883	1	1	chr20:64098800-64098883+	752	yes	OPRL1 known STOP codon readthrough	coding exon(s)	first 1000 PCCRs	no
21	31160436	31160531	-1	1	chr21:31160436-31160531-	46	no	TIAM1 first coding exon.	coding exon(s)	first 1000 PCCRs	yes
21	36938884	36938994	-1	1	chr21:36938884-36938994-	230	no	HLCS alternative first coding exons	coding exon(s)	first 1000 PCCRs	no
22	25111740	25112471	1	2	chr22:25111740-25111781+, chr22:25112169-25112471+	278	no	KIAA1671 5' coding exon	coding exon(s)	first 1000 PCCRs	yes
22	41971511	41976889	1	7	chr22:41971511-41971723+, chr22:41971802-41971846+, chr22:41971976-41972017+, chr22:41972042-41972089+, chr22:41972171-41972224+, chr22:41976793-41976828+, chr22:41976809-41976889+	643	yes	SEPT3 alternative first exon	coding exon(s)	first 1000 PCCRs	no
22	50546280	50548166	1	4	chr22:50546280-50546414+, chr22:50546751-50546795+, chr22:50546988-50547044+, chr22:50548128-50548166+	159	yes	KLHDC7B 5' extension	coding exon(s)	first 1000 PCCRs	yes
X	12717136	12721843	1	4	chrX:12717136-12717162+, chrX:12720749-12720784+, chrX:12720824-12721129+, chrX:12721220-12721843+	286	no	FRMPD4 3' extended final exon	coding exon(s)	first 1000 PCCRs	no
X	139691925	139692026	-1	1	chrX:139691925-139692026-	645	yes	MCF2 extended to upstream ATG	coding exon(s)	first 1000 PCCRs	no
1	1734683	1734835	-1	1	chr1:1734683-1734835-	51	no	SLC35E2 (ENSG00000215790) has been converted from coding to pseudogenic; a coding exon is out of frame compared to its paralog SLC35E2B	pseudogene	first 1000 PCCRs	yes
1	5554747	5554881	1	1	chr1:5554747-5554881+	1149	no	MT-CO3 pseudogene (ENSG00000283356)	pseudogene	previously unannotated PCCR	yes
1	9951232	9960787	-1	4	chr1:9951232-9951291-, chr1:9952339-9952470-, chr1:9955834-9955902-, chr1:9960725-9960787-	384	no	unitary pseudogene ENSG00000283611	pseudogene	first 1000 PCCRs	yes
1	21950738	21951365	-1	4	chr1:21950738-21950881-, chr1:21951083-21951142-, chr1:21951161-21951205-, chr1:21951297-21951365-	280	no	unitary pseudogene ENSG00000283234	pseudogene	first 1000 PCCRs	yes
1	108495475	108495582	-1	1	chr1:108495475-108495582-	849	no	solute carrier family 25 (mitochondrial carrier; phosphate carrier), member 24 (SLC25A24) pseudogene (ENSG00000283354)	pseudogene	first 1000 PCCRs	yes
1	120620337	120620731	-1	2	chr1:120620337-120620495-, chr1:120620702-120620731-	253	no	phosphodiesterase 4D interacting protein (PDE4DIP) transcribed unprocessed pseudogene (ENSG00000275131)	pseudogene	first 1000 PCCRs	yes
1	121029605	121037796	-1	3	chr1:121029605-121029724-, chr1:121031096-121031134-, chr1:121037563-121037796-	7747	no	phosphodiesterase 4D interacting protein (PDE4DIP) unprocessed pseudogene (ENSG00000275585)	pseudogene	lncRNA PCCR	no
1	157205006	157205041	-1	1	chr1:157205006-157205041-	1863	no	uncharacterised pseudogene (ENSG00000284592)	pseudogene	previously unannotated PCCR	yes
1	200920454	200929951	1	3	chr1:200920454-200920483+, chr1:200921730-200921864+, chr1:200929916-200929951+	83	no	unitary pseudogene ENSG00000233217	pseudogene	first 1000 PCCRs	no
1	202825246	202828148	1	4	chr1:202825246-202825431+, chr1:202826141-202826191+, chr1:202826222-202826284+, chr1:202828113-202828148+	422	no	unitary pseudogene ENSG00000184774	pseudogene	first 1000 PCCRs	no
1	237940783	237943644	-1	8	chr1:237940783-237941067-, chr1:237941554-237941745-, chr1:237941800-237942213-, chr1:237942235-237942345-, chr1:237942358-237942459-, chr1:237942707-237943099-, chr1:237943145-237943555-, chr1:237943564-237943644-	302	no	mitochondrially encoded NADH dehydrogenase 2 (MT-ND2) pseudogene (ENSG00000283166)	pseudogene	first 1000 PCCRs	yes
1	248692176	248697161	1	2	chr1:248692176-248692208+, chr1:248697030-248697161+	5148	no	unitary pseudogene ENSG00000229703	pseudogene	lncRNA PCCR	yes
2	61177533	61186081	1	5	chr2:61177533-61177625+, chr2:61178982-61179170+, chr2:61181334-61181408+, chr2:61183560-61183655+, chr2:61185980-61186081+	1432	yes	AHSA2 has 4 pseudo exons upstream of the ATG, so switched to pseudogene AHSA2P (ENSG00000173209)	pseudogene	lncRNA PCCR	yes
2	68925700	68926822	1	2	chr2:68925700-68925762+, chr2:68926742-68926822+	623	no	Polymorphic pseudogene GKN3P (ENSG00000283586); rs10187256 accounts for the PTC and rs564515112 accounts for the non-canonical splice site	pseudogene	first 1000 PCCRs	yes
2	88811636	88818414	-1	3	chr2:88811636-88811692-, chr2:88814284-88814436-, chr2:88818310-88818414-	22295	no	mal, T-cell differentiation protein-like (MALL) unprocessed pseudogene (ENSG00000283270)	pseudogene	lncRNA PCCR	yes
2	89533188	89547118	1	6	chr2:89533188-89533313+, chr2:89537789-89537857+, chr2:89537864-89538052+, chr2:89538060-89538500+, chr2:89538681-89538731+, chr2:89546933-89547118+	59	no	Otopetrin 1 (OTPO1) unprocessed pseudogene (ENSG00000283427)	pseudogene	first 1000 PCCRs	yes
2	89622214	89637657	-1	8	chr2:89622214-89622309-, chr2:89622313-89622426-, chr2:89624300-89624341-, chr2:89625698-89625844-, chr2:89626141-89626332-, chr2:89631587-89631700-, chr2:89631890-89631964-, chr2:89637535-89637657-	1710	no	lysine (K)-specific methyltransferase 2C (KMT2C) pseudogene (ENSG00000283132)	pseudogene	previously unannotated PCCR	yes
2	89662603	89662983	1	2	chr2:89662603-89662632+, chr2:89662657-89662983+	897	no	immunoglobulin superfamily member 3 (IGSF3) pseudogene (ENSG00000283214)	pseudogene	first 1000 PCCRs	yes
2	109963466	109974092	1	8	chr2:109963466-109963531+, chr2:109964689-109964808+, chr2:109968070-109968201+, chr2:109971397-109971519+, chr2:109971618-109971659+, chr2:109971662-109971727+, chr2:109971920-109972024+, chr2:109973991-109974092+	1038	no	two-pore calcium channel 3 (TPCN3) pseudogene (ENSG00000186148)	pseudogene	lncRNA PCCR	yes
2	110022446	110035237	-1	19	chr2:110022446-110022661-, chr2:110023200-110023280-, chr2:110023300-110023395-, chr2:110024163-110024210-, chr2:110024215-110024283-, chr2:110025066-110025125-, chr2:110025183-110025224-, chr2:110025240-110025269-, chr2:110025458-110025508-, chr2:110025524-110025556-, chr2:110025618-110025665-, chr2:110025925-110026032-, chr2:110027378-110027566-, chr2:110027760-110027909-, chr2:110028558-110028…	386	no	uncharacterised pseudogene ENSG00000283283, one of two pseudogenic copies of a large 51 exon mouse coding gene	pseudogene	first 1000 PCCRs	yes
2	110261435	110272049	1	8	chr2:110261435-110261494+, chr2:110262676-110262771+, chr2:110266031-110266156+, chr2:110269357-110269482+, chr2:110269566-110269628+, chr2:110269625-110269690+, chr2:110269880-110269981+, chr2:110271930-110272049+	71	no	ion transport protein domain-containing transcribed unprocessed pseudogene (ENSG00000261760)	pseudogene	first 1000 PCCRs	no
2	110330068	110348951	1	22	chr2:110330068-110330139+, chr2:110333912-110333953+, chr2:110335605-110335634+, chr2:110336203-110336235+, chr2:110336260-110336310+, chr2:110337521-110337574+, chr2:110340438-110340512+, chr2:110341310-110341426+, chr2:110342709-110342864+, chr2:110343526-110343678+, chr2:110343869-110343994+, chr2:110345359-110345403+, chr2:110345726-110345779+, chr2:110345838-110345978+, chr2:110346116-110346…	220	no	uncharacterised pseudogene ENSG00000283167, one of two pseudogenic copies of a large 51 exon mouse coding gene	pseudogene	first 1000 PCCRs	yes
2	110397399	110408025	-1	8	chr2:110397399-110397497-, chr2:110399464-110399571-, chr2:110399770-110399829-, chr2:110399832-110399888-, chr2:110399972-110400097-, chr2:110403296-110403421-, chr2:110406679-110406798-, chr2:110407957-110408025-	1806	no	two-pore calcium channel 3 (TPCN3) pseudogene (ENSG00000184115)	pseudogene	lncRNA PCCR	no
2	112440419	112440583	-1	2	chr2:112440419-112440472-, chr2:112440491-112440583-	803	no	unitary pseudogene ENSG00000283698	pseudogene	first 1000 PCCRs	yes
2	131355599	131355781	1	1	chr2:131355599-131355781+	13	no	FAR2 pseudogene (ENSG00000284706); found after looking at high-scoring intergenic PCCRs	pseudogene	re-ranking	yes
2	131419666	131419782	-1	1	chr2:131419666-131419782-	42	no	SFRP4 pseudogene (ENSG00000284659); found after looking at high-scoring intergenic PCCRs	pseudogene	re-ranking	yes
2	166414489	166414729	1	2	chr2:166414489-166414578+, chr2:166414577-166414729+	1436	no	mitochondrially encoded cytochrome c oxidase I (MT-CO1) pseudogene (ENSG00000283657)	pseudogene	previously unannotated PCCR	yes
2	230138601	230138765	1	1	chr2:230138601-230138765+	569	no	Component of Sp100-rs (Csprs) pseudogene (ENSG00000283451)	pseudogene	first 1000 PCCRs	yes
3	44421325	44421772	-1	2	chr3:44421325-44421354-, chr3:44421725-44421772-	2995	no	unitary pseudogene ENSG00000225873	pseudogene	lncRNA PCCR	yes
3	46719752	46719997	-1	2	chr3:46719752-46719787-, chr3:46719827-46719997-	462	no	unitary pseudogene ENSG00000261603	pseudogene	first 1000 PCCRs	yes
3	58180356	58180517	1	2	chr3:58180356-58180451+, chr3:58180482-58180517+	64	no	unitary pseudogene ENSG00000283511	pseudogene	first 1000 PCCRs	yes
3	100208048	100211682	1	4	chr3:100208048-100208074+, chr3:100208090-100208179+, chr3:100208198-100208245+, chr3:100211575-100211682+	486	no	TMEM30C converted to a transcribed unitary pseudogene TMEM30CP (ENSG00000235156) due to disablement of the longer isoform, lack of expression data for last 4 exons and PMID:17258408.	pseudogene	first 1000 PCCRs	yes
3	120366477	120368084	1	7	chr3:120366477-120366563+, chr3:120366639-120366722+, chr3:120366732-120366758+, chr3:120366780-120366827+, chr3:120367884-120367967+, chr3:120367974-120368024+, chr3:120368031-120368084+	11	no	unitary pseudogene ENSG00000240661	pseudogene	first 1000 PCCRs	yes
3	141681521	141685950	1	3	chr3:141681521-141681628+, chr3:141685069-141685197+, chr3:141685870-141685950+	32	no	unitary pseudogene ENSG00000242104	pseudogene	first 1000 PCCRs	yes
3	151803778	151803906	1	2	chr3:151803778-151803810+, chr3:151803868-151803906+	5501	no	arylacetamide deacetylase (esterase) (AADAC) unprocessed pseudogene (ENSG00000250271)	pseudogene	lncRNA PCCR	yes
3	167912863	167917494	1	4	chr3:167912863-167912901+, chr3:167915073-167915105+, chr3:167915124-167915201+, chr3:167917330-167917494+	287	no	unitary pseuodgene ENSG00000244227	pseudogene	first 1000 PCCRs	no
3	184499610	184500370	-1	7	chr3:184499610-184499639-, chr3:184499723-184499860-, chr3:184499882-184499986-, chr3:184500020-184500067-, chr3:184500089-184500151-, chr3:184500281-184500322-, chr3:184500338-184500370-	22	no	transmembrane epididymal protein 1 (TEDDM1) pseudogene (ENSG00000283625)	pseudogene	first 1000 PCCRs	yes
3	195708133	195711628	1	2	chr3:195708133-195708165+, chr3:195711593-195711628+	5786	no	unitary pseudogene ENSG00000283426	pseudogene	lncRNA PCCR	yes
4	6228024	6228137	1	1	chr4:6228024-6228137+	1336	no	High-mobility group family pseudogene (ENSG00000249896)	pseudogene	lncRNA PCCR	yes
4	17557911	17557994	-1	1	chr4:17557911-17557994-	1417	no	mitochondrially encoded cytochrome b (MT-CYB) pseudogene (ENSG00000283219)	pseudogene	previously unannotated PCCR	yes
4	56410528	56419951	1	4	chr4:56410528-56410578+, chr4:56410675-56410806+, chr4:56419655-56419774+, chr4:56419829-56419951+	1197	no	Transcribed unprocessed pseudogene. Myb/SANT-like DNA-binding domain containing (ENSG00000283156)	pseudogene	previously unannotated PCCR	yes
4	68049815	68050392	-1	3	chr4:68049815-68049997-, chr4:68050094-68050129-, chr4:68050306-68050392-	2071	no	mitochondrial pseudogene region (ENSG00000283156)	pseudogene	previously unannotated PCCR	yes
4	82285065	82295757	1	4	chr4:82285065-82285130+, chr4:82285263-82285295+, chr4:82290504-82290551+, chr4:82295689-82295757+	819	yes	unitary pseudogene ENSG00000284516	pseudogene	first 1000 PCCRs	yes
5	82304663	82304848	1	2	chr5:82304663-82304815+, chr5:82304822-82304848+	881	no	ATP6AP1L has been switched to pseudogene ENSG00000205464 from coding based on the discovery of pseudo exons	pseudogene	first 1000 PCCRs	yes
5	140590883	140594367	-1	5	chr5:140590883-140590909-, chr5:140591081-140591131-, chr5:140591663-140591701-, chr5:140592018-140592047-, chr5:140594242-140594367-	66	no	unitary pseudogene ENSG00000283602	pseudogene	first 1000 PCCRs	yes
5	148366071	148366142	1	1	chr5:148366071-148366142+	807	no	serine peptidase inhibitor, Kazal type 6 (SPINK6) pseudogene (ENSG00000283653)	pseudogene	first 1000 PCCRs	yes
5	157689958	157690896	-1	4	chr5:157689958-157690125-, chr5:157690112-157690366-, chr5:157690412-157690597-, chr5:157690600-157690896-	1295	yes	SRY-box 30 (SOX30) pseuodgene (ENSG00000253798)	pseudogene	lncRNA PCCR	yes
5	176146963	176156969	-1	7	chr5:176146963-176147109-, chr5:176147727-176147867-, chr5:176148043-176148111-, chr5:176151947-176152000-, chr5:176153725-176153838-, chr5:176154919-176154963-, chr5:176156913-176156969-	8635	no	centrosomal protein 192kDa (CEP192) pseudogene (ENSG00000283559)	pseudogene	lncRNA PCCR	no
6	4115457	4115663	1	1	chr6:4115457-4115663+	660	no	C6orf201 pseudoexon, led to locus being reannotated as a unitary pseudogene ENSG00000185689	pseudogene	first 1000 PCCRs	yes
6	26196321	26196594	1	3	chr6:26196321-26196368+, chr6:26196374-26196508+, chr6:26196547-26196594+	1475	no	histone 1, H1, pseudogene 1 (ENSG00000216331)	pseudogene	previously unannotated PCCR	yes
6	30056989	30058171	-1	5	chr6:30056989-30057018-, chr6:30057112-30057156-, chr6:30057241-30057297-, chr6:30057580-30057663-, chr6:30058118-30058171-	93	no	unitary pseudogene ENSG00000204623	pseudogene	first 1000 PCCRs	yes
6	60281444	60283705	1	2	chr6:60281444-60281494+, chr6:60283565-60283705+	143	no	DNA primase subunit 2 (PRIM2) unprocessed pseudogene (ENSG00000283453)	pseudogene	first 1000 PCCRs	yes
6	60400254	60400316	1	1	chr6:60400254-60400316+	1065	no	primase, DNA, polypeptide 2 (58kDa) (PRIM2) pseudogene (ENSG00000283453)	pseudogene	previously unannotated PCCR	yes
6	109239409	109242294	1	2	chr6:109239409-109239516+, chr6:109242223-109242294+	146	no	unitary pseudogene CCDC162P (ENSG00000203799)	pseudogene	first 1000 PCCRs	yes
7	2384592	2388658	1	2	chr7:2384592-2384675+, chr7:2388551-2388658+	304	no	unitary pseuodgene, KIF19 family member (ENSG00000230914)	pseudogene	first 1000 PCCRs	yes
7	37796070	37796888	1	6	chr7:37796070-37796132+, chr7:37796163-37796255+, chr7:37796281-37796406+, chr7:37796513-37796542+, chr7:37796595-37796783+, chr7:37796802-37796888+	35	no	unitary pseudogene ENSG00000283444	pseudogene	first 1000 PCCRs	yes
7	57167069	57169403	1	6	chr7:57167069-57167101+, chr7:57167200-57167877+, chr7:57168773-57168826+, chr7:57168825-57168938+, chr7:57169000-57169044+, chr7:57169158-57169403+	311	no	MTCO3P10 mitochondrially encoded cytochrome c oxidase III pseudogene 10 (ENSG00000231537)	pseudogene	first 1000 PCCRs	yes
7	57173053	57173256	-1	1	chr7:57173053-57173256-	974	no	mitochondrially encoded NADH dehydrogenase 6 (MT-ND6) pseudogene (ENSG00000283311)	pseudogene	first 1000 PCCRs	yes
7	57190149	57192692	1	7	chr7:57190149-57190199+, chr7:57190300-57190362+, chr7:57190494-57191138+, chr7:57192014-57192091+, chr7:57192090-57192224+, chr7:57192268-57192327+, chr7:57192420-57192692+	73	no	MTCO3P4 mitochondrially encoded cytochrome c oxidase III pseudogene 4 (ENSG00000228851)	pseudogene	first 1000 PCCRs	yes
7	57196059	57196531	-1	2	chr7:57196059-57196118-, chr7:57196334-57196531-	1525	no	mitochondrial pseudogene region (ENSG00000284572)	pseudogene	previously unannotated PCCR	yes
7	73735456	73743100	1	4	chr7:73735456-73735500+, chr7:73735729-73735848+, chr7:73735924-73735983+, chr7:73743038-73743100+	140	no	unitary pseudogene ENSG00000225969	pseudogene	first 1000 PCCRs	yes
7	81560120	81607572	-1	10	chr7:81560120-81560206-, chr7:81560743-81560862-, chr7:81570270-81570329-, chr7:81570403-81570444-, chr7:81574077-81574166-, chr7:81581744-81581842-, chr7:81586891-81586944-, chr7:81590981-81591064-, chr7:81597741-81597815-, chr7:81607525-81607572-	904	no	unitary pseudogene ENSG00000233491	pseudogene	first 1000 PCCRs	yes
7	135307168	135310600	-1	3	chr7:135307168-135307194-, chr7:135307197-135307313-, chr7:135310565-135310600-	183	no	solute carrier family 23 (ascorbic acid transporter), member 1 (SLC23A1) pseudogene (ENSG00000276067)	pseudogene	first 1000 PCCRs	yes
7	143620652	143624390	1	3	chr7:143620652-143620696+, chr7:143623776-143624021+, chr7:143624127-143624390+	837	yes	transient receptor potential cation channel, subfamily M, member 8 channel-associated factor (TRPM8) pseudogene existed on the wrong strand (ENSG00000283537)	pseudogene	first 1000 PCCRs	yes
7	149294749	149295236	1	3	chr7:149294749-149294802+, chr7:149294805-149295095+, chr7:149295117-149295236+	926	yes	zinc finger family pseudogene (ENSG00000244560)	pseudogene	first 1000 PCCRs	no
7	155074599	155074748	1	1	chr7:155074599-155074748+	512	no	mitochondrially encoded cytochrome c oxidase II (MT-CO2) pseudogene (ENSG00000283339)	pseudogene	first 1000 PCCRs	yes
8	1726279	1726557	1	1	chr8:1726279-1726557+	720	no	mitochondrially encoded cytochrome c oxidase II (MT-CO2) pseudogene (ENSG00000283576)	pseudogene	first 1000 PCCRs	yes
8	8714226	8719546	-1	5	chr8:8714226-8714285-, chr8:8714879-8714917-, chr8:8715416-8715499-, chr8:8715532-8715576-, chr8:8719469-8719546-	167	no	unitary pseudogene ENSG00000284717	pseudogene	first 1000 PCCRs	yes
8	18849276	18849713	1	1	chr8:18849276-18849713+	1164	no	MT-CO2 pseudogene (ENSG00000283402)	pseudogene	previously unannotated PCCR	yes
8	133515503	133516257	1	2	chr8:133515503-133515715+, chr8:133516186-133516257+	255	no	mitochondrially encoded NADH dehydrogenase 3 (MT-ND3) pseudogene (ENSG00000283176)	pseudogene	first 1000 PCCRs	yes
8	142797632	142806142	-1	3	chr8:142797632-142797829-, chr8:142801084-142801176-, chr8:142806077-142806142-	399	no	lymphocyte antigen 6 complex, locus K (LY6K) pseudogene (ENSG00000283686)	pseudogene	first 1000 PCCRs	yes
8	144049161	144051191	1	9	chr8:144049161-144049202+, chr8:144049291-144049581+, chr8:144049636-144049896+, chr8:144050020-144050055+, chr8:144050302-144050370+, chr8:144050386-144050448+, chr8:144050794-144050856+, chr8:144051015-144051050+, chr8:144051114-144051191+	902	yes	unitary pseudogene (ENSG00000204791)	pseudogene	first 1000 PCCRs	yes
9	27261849	27261935	-1	1	chr9:27261849-27261935-	12553	no	REX1, RNA exonuclease 1 homolog (REXO1) unprocessed pseudogene (ENSG00000283945)	pseudogene	lncRNA PCCR	yes
9	38456161	38469956	1	3	chr9:38456161-38456193+, chr9:38462104-38462229+, chr9:38469846-38469956+	172	no	STRA6-like (Stra6l) pseudogene (ENSG00000283162)	pseudogene	first 1000 PCCRs	yes
9	40500639	40503286	1	2	chr9:40500639-40500782+, chr9:40503128-40503286+	38203	no	methylenetetrahydrofolate dehydrogenase (NADP+ dependent) 1-like (MTHFD1L) pseudogene (ENSG00000184906)	pseudogene	lncRNA PCCR	yes
9	41039613	41053896	-1	6	chr9:41039613-41039765-, chr9:41040360-41040551-, chr9:41044507-41044626-, chr9:41047538-41047564-, chr9:41047568-41047696-, chr9:41053753-41053896-	205	no	PGM5P2 unprocessed pseudogene (ENSG00000277778)	pseudogene	first 1000 PCCRs	no
9	41074191	41074550	-1	1	chr9:41074191-41074550-	1649	yes	FSHD region gene 1, member H unprocessed pseudogene (ENSG00000184906)	pseudogene	lncRNA PCCR	no
9	61063756	61073097	-1	5	chr9:61063756-61063893-, chr9:61063918-61063992-, chr9:61066335-61066553-, chr9:61067571-61067744-, chr9:61072984-61073097-	57	no	contactin associated protein-like 3B (CNTNAP3B) unprocessed pseudogene (ENSG00000283541)	pseudogene	first 1000 PCCRs	yes
9	63121682	63124298	-1	2	chr9:63121682-63121846-, chr9:63124158-63124298-	39917	no	methylenetetrahydrofolate dehydrogenase (NADP+ dependent) 1-like (MTHFD1L) pseudogene (ENSG00000182021)	pseudogene	lncRNA PCCR	yes
9	66182325	66188394	1	6	chr9:66182325-66182456+, chr9:66182461-66182640+, chr9:66182647-66182721+, chr9:66183809-66183964+, chr9:66184640-66184759+, chr9:66188329-66188394+	30	no	MEP1A pseudogene (ENSG00000284706); found after looking at high-scoring intergenic PCCRs	pseudogene	re-ranking	yes
9	82428199	82428285	1	1	chr9:82428199-82428285+	10199	no	serine palmitoyltransferase long chain base subunit 1 (SPTLC1) pseudogene (ENSG00000228430)	pseudogene	lncRNA PCCR	yes
9	92141418	92141672	1	4	chr9:92141418-92141507+, chr9:92141425-92141532+, chr9:92141426-92141536+, chr9:92141592-92141672+	42668	no	leucine rich repeat containing G protein-coupled receptor 6 (LGR6) pseudogene (ENSG00000225511)	pseudogene	lncRNA PCCR	yes
9	112997453	112997611	-1	1	chr9:112997453-112997611-	6200	no	ZNF883, coding according to RefSeq though pseudogene seems more likely given its odd structure (ENSG00000228623)	pseudogene	lncRNA PCCR	yes
9	120847295	120847354	1	1	chr9:120847295-120847354+	1125	no	unitary pseudogene ENSG00000226752	pseudogene	lncRNA PCCR	yes
10	19747190	19747432	-1	1	chr10:19747190-19747432-	69	no	MTND1P37 mitochondrially encoded NADH:ubiquinone oxidoreductase core subunit 1 pseudogene 37 (ENSG00000283456)	pseudogene	first 1000 PCCRs	yes
10	26593998	26594236	1	2	chr10:26593998-26594057+, chr10:26594102-26594236+	42217	no	amyloid beta (A4) precursor protein-binding, family B, member 1 interacting protein (APBB1IP) pseudogene (ENSG00000233261)	pseudogene	lncRNA PCCR	yes
10	26653130	26653357	1	2	chr10:26653130-26653189+, chr10:26653289-26653357+	45866	no	family with sequence similarity 238 member B (non-protein coding) FAM238B pseudogene (ENSG00000231976)	pseudogene	lncRNA PCCR	yes
10	26664276	26667644	-1	2	chr10:26664276-26664392-, chr10:26667561-26667644-	1751	no	unitary pseudogene ENSG00000227932	pseudogene	lncRNA PCCR	yes
10	27397748	27398290	-1	2	chr10:27397748-27397846-, chr10:27397862-27398290-	622	no	PTCHD3 (ENSG00000182077) converted from coding to a polymorphic pseudogene based on a truncation of the CDS by rs250532 ENSG00000182077	pseudogene	first 1000 PCCRs	yes
10	30655672	30655722	1	1	chr10:30655672-30655722+	50193	no	SVIL pseudogene extended (ENSG00000234814)	pseudogene	lncRNA PCCR	yes
10	38175849	38176196	1	2	chr10:38175849-38175908+, chr10:38175990-38176196+	38120	no	cyclin Y-like pseudogene (ENSG00000224761)	pseudogene	lncRNA PCCR	no
10	38247919	38248044	1	1	chr10:38247919-38248044+	2142	no	phospholipase D family member 5 (PLD5) pseudogene (ENSG00000226113)	pseudogene	lncRNA PCCR	yes
10	89786640	89787109	1	3	chr10:89786640-89786834+, chr10:89786837-89787004+, chr10:89787083-89787109+	1123	no	NADH dehydrogenase subunit 5 pseudogene (ENSG00000283402)	pseudogene	previously unannotated PCCR	yes
10	100105748	100122651	-1	8	chr10:100105748-100105804-, chr10:100108360-100108389-, chr10:100108448-100108504-, chr10:100117267-100117368-, chr10:100117406-100117438-, chr10:100121044-100121079-, chr10:100122506-100122571-, chr10:100122574-100122651-	105	no	unitary pseudogene ENSG00000283232	pseudogene	first 1000 PCCRs	yes
10	100135400	100140071	-1	3	chr10:100135400-100135462-, chr10:100135484-100135513-, chr10:100139997-100140071-	1114	no	unitary pseudogene ENSG00000283232	pseudogene	previously unannotated PCCR	yes
10	121951540	121951927	1	4	chr10:121951540-121951599+, chr10:121951702-121951755+, chr10:121951751-121951777+, chr10:121951892-121951927+	1171	no	unitary pseudogene ENSG00000226864	pseudogene	lncRNA PCCR	yes
11	3500470	3500577	-1	1	chr11:3500470-3500577-	37061	no	ectonucleotide pyrophosphatase/phosphodiesterase 7 (ENPP7) pseudogene (ENSG00000284605)	pseudogene	lncRNA PCCR	yes
11	3614740	3614790	1	1	chr11:3614740-3614790+	496	no	TRPC2 transient receptor potential cation channel, subfamily C, member 2 pseudogene (ENSG00000182048)	pseudogene	first 1000 PCCRs	yes
11	5402904	5403164	1	2	chr11:5402904-5403029+, chr11:5403045-5403164+	4	no	OR51J1 protein-coding gene switched to pseudogene (ENSG00000184321)	pseudogene	first 1000 PCCRs	yes
11	47323975	47326737	1	5	chr11:47323975-47324124+, chr11:47326311-47326373+, chr11:47326319-47326354+, chr11:47326449-47326478+, chr11:47326705-47326737+	725	no	Mitochondrially encoded NADH dehydrogenase 5 (MT-ND5) unprocessed pseudogene (ENSG00000283338)	pseudogene	first 1000 PCCRs	yes
11	57037567	57038422	1	8	chr11:57037567-57037593+, chr11:57037633-57037788+, chr11:57037804-57037848+, chr11:57037857-57038108+, chr11:57038115-57038153+, chr11:57038160-57038243+, chr11:57038246-57038311+, chr11:57038336-57038422+	463	no	OR5AK4P olfactory receptor family 5 subfamily AK member 4 pseudogene (ENSG00000283307)	pseudogene	first 1000 PCCRs	no
11	60608382	60608408	1	1	chr11:60608382-60608408+	733	no	membrane-spanning 4-domains subfamily A member family unprocessed pseudogene (ENSG00000283601)	pseudogene	first 1000 PCCRs	yes
11	67538911	67540581	1	5	chr11:67538911-67538949+, chr11:67539108-67539134+, chr11:67539169-67539219+, chr11:67539375-67539425+, chr11:67540459-67540581+	590	no	glutathione S-transferase pi 1 (GSTP1) unprocessed pseudogene (ENSG00000283257)	pseudogene	first 1000 PCCRs	yes
11	111447053	111473375	1	37	chr11:111447053-111447100+, chr11:111448458-111448505+, chr11:111448581-111448643+, chr11:111449336-111449365+, chr11:111449437-111449472+, chr11:111449753-111449803+, chr11:111450349-111450399+, chr11:111450415-111450444+, chr11:111451043-111451141+, chr11:111451248-111451313+, chr11:111451338-111451409+, chr11:111452409-111452501+, chr11:111453424-111453489+, chr11:111454244-111454366+, chr11:1…	394	no	unitary pseudogene ENSG00000255093	pseudogene	first 1000 PCCRs	yes
12	2726421	2727050	-1	5	chr12:2726421-2726495-, chr12:2726523-2726633-, chr12:2726633-2726722-, chr12:2726741-2726992-, chr12:2726994-2727050-	216	no	gap junction beta family pseudogene (ENSG00000283587)	pseudogene	first 1000 PCCRs	yes
12	2767965	2775661	-1	3	chr12:2767965-2768021-, chr12:2770415-2770456-, chr12:2775566-2775661-	2025	no	unitary pseudogene ENSG00000255669	pseudogene	lncRNA PCCR	yes
12	3298233	3307795	-1	7	chr12:3298233-3298262-, chr12:3303334-3303387-, chr12:3303776-3303862-, chr12:3303870-3303908-, chr12:3303911-3303937-, chr12:3306764-3306868-, chr12:3307745-3307795-	799	no	tetraspanin 11 (TSPAN11) pseudogene (ENSG00000250770); single locus on multiple rows	pseudogene	first 1000 PCCRs	yes
12	7620539	7626372	1	10	chr12:7620539-7620643+, chr12:7620726-7620755+, chr12:7620831-7620890+, chr12:7620925-7620951+, chr12:7621220-7621318+, chr12:7621364-7621432+, chr12:7621464-7621520+, chr12:7621548-7621604+, chr12:7626187-7626249+, chr12:7626289-7626372+	1528	no	mitochondrial protein pseudogene region (ENSG00000284591)	pseudogene	previously unannotated PCCR	yes
12	22116633	22134940	-1	6	chr12:22116633-22116662-, chr12:22116662-22116733-, chr12:22126639-22126758-, chr12:22130471-22130527-, chr12:22134804-22134851-, chr12:22134869-22134940-	65	no	unitary pseudogene ENSG00000283582	pseudogene	first 1000 PCCRs	yes
12	30306062	30306205	1	1	chr12:30306062-30306205+	665	no	maestro heat-like repeat-containing protein family member pseudogene (ENSG00000284682)	pseudogene	first 1000 PCCRs	yes
12	31005780	31005848	-1	1	chr12:31005780-31005848-	16771	no	tetraspanin family pseuodgene (ENSG00000226472)	pseudogene	lncRNA PCCR	yes
12	31015442	31015824	1	3	chr12:31015442-31015582+, chr12:31015588-31015668+, chr12:31015711-31015824+	7035	no	mitochondrially encoded cytochrome c oxidase I (MT-CO1) processed pseudogene (ENSG00000256984)	pseudogene	lncRNA PCCR	yes
12	52264108	52277736	1	7	chr12:52264108-52264227+, chr12:52266552-52266707+, chr12:52266960-52267085+, chr12:52267330-52267536+, chr12:52275866-52275919+, chr12:52277540-52277659+, chr12:52277662-52277736+	722	no	keratin family pseudogene (ENSG00000284883)	pseudogene	first 1000 PCCRs	yes
12	95405372	95408124	-1	4	chr12:95405372-95405443-, chr12:95405471-95405503-, chr12:95407918-95407956-, chr12:95408086-95408124-	1638	no	unitary pseudogene ENSG00000257943	pseudogene	lncRNA PCCR	yes
12	121053768	121059655	-1	7	chr12:121053768-121053842-, chr12:121053873-121053899-, chr12:121053950-121054006-, chr12:121054019-121054045-, chr12:121059440-121059478-, chr12:121059542-121059586-, chr12:121059614-121059655-	1742	no	unitary pseudogene, orthlog of mouse 2'-5' oligoadenylate synthetase-like 2 (Oasl2) (ENSG00000283542)	pseudogene	previously unannotated PCCR	yes
13	24611978	24613986	1	2	chr13:24611978-24612046+, chr13:24613945-24613986+	1873	no	pseudogene ENSG00000285228	pseudogene	previously unannotated PCCR	yes
13	86266842	86266928	-1	1	chr13:86266842-86266928-	481	no	IQ motif containing K (IQCK) pseudogene (ENSG00000283371)	pseudogene	first 1000 PCCRs	yes
13	88571657	88572214	1	4	chr13:88571657-88571722+, chr13:88571725-88571997+, chr13:88571997-88572035+, chr13:88572047-88572214+	524	no	mitochondrially encoded NADH dehydrogenase 5 (MT-ND5) pseudogene (ENSG00000283130)	pseudogene	first 1000 PCCRs	yes
13	110989986	110990123	1	1	chr13:110989986-110990123+	44980	no	tubulin gamma complex associated protein 3 (TUBGCP3) pseudogene (ENSG00000225760)	pseudogene	lncRNA PCCR	yes
14	34954880	34969313	-1	6	chr14:34954880-34954954-, chr14:34963938-34964000-, chr14:34963987-34964040-, chr14:34965561-34965683-, chr14:34969171-34969233-, chr14:34969251-34969313-	836	no	unitary pseudogene ENSG00000258704	pseudogene	first 1000 PCCRs	yes
14	62127829	62128391	1	3	chr14:62127829-62127903+, chr14:62127863-62127889+, chr14:62128023-62128391+	275	no	unitary pseudogene ENSG00000186369	pseudogene	first 1000 PCCRs	yes
15	21609137	21614980	1	7	chr15:21609137-21609181+, chr15:21609269-21609349+, chr15:21609377-21609490+, chr15:21609543-21610010+, chr15:21614124-21614327+, chr15:21614340-21614888+, chr15:21614891-21614980+	756	no	two olfactory receptor pseudogenes in close proximity (ENSG00000285491 & ENSG00000285116)	pseudogene (shared cluster)	first 1000 PCCRs	yes, both
15	30072627	30072923	-1	3	chr15:30072627-30072707-, chr15:30072759-30072791-, chr15:30072894-30072923-	1627	no	tight junction protein 1 (zona occludens 1) (TJP1) pseudogene (ENSG00000229389)	pseudogene	lncRNA PCCR	yes
15	41157178	41157345	-1	1	chr15:41157178-41157345-	138	no	mitochondrially encoded NADH dehydrogenase 4 (MT-ND4) pseudogene (ENSG00000283133)	pseudogene	first 1000 PCCRs	yes
15	75228852	75229646	-1	2	chr15:75228852-75228920-, chr15:75229590-75229646-	22059	no	unitary pseuodgene ENSG00000260660	pseudogene	lncRNA PCCR	yes
15	81385501	81385784	1	2	chr15:81385501-81385569+, chr15:81385659-81385784+	66	no	STARD5 pseudogene (ENSG00000284709); found after looking at high-scoring intergenic PCCRs	pseudogene	re-ranking	yes
15	82711282	82711838	-1	4	chr15:82711282-82711380-, chr15:82711677-82711727-, chr15:82711740-82711784-, chr15:82711806-82711838-	594	no	unitary pseudogene ENSG00000228141	pseudogene	first 1000 PCCRs	no
15	98446010	98446129	-1	1	chr15:98446010-98446129-	438	no	FAM169B (ENSG00000283597) changed from protein-coding to pseudogene based on pseudo exons	pseudogene	first 1000 PCCRs	yes
15	101737259	101737336	-1	1	chr15:101737259-101737336-	41929	no	ubiquitin-conjugating enzyme E2Q family member 2 (UBE2Q2) pseudogene (ENSG00000260660)	pseudogene	lncRNA PCCR	yes
16	20711460	20732984	1	13	chr16:20711460-20711675+, chr16:20718348-20718494+, chr16:20719247-20719390+, chr16:20725362-20725445+, chr16:20727341-20727466+, chr16:20728163-20728216+, chr16:20728219-20728245+, chr16:20728394-20728465+, chr16:20729230-20729355+, chr16:20729458-20729553+, chr16:20731620-20731661+, chr16:20731714-20731740+, chr16:20732907-20732984+	197	no	ACSM3 acyl-CoA synthetase medium chain family member 3 (ENSG00000005187)	pseudogene	first 1000 PCCRs	yes
16	20720997	20722053	-1	7	chr16:20720997-20721044-, chr16:20721047-20721181-, chr16:20721184-20721384-, chr16:20721387-20721656-, chr16:20721724-20721777-, chr16:20721780-20721905-, chr16:20721910-20722053-	1782	no	mitochondrially encoded NADH dehydrogenase 5 (MT-ND5) pseudogene (ENSG00000283399)	pseudogene	previously unannotated PCCR	yes
16	21338456	21339031	1	3	chr16:21338456-21338497+, chr16:21338933-21338971+, chr16:21339005-21339031+	20	no	ATP-binding cassette, sub-family A (ABC1), member 15 (Abca15) unprocessed pseudogene (ENSG00000189149)	pseudogene	first 1000 PCCRs	yes
16	29113049	29116327	1	2	chr16:29113049-29113150+, chr16:29116124-29116327+	706	no	BTG3 associated nuclear protein (BANP) pseudogene (ENSG00000284649)	pseudogene	first 1000 PCCRs	no
16	29864731	29864880	1	2	chr16:29864731-29864790+, chr16:29864836-29864880+	1160	no	unitary pseudogene ENSG00000214725	pseudogene	lncRNA PCCR	yes
16	49963347	49963418	-1	1	chr16:49963347-49963418-	1450	no	unitary pseudogene ENSG00000283365	pseudogene	previously unannotated PCCR	yes
16	67210140	67211021	-1	3	chr16:67210140-67210226-, chr16:67210233-67210505-, chr16:67210566-67211021-	474	no	LRRC29 (ENSG00000125122) changed to pseudogene from protein-coding after complete structure became apparent and disablements thus revealed	pseudogene	first 1000 PCCRs	yes
17	22519261	22522960	-1	3	chr17:22519261-22519326-, chr17:22519346-22519480-, chr17:22522934-22522960-	918	no	mitochondrially encoded NADH dehydrogenase 6 (MT-ND6) pseudogene (ENSG00000283879)	pseudogene	first 1000 PCCRs	yes
17	33692259	33692461	1	2	chr17:33692259-33692357+, chr17:33692378-33692461+	1449	no	MT-ND2 pseudogene (ENSG00000283381)	pseudogene	previously unannotated PCCR	yes
17	45517900	45519352	-1	4	chr17:45517900-45518139-, chr17:45519111-45519176-, chr17:45519176-45519232-, chr17:45519290-45519352-	86	no	LRRC37A4P transcribed unprocessed pseudogene (ENSG00000282331)	pseudogene	first 1000 PCCRs	no
17	66278104	66278199	1	1	chr17:66278104-66278199+	1705	no	mitochondrially encoded ATP synthase 6 (MT-ATP6) pseudogene (ENSG00000284242)	pseudogene	previously unannotated PCCR	yes
17	68693973	68694062	-1	1	chr17:68693973-68694062-	839	no	unitary pseudogene ENSG00000283376	pseudogene	first 1000 PCCRs	yes
18	14242348	14244664	1	2	chr18:14242348-14242431+, chr18:14244569-14244664+	42572	no	ankyrin repeat domain 20 family, member A5, pseudogene (ENSG00000186481)	pseudogene	lncRNA PCCR	yes
18	54415278	54424623	1	10	chr18:54415278-54415334+, chr18:54415417-54415458+, chr18:54415951-54415986+, chr18:54416014-54416139+, chr18:54418828-54418854+, chr18:54418872-54419021+, chr18:54419940-54419978+, chr18:54421453-54421557+, chr18:54424499-54424558+, chr18:54424561-54424623+	1020	no	unitary pseudogene ENSG00000283613	pseudogene	previously unannotated PCCR	yes
19	6411742	6424885	1	8	chr19:6411742-6411786+, chr19:6411844-6411915+, chr19:6412270-6412332+, chr19:6414855-6414923+, chr19:6414920-6414964+, chr19:6424412-6424450+, chr19:6424801-6424848+, chr19:6424859-6424885+	18	yes	unitary pseudogene ENSG00000214347	pseudogene	first 1000 PCCRs	yes
19	10044071	10052967	1	4	chr19:10044071-10044181+, chr19:10050065-10050148+, chr19:10052770-10052808+, chr19:10052839-10052967+	77	no	C3P1 transcribed unprocessed pseudogene (ENSG00000167798)	pseudogene	first 1000 PCCRs	no
19	12207347	12208769	1	2	chr19:12207347-12207427+, chr19:12208728-12208769+	41986	no	zinc finger protein pseudogene (ENSG00000234773)	pseudogene	lncRNA PCCR	yes
19	35407926	35408066	1	2	chr19:35407926-35407973+, chr19:35408034-35408066+	5047	no	free fatty acid receptor 2 (FFAR2) unprocessed pseudogene (ENSG00000283479)	pseudogene	lncRNA PCCR	yes
19	35784826	35796859	-1	12	chr19:35784826-35784855-, chr19:35789038-35789073-, chr19:35790321-35790509-, chr19:35790588-35790713-, chr19:35791034-35791195-, chr19:35791248-35791343-, chr19:35791768-35791848-, chr19:35791977-35792051-, chr19:35792377-35792436-, chr19:35792534-35792614-, chr19:35793084-35793188-, chr19:35796794-35796859-	260	yes	protein tyrosine kinase family pseudogene (ENSG00000225872)	pseudogene	first 1000 PCCRs	yes
19	37822686	37830193	1	4	chr19:37822686-37822721+, chr19:37823834-37823890+, chr19:37830020-37830049+, chr19:37830164-37830193+	3865	no	zinc finger protein pseudogene (ENSG00000267640)	pseudogene	lncRNA PCCR	yes
19	37829091	37833481	-1	17	chr19:37829091-37829117-, chr19:37829169-37829255-, chr19:37829616-37829672-, chr19:37829881-37829973-, chr19:37830016-37830048-, chr19:37830103-37830333-, chr19:37830421-37830459-, chr19:37830592-37830642-, chr19:37830658-37830711-, chr19:37830805-37830840-, chr19:37830880-37831143-, chr19:37831171-37831245-, chr19:37831252-37831518-, chr19:37831567-37831674-, chr19:37831711-37831743-, chr19:378…	132	no	WD repeat domain 87 (WDR87) pseudogene (ENSG00000225868)	pseudogene	first 1000 PCCRs	yes
19	50808166	50808759	-1	2	chr19:50808166-50808204-, chr19:50808655-50808759-	99	no	unitary pseudogene ENSG00000284711	pseudogene	first 1000 PCCRs	yes
19	51843199	51843309	-1	1	chr19:51843199-51843309-	4546	no	zinc finger protein pseudogene (ENSG00000269483)	pseudogene	lncRNA PCCR	yes
19	51914745	51917661	-1	5	chr19:51914745-51914813-, chr19:51914940-51915029-, chr19:51915054-51915275-, chr19:51915465-51915632-, chr19:51917587-51917661-	195	no	zinc finger protein pseudogene (ENSG00000283285)	pseudogene	first 1000 PCCRs	yes
19	53204022	53212191	1	4	chr19:53204022-53204120+, chr19:53211811-53211855+, chr19:53211973-53212077+, chr19:53212144-53212191+	7119	no	zinc finger protein pseudogene (ENSG00000269001)	pseudogene	lncRNA PCCR	yes
19	58578105	58581980	1	6	chr19:58578105-58578158+, chr19:58581421-58581672+, chr19:58581703-58581729+, chr19:58581769-58581825+, chr19:58581861-58581905+, chr19:58581942-58581980+	664	yes	CENPBD1P1 CENPB DNA-binding domains containing 1 pseudogene 1 (ENSG00000285138)	pseudogene	first 1000 PCCRs	no
20	49318436	49340428	1	7	chr20:49318436-49318561+, chr20:49318489-49318521+, chr20:49318534-49318575+, chr20:49328530-49328637+, chr20:49328656-49328682+, chr20:49335620-49335685+, chr20:49340399-49340428+	2047	yes	somatomedin B and thrombospondin type 1 domain containing (SBSPON) transcribed_unprocessed_pseudogene (ENSG00000283529)	pseudogene	previously unannotated PCCR	yes
22	16844398	16846040	1	4	chr22:16844398-16844508+, chr22:16844869-16845012+, chr22:16845049-16845078+, chr22:16845918-16846040+	1086	no	uncharacterised pseudogene (ENSG00000283535)	pseudogene	previously unannotated PCCR	yes
22	17044888	17047449	1	3	chr22:17044888-17044998+, chr22:17046358-17046447+, chr22:17047306-17047449+	11264	no	cat eye syndrome chromosome region, candidate 7 unprocessed pseudogene (ENSG00000237438)	pseudogene	lncRNA PCCR	yes
22	18985824	18997940	1	5	chr22:18985824-18986033+, chr22:18990698-18990922+, chr22:18991818-18991982+, chr22:18994363-18994509+, chr22:18997857-18997940+	9432	no	DiGeorge syndrome critical region gene 5 (non-protein coding) unprocessed pseudogene (ENSG00000237517)	pseudogene	lncRNA PCCR	no
22	20702136	20704490	1	10	chr22:20702136-20702264+, chr22:20702263-20702322+, chr22:20702587-20702742+, chr22:20702852-20702914+, chr22:20703045-20703125+, chr22:20703471-20703536+, chr22:20703645-20703695+, chr22:20703816-20703872+, chr22:20704002-20704046+, chr22:20704305-20704490+	2244	yes	transmembrane protein 191A pseudogene (ENSG00000226287)	pseudogene	lncRNA PCCR	no
22	21011391	21013083	-1	4	chr22:21011391-21011492-, chr22:21011526-21011588-, chr22:21012531-21012617-, chr22:21013042-21013083-	147	no	TUBA3FP transcribed unprocessed pseudogene (ENSG00000161149)	pseudogene	first 1000 PCCRs	no
22	21228804	21229136	-1	1	chr22:21228804-21229136-	316	no	immunoglobulin superfamily member 3 (IGSF3) pseudogene (ENSG00000283145)	pseudogene	first 1000 PCCRs	yes
22	21657814	21660946	1	3	chr22:21657814-21658014+, chr22:21658266-21658385+, chr22:21660896-21660946+	82	yes	unitary pseudogene (ENSG00000284630)	pseudogene	first 1000 PCCRs	yes
22	25374157	25381577	-1	4	chr22:25374157-25374300-, chr22:25375820-25375852-, chr22:25375849-25376007-, chr22:25381371-25381577-	747	no	LRP5L converted to pseudogene (ENSG00000100068) after 3 exons added. This is still a protein-locus in GENCODEv28; it will be updated as a pseudogene in v29	pseudogene	first 1000 PCCRs	yes
X	64405660	64406073	1	1	chrX:64405660-64406073+	335	no	unitary pseudogene ENSG00000283349	pseudogene	first 1000 PCCRs	yes
X	85153749	85153802	1	1	chrX:85153749-85153802+	871	no	meprin A subunit beta (MEP1B) unprocessed pseudogene (ENSG00000283446)	pseudogene	first 1000 PCCRs	yes
X	135397529	135397603	1	1	chrX:135397529-135397603+	10697	no	pseudogene similar to embryonic testis differentiation (M. musculus) (ENSG00000229015)	pseudogene	lncRNA PCCR	yes
X	153481540	153486067	1	8	chrX:153481540-153481635+, chrX:153481809-153481895+, chrX:153482727-153482765+, chrX:153483299-153483340+, chrX:153483416-153483442+, chrX:153485780-153485842+, chrX:153485894-153485962+, chrX:153485990-153486067+	2093	no	unitary pseudogene ENSG00000224963	pseudogene	lncRNA PCCR	yes
1	6066065	6066244	1	1	chr1:6066065-6066244+	535	no	KCNAB2 pseudo-exon	pseudo-exon	first 1000 PCCRs
1	42497121	42497198	1	1	chr1:42497121-42497198+	748	no	CCDC30 multiple pseudo-exons	pseudo-exon	first 1000 PCCRs
1	53274696	53274821	-1	3	chr1:53274696-53274821-, chr1:53274749-53274784-, chr1:53274751-53274783-	415	no	LRP8 pseudo-exon.	pseudo-exon	first 1000 PCCRs
1	78939653	78939799	-1	1	chr1:78939653-78939799-	103	no	ADGRL4 untranscribed pseudo-exon	pseudo-exon	first 1000 PCCRs
1	228313613	228315088	1	2	chr1:228313613-228313876+, chr1:228314813-228315088+	341	no	OBSCN has two pseudo-exons	pseudo-exon	first 1000 PCCRs
2	135024648	135040536	-1	4	chr2:135024648-135024740-, chr2:135027538-135027678-, chr2:135030309-135030470-, chr2:135040378-135040536-	124	no	MAP3K19 has three upstream coding exons in other species, although in human the second has a non-variant premature termination codon, so the gene had been made to use a downstream ATG. It has been maintained as coding due to PMID:27144281	pseudo-exon	first 1000 PCCRs
2	206670493	206670552	-1	1	chr2:206670493-206670552-	873	no	DYTN pseudo-exons	pseudo-exon	first 1000 PCCRs
2	219269630	219279492	1	6	chr2:219269630-219269665+, chr2:219269765-219269854+, chr2:219271576-219271893+, chr2:219271893-219272093+, chr2:219279398-219279448+, chr2:219279457-219279492+	274	yes	TUBA4B pseudo-exon	pseudo-exon	first 1000 PCCRs
4	103142463	103142621	-1	2	chr4:103142463-103142516-, chr4:103142571-103142621-	550	no	CENPE pseudo exon	pseudo-exon	first 1000 PCCRs
4	145760752	145763106	-1	4	chr4:145760752-145761126-, chr4:145761968-145762054-, chr4:145762943-145763062-, chr4:145763053-145763106-	266	no	ZNF827 has pseudo repeats downstream of the STOP codon.	pseudo-exon	first 1000 PCCRs
5	75640608	75640694	1	1	chr5:75640608-75640694+	713	no	ANKDD1B pseudo-exon	pseudo-exon	first 1000 PCCRs
5	122373512	122374412	1	6	chr5:122373512-122373583+, chr5:122373588-122373812+, chr5:122373885-122373965+, chr5:122374053-122374133+, chr5:122374152-122374286+, chr5:122374317-122374412+	96	no	SNCAIP untranscribed pseudo-exon. Subsequent reanalysis following the completion of this study suggests it may in fact be an ancient vomeronasal receptor unitary pseuodgene.	pseudo-exon	first 1000 PCCRs
6	111259542	111259622	1	1	chr6:111259542-111259622+	927	yes	MFSD4B PhyloCSF signal found upstream of ATG. Clearly genuine, as coding continues upstream in non-mammals.	pseudo-exon	first 1000 PCCRs
6	167358152	167359401	-1	2	chr6:167358152-167358295-, chr6:167359306-167359401-	636	no	TCP10 pseudo-exon	pseudo-exon	first 1000 PCCRs
6	167976938	168002143	1	9	chr6:167976938-167977060+, chr6:167986865-167986927+, chr6:167993700-167993750+, chr6:167996539-167996661+, chr6:167999232-167999294+, chr6:168001760-168001840+, chr6:168001870-168001959+, chr6:168002010-168002075+, chr6:168002105-168002143+	446	yes	KIF25 has 8 exons upstream that are coding as part of this locus in other mammals. At least two of these exons are clearly pseudogenic. This suggests the locus may be a pseudogene, although it has been maintained as coding due to published experimental support for its functionality.	pseudo-exon	first 1000 PCCRs
7	100882699	100896048	-1	10	chr7:100882699-100882761-, chr7:100882767-100882883-, chr7:100882793-100882909-, chr7:100882958-100883086-, chr7:100889272-100889445-, chr7:100889458-100889508-, chr7:100891059-100891088-, chr7:100895788-100895952-, chr7:100895964-100895999-, chr7:100896022-100896048-	564	yes	UFSP1 is a retrogene that has apparently evolved to use a downstream ATG, so this is 5' pseudo-exon sequence	pseudo-exon	first 1000 PCCRs
7	150329868	150331248	1	4	chr7:150329868-150329918+, chr7:150330048-150330257+, chr7:150330294-150330350+, chr7:150331153-150331248+	74	no	ZBED6CL pseudogenic sequence upstream of ATG	pseudo-exon	first 1000 PCCRs
10	122624536	122624832	1	4	chr10:122624536-122624607+, chr10:122624611-122624673+, chr10:122624689-122624748+, chr10:122624752-122624832+	670	no	DMBT1 pseudo_exon	pseudo-exon	first 1000 PCCRs
11	5514607	5515011	-1	3	chr11:5514607-5514705-, chr11:5514712-5514744-, chr11:5514949-5515011-	13	no	UBQLNL 3' UTR signal; this is CDS in the parent of this retrogene	pseudo-exon	first 1000 PCCRs
11	67666936	67667628	-1	2	chr11:67666936-67667019-, chr11:67667461-67667628-	52	no	ALDH3B2 has a premature termination codon compared to other family members, and this signal follows downstream	pseudo-exon	first 1000 PCCRs
12	9491499	9566349	1	12	chr12:9491499-9491558+, chr12:9497707-9497760+, chr12:9503064-9503144+, chr12:9511699-9511773+, chr12:9512795-9512938+, chr12:9517687-9517809+, chr12:9518162-9518314+, chr12:9540386-9540421+, chr12:9552442-9552495+, chr12:9555055-9555123+, chr12:9562969-9563007+, chr12:9566305-9566349+	921	no	AC092821.1 pseudo exons	pseudo-exon	first 1000 PCCRs
14	73612572	73617174	1	6	chr14:73612572-73612604+, chr14:73612614-73613027+, chr14:73612685-73612723+, chr14:73612736-73612783+, chr14:73616995-73617123+, chr14:73617145-73617174+	305	yes	ACOT6 untranscribed pseudo-exon	pseudo-exon	first 1000 PCCRs
14	75077565	75077786	1	1	chr14:75077565-75077786+	854	no	ZC2HC1C has ZNF repeats downstream of the STOP codon	pseudo-exon	first 1000 PCCRs
15	25679379	25679462	-1	1	chr15:25679379-25679462-	25	no	ATP10A has a fameshift in the final exon leading to an alternative STOP in primates; maintained as coding on the basis that this is a minor disruption to the CDS	pseudo-exon	first 1000 PCCRs
15	42374287	42374531	1	2	chr15:42374287-42374400+, chr15:42374406-42374531+	174	no	CAPN3 alternative first coding exon is pseudogenised compared to other paralogs and orthologs	pseudo-exon	first 1000 PCCRs
15	50500670	50500768	-1	1	chr15:50500670-50500768-	313	no	USP8 has a human-specific premature termination codon in the final coding exon, removing 30aa compared to other mammals	pseudo-exon	first 1000 PCCRs
16	75646606	75646683	1	1	chr16:75646606-75646683+	1852	no	TERF2IP pseudo-exon	pseudo-exon	previously unannotated PCCR
17	41160014	41160169	-1	1	chr17:41160014-41160169-	23	no	KRTAP4-4 has a premature termination codon compared to other family members, and this signal follows downstream	pseudo-exon	first 1000 PCCRs
19	1524154	1533821	1	8	chr19:1524154-1524252+, chr19:1525302-1525397+, chr19:1525592-1525714+, chr19:1526483-1526611+, chr19:1526706-1526774+, chr19:1526910-1526996+, chr19:1531846-1531878+, chr19:1533756-1533821+	68	yes	PLK5 pseudo exons	pseudo-exon	first 1000 PCCRs
19	16727565	16731241	1	2	chr19:16727565-16727672+, chr19:16731191-16731241+	739	no	NWD1 pseudo-exon	pseudo-exon	first 1000 PCCRs
20	63572386	63573033	-1	3	chr20:63572386-63572568-, chr20:63572620-63572688-, chr20:63572713-63573033-	75	no	HELZ2 pseudo-exon	pseudo-exon	first 1000 PCCRs
22	41696892	41696996	1	1	chr22:41696892-41696996+	161	no	C22orf46 has a premature termination codon, and the signal follows downstream; maintained as coding as this is a minor truncation	pseudo-exon	first 1000 PCCRs
X	49878962	49880307	1	5	chrX:49878962-49879033+, chrX:49879268-49879330+, chrX:49879412-49879462+, chrX:49879588-49879755+, chrX:49879843-49880307+	724	yes	USP27X pseudogenic sequence upstream of ATG	pseudo-exon	first 1000 PCCRs
X	103707227	103707343	-1	1	chrX:103707227-103707343-	411	no	GLRA4 has a premature termination codon in the final exon that is human specific	pseudo-exon	first 1000 PCCRs
1	146685740	146685886	1	1	chr1:146685740-146685886+	45	no	HYDIN2 pseudogene extended (ENSG00000276975)	pseudogene extension	first 1000 PCCRs
1	149721425	149729612	-1	3	chr1:149721425-149721538-, chr1:149722916-149722954-, chr1:149729379-149729612-	9995	no	pseudogene of PDE4DIP extended (ENSG00000234232)	pseudogene extension	lncRNA PCCR
1	178037720	178037779	-1	1	chr1:178037720-178037779-	1508	yes	quinone oxidoreductase-like protein pseudogene extended (ENSG00000242193)	pseudogene extension	lncRNA PCCR
2	131370351	131386316	-1	9	chr2:131370351-131370419-, chr2:131373653-131373799-, chr2:131379483-131379524-, chr2:131379592-131379681-, chr2:131379743-131379817-, chr2:131379847-131380083-, chr2:131381679-131381744-, chr2:131382613-131382642-, chr2:131386275-131386316-	988	no	mitochondrial pseudogene region extended (e.g. ENSG00000284003)	pseudogene extension	first 1000 PCCRs
2	200750467	200750577	1	1	chr2:200750467-200750577+	131	no	AOX2P unitary pseudogene exon added (ENSG00000243478)	pseudogene extension	first 1000 PCCRs
5	177631373	177632741	-1	6	chr5:177631373-177631477-, chr5:177631532-177631672-, chr5:177632135-177632218-, chr5:177632324-177632509-, chr5:177632519-177632680-, chr5:177632676-177632741-	581	no	SUMO interacting motifs containing 1 (SIMC1) pseudogene significantly rebuilt (ENSG00000246596)	pseudogene extension	first 1000 PCCRs
6	9673032	9673175	-1	1	chr6:9673032-9673175-	310	no	OFCC1 extended pseudogene (ENSG00000181355)	pseudogene extension	first 1000 PCCRs
6	41108763	41109041	1	2	chr6:41108763-41108855+, chr6:41108964-41109041+	573	no	ADCY10P1 pseudogene improved over its internal section (ENSG00000161912)	pseudogene extension	first 1000 PCCRs
8	11362895	11365716	1	3	chr8:11362895-11362972+, chr8:11364806-11364988+, chr8:11365582-11365716+	367	no	TDH pseudogene extended by 2 exons (ENSG00000154316)	pseudogene extension	first 1000 PCCRs
8	39557357	39558448	1	3	chr8:39557357-39557395+, chr8:39557408-39557440+, chr8:39558419-39558448+	4684	no	ADAM family pseudogene extended ENSG00000254067	pseudogene extension	lncRNA PCCR
8	142572180	142575904	-1	8	chr8:142572180-142572218-, chr8:142573733-142573786-, chr8:142573799-142573825-, chr8:142574537-142574590-, chr8:142574612-142574650-, chr8:142575392-142575457-, chr8:142575785-142575841-, chr8:142575875-142575904-	1386	no	MROH4P 6 new exons at 5' end	pseudogene extension	previously unannotated PCCR
9	35471105	35471218	1	1	chr9:35471105-35471218+	104	no	ATP8B5P pseudogene extension (ENSG00000179766)	pseudogene extension	first 1000 PCCRs
9	122607894	122608010	1	2	chr9:122607894-122607920+, chr9:122607942-122608010+	629	no	OR1H1P pseudogene extended (ENSG00000228914)	pseudogene extension	first 1000 PCCRs
10	5158611	5158709	-1	1	chr10:5158611-5158709-	458	no	AKR1C8P pseudogene extended (ENSG00000264006)	pseudogene extension	first 1000 PCCRs
10	46625814	46626008	-1	1	chr10:46625814-46626008-	542	no	FAM35BP additional exon (ENSG00000165874)	pseudogene extension	first 1000 PCCRs
10	122749907	122802385	1	20	chr10:122749907-122749990+, chr10:122749993-122750163+, chr10:122750185-122750217+, chr10:122756717-122756959+, chr10:122764349-122764585+, chr10:122768086-122768316+, chr10:122768335-122768376+, chr10:122772109-122772243+, chr10:122774748-122774930+, chr10:122777743-122778015+, chr10:122778017-122778046+, chr10:122785959-122786165+, chr10:122788225-122788353+, chr10:122788357-122788515+, chr10:1…	28	no	DMBT1P1 pseudogene was extended to cover additional homologies (ENSG00000176584)	pseudogene extension	first 1000 PCCRs
11	4418964	4419008	1	1	chr11:4418964-4419008+	1156	no	OR51R1P extended to stop codon	pseudogene extension	previously unannotated PCCR
11	55714823	55715679	1	2	chr11:55714823-55714993+, chr11:55715635-55715679+	377	no	OR5D2P pseudogene extended (ENSG00000254457)	pseudogene extension	first 1000 PCCRs
11	57018887	57018997	1	1	chr11:57018887-57018997+	224	no	OR5AK1P pseudogene extension (ENSG00000255083)	pseudogene extension	first 1000 PCCRs
11	76712306	76719866	-1	8	chr11:76712306-76712350-, chr11:76712387-76712416-, chr11:76712696-76712815-, chr11:76713051-76713113-, chr11:76714935-76714961-, chr11:76716336-76716365-, chr11:76719640-76719792-, chr11:76719816-76719866-	98	no	GUCY2EP extended [ENSG00000204529]	pseudogene extension	first 1000 PCCRs
11	124054811	124054867	1	1	chr11:124054811-124054867+	1162	no	OR10D5P extended	pseudogene extension	previously unannotated PCCR
12	52353887	52353940	1	1	chr12:52353887-52353940+	1467	no	KRT89P pseudogene extension	pseudogene extension	previously unannotated PCCR
12	52411742	52413387	-1	3	chr12:52411742-52411813-, chr12:52411820-52411939-, chr12:52413358-52413387-	1734	no	KRT90P 2 exons added	pseudogene extension	previously unannotated PCCR
12	52721165	52729639	-1	5	chr12:52721165-52721284-, chr12:52721351-52721479-, chr12:52721510-52721650-, chr12:52721655-52721750-, chr12:52729520-52729639-	810	no	KRT125P (ENSG00000258036) and KRT126P (ENSG00000257402) extended, i.e. two distinct keratin pseudogenes within the same genomic window	pseudogene extension	first 1000 PCCRs
12	55834568	55834729	1	1	chr12:55834568-55834729+	777	no	TMEM198B was missing an internal portion (ENSG00000182796)	pseudogene extension	first 1000 PCCRs
12	132104171	132104377	1	1	chr12:132104171-132104377+	600	no	EP400NL pseudogene extended (ENSG00000185684)	pseudogene extension	first 1000 PCCRs
13	26094743	26094814	-1	1	chr13:26094743-26094814-	870	no	ATPase, aminophospholipid transporter-like, class I, type 8A, member 2 (ATP8A2) pseudogene extended (ENSG00000233963)	pseudogene extension	first 1000 PCCRs
15	22044494	22044847	1	3	chr15:22044494-22044538+, chr15:22044626-22044706+, chr15:22044734-22044847+	3813	no	olfactory receptor, family 4, subfamily Q, member 3 (OR4Q3) pseudogene (ENSG00000285135)	pseudogene extension	lncRNA PCCR
15	62246165	62256086	-1	3	chr15:62246165-62246323-, chr15:62246492-62246656-, chr15:62256060-62256086-	1081	no	golgin subfamily A pseudogene extended (ENSG00000166104)	pseudogene extension	lncRNA PCCR
16	3144015	3150751	1	11	chr16:3144015-3144065+, chr16:3144184-3144294+, chr16:3144507-3144533+, chr16:3144605-3144640+, chr16:3144754-3144789+, chr16:3144808-3144834+, chr16:3145710-3145745+, chr16:3145936-3146025+, chr16:3147312-3147338+, chr16:3150674-3150751+, chr16:3150679-3150747+	334	yes	CASP16P pseudogene extended (ENSG00000228146)	pseudogene extension	first 1000 PCCRs
17	19580044	19580344	1	2	chr17:19580044-19580118+, chr17:19580237-19580344+	441	yes	SLC47A1P1 pseudogene extended (ENSG00000228983)	pseudogene extension	first 1000 PCCRs
17	63862742	63862810	1	1	chr17:63862742-63862810+	17	no	TCAM1P 3' extension (ENSG00000240280)	pseudogene extension	first 1000 PCCRs
19	28722658	28722771	-1	1	chr19:28722658-28722771-	1997	no	pseudogene of SHCBP1 extended (ENSG00000283269)	pseudogene extension	lncRNA PCCR
22	20602774	20602866	-1	1	chr22:20602774-20602866-	578	no	SMPD4P1 pseudogene extended (ENSG00000223553)	pseudogene extension	first 1000 PCCRs
X	130515787	130523549	-1	3	chrX:130515787-130515849-, chrX:130516599-130516679-, chrX:130523466-130523549-	894	no	fibrous sheath interacting protein 2 (FSIP2) pseudogene extended (ENSG00000274775)	pseudogene extension	first 1000 PCCRs
1	15721341	15731942	1	3	chr1:15721341-15721394+, chr1:15727484-15727621+, chr1:15731898-15731942+	198	no	PLEKHM2 has a PhyloCSF signal that changes frame within coding exon 9. The signal in that frame ends after approximately 130bp, prior to a STOP codon, and resumes in the original frame later in the same exon. The event is supported by PhyloCSF in the chicken genome [ICGSC Gallus_gallus-4.0/galGal4 ~chr21:4,217,442-4,217,718). Under investigation as a potential programmed frameshift.	under investigation	first 1000 PCCRs
1	46718088	46718183	-1	1	chr1:46718088-46718183-	932	no	EFCAB14 potential non-ATG start	under investigation	first 1000 PCCRs
1	205440910	205457273	-1	6	chr1:205440910-205441029-, chr1:205448289-205448330-, chr1:205456881-205456922-, chr1:205457046-205457075-, chr1:205457057-205457206-, chr1:205457238-205457273-	602	yes	Finds a 33aa single exon CDS within a 5' exon of LEMD1 in GENCODE [chr1:205441026-205440925], although this exon is part of lncRNA BLACAT1 in RefSeq. Transcriptomics data make it clear that the locus should indeed be considered an independent gene from LEMD1, with an indication of potential brain / neuronal specificity (e.g. SRR486241). The CDS was initially considered hard to appraise because of…	under investigation; now made coding	first 1000 PCCRs
2	25743963	25744166	-1	2	chr2:25743963-25744037-, chr2:25744092-25744166-	657	no	The PhyloCSF signal for ASXL2 changes frame in the final exon and is restored to the orginal frame after ~200bp. This sequence conformation is conserved in mammals, and while this could conceivably indicate a programmed frameshift, it could instead be explained by an unknown splice variant that causes this exon to be translated in a different frame.	under investigation	first 1000 PCCRs
3	49108464	49120972	-1	5	chr3:49108464-49108658-, chr3:49115888-49115917-, chr3:49119146-49119241-, chr3:49120805-49120861-, chr3:49120940-49120972-	782	yes	USP19 potential non-ATG start	under investigation	first 1000 PCCRs
3	187739883	187745776	1	6	chr3:187739883-187739924+, chr3:187744855-187744923+, chr3:187744856-187744900+, chr3:187745311-187745421+, chr3:187745322-187745399+, chr3:187745723-187745776+	875	yes	Finds a putative 38aa CDS antisense to the 5' UTR of BCL6. However, it is difficult to interpret the accuracy of the PhyloCSF signal here as the region has deep conservation over a wider region, presumptively due to being the promoter of BCL6, and the 38aa CDS has very low complexity. There is also very little transcriptional support for the locus in human or mouse.	under investigation	first 1000 PCCRs
3	195908695	195909767	-1	7	chr3:195908695-195908724-, chr3:195908782-195908916-, chr3:195909040-195909219-, chr3:195909277-195909552-, chr3:195909572-195909622-, chr3:195909641-195909766-, chr3:195909684-195909767-	435	yes	TNK2 contains a series of NPRs in its 5' UTR that highlight a reading frame and STOP codon that are conserved in placental mammals, although no ATG initiation codon has been identified. However, a [CTG] codon has been identified that corresponds well to the 5' end of the NPR region and a consistent initiation codon peak in ribosome profiling data, giving a prospective 153aa single exon CDS [chr3:…	under investigation	first 1000 PCCRs
8	32647141	32647662	1	3	chr8:32647141-32647170+, chr8:32647172-32647387+, chr8:32647627-32647662+	825	no	Finds a potential 62aa single exon CDS in a 5' UTR exon of NRG1 [chr8:32647202-32647390]. This CDS was initially considered potentially suspect as it overlaps with a highly conserved promoter region, and is fairly low complexity in terms of amino acid sequence. However, the CDS is conserved across to amphibians with an almost complete absence of non-3mer indels.Following the analytical stage of t…	under investigation; now made coding	first 1000 PCCRs
9	27455551	27455661	-1	1	chr9:27455551-27455661-	919	no	MOB3B potential non-ATG start	under investigation	first 1000 PCCRs
11	64234553	64251600	1	13	chr11:64234553-64234789+, chr11:64234557-64234709+, chr11:64234684-64234749+, chr11:64241115-64241153+, chr11:64241149-64241190+, chr11:64241280-64241378+, chr11:64241673-64242074+, chr11:64242133-64242189+, chr11:64246774-64246932+, chr11:64246785-64246988+, chr11:64251466-64251507+, chr11:64251531-64251566+, chr11:64251571-64251600+	482	yes	FKBP2 contains a potential 265aa single exon CDS in its complex 5' UTR region, conserved in placental mammals [chr11:64241280-64242077]. The recent discovery of excellent cDNA support from in-house Oxford Nanopore experiments influenced the decision to annotate this as a protein-coding gene, and ENSG00000286264 appeared in GENCODEv31.	under investigation; now made coding	first 1000 PCCRs
14	23352215	23352971	-1	6	chr14:23352215-23352454-, chr14:23352321-23352395-, chr14:23352606-23352665-, chr14:23352646-23352732-, chr14:23352833-23352961-, chr14:23352900-23352971-	930	yes	SLC22A17 potential non-ATG start	under investigation	first 1000 PCCRs
15	89330211	89335145	-1	8	chr15:89330211-89330273-, chr15:89333090-89333260-, chr15:89333459-89333491-, chr15:89333549-89333596-, chr15:89333627-89333713-, chr15:89333771-89333812-, chr15:89335071-89335145-, chr15:89335097-89335144-	867	yes	POLG contains a series of NPRs in the first and second coding exon that are out of frame to the annotated CDS (the POLG CDS is conserved in vertebrates). These NPRs in combination find a prospective alternative CDS with a STOP codon conserved in therian mamamls - found precisely at the terminus of the most 3' NPR - although no ATG initiation codon has been identified. However, a potential non-ATG…	under investigation	first 1000 PCCRs
16	27067257	27067584	1	3	chr16:27067257-27067283+, chr16:27067423-27067473+, chr16:27067498-27067584+	1766	no	ENSG00000234186 has long been considered as an ambiguous gene. RefSeq recognise human C16orf82 and its mouse ortholog 4930571K23Rik as single exon protein-coding genes, although both are lncRNAs in GENCODE (where the transcript structure is certainly well supported). The human CDS is poorly conserved over its first half, although the putative STOP codon and sequence upstream produce a PhyloCSF si…	under investigation	lncRNA PCCR
16	28259225	28259497	1	3	chr16:28259225-28259263+, chr16:28259276-28259305+, chr16:28259366-28259497+	499	no	SBK1 potential non-ATG start	under investigation	first 1000 PCCRs
17	5500603	5500902	-1	2	chr17:5500603-5500728-, chr17:5500741-5500902-	89	yes	A 119aa single exon CDS in the 3' UTR of NLRP1 [chr17:5500956-5500597] was initially thought to be an alternative coding exon. However, after revaluation it became clearer that the evidence linking the two loci together is weaker than that which separates them. Specifically, the 119aa CDS can be defined on a single-exon gene model that shows a brain-specific expression profile that differs from t…	under investigation; now made coding	first 1000 PCCRs
17	18123241	18123396	1	1	chr17:18123241-18123396+	374	no	Intronic to MYO15A. Potentially a coding exon, although no evidence for transcription in human or mouse.	under investigation	first 1000 PCCRs
17	59353314	59353409	1	1	chr17:59353314-59353409+	891	no	YPEL2 potential non-ATG start	under investigation	first 1000 PCCRs
19	46412811	46413023	-1	1	chr19:46412811-46413023-	840	yes	CCDC8 potential non-ATG start	under investigation	first 1000 PCCRs
20	32434565	32434819	1	2	chr20:32434565-32434819+, chr20:32434626-32434715+	668	no	The PhyloCSF signal for ASXL1 changes frame in the final exon and goes back to the original frame after ~250bp. This sequence conformation is conserved in mammals, and while this could conceivably indicate a programmed frameshift, it could instead be explained by an unknown splice variant that causes this exon to be translated in a different frame.	under investigation	first 1000 PCCRs
20	33667087	33667497	1	1	chr20:33667087-33667497+	566	yes	ACTL10 retrogene potential non-ATG start	under investigation	first 1000 PCCRs
21	46324103	46326488	1	2	chr21:46324103-46324132+, chr21:46326297-46326488+	460	yes	Identifies a prospective 68aa single exon CDS at chr21:46,326,288-46,326,491, which overlaps with a coding exon of PCNT in a different frame. Conservation of the 68aa CDS is apparent across vertebrates, as is conservation of the PCNT exonic translation. There is currently no evidence to support the transcription of the 68aa CDS in human or mouse. The candidate ORF includes the variant RCV00014714…	under investigation	first 1000 PCCRs
22	19029521	19030212	1	2	chr22:19029521-19029805+, chr22:19029781-19030212+	510	yes	Two adjacent NPRs highlight ORFs in a previously unannotated region, although in distinct frames. However, indel variants rs10709444 and rs11356224 have no support for the genomic conformation in 1000 genomes data, and if these are 'corrected' the NPRs can be united into a prospective single exon 233aa CDS. These variants are now under investigation by the Genome Reference Consortium as possible …	under investigation; now made coding	first 1000 PCCRs
22	30968818	30969787	-1	8	chr22:30968818-30968871-, chr22:30968825-30968902-, chr22:30969231-30969311-, chr22:30969257-30969283-, chr22:30969359-30969787-, chr22:30969384-30969494-, chr22:30969400-30969435-, chr22:30969549-30969593-	554	yes	Identifies a putative CDS within exonic sequence of lncRNA TUG1. The STOP codon and reading frame are conserved in mammals, although no ATG initiation codon has been found. The 5' NPR terminus falls close to a [CTG] codon that is conserved in mammals, which would demarcate a single exon 153aa CDS [chr22:30969357-30969818]. This translation has now been experimentally confirmed by Lewandowski et a…	under investigation; now made coding	first 1000 PCCRs
22	40552101	40552358	-1	1	chr22:40552101-40552358-	561	no	MKL1 potential non-ATG start	under investigation	first 1000 PCCRs
X	56563562	56563899	1	3	chrX:56563562-56563594+, chrX:56563624-56563650+, chrX:56563828-56563899+	901	yes	UBQLN2 potential non-ATG start	under investigation	first 1000 PCCRs
X	119574523	119574809	1	2	chrX:119574523-119574666+, chrX:119574777-119574809+	359	yes	UBE2A potential non-ATG start	under investigation	first 1000 PCCRs
2	88857382	88861919	-1	5	chr2:88857382-88857516-, chr2:88857535-88857570-, chr2:88857601-88857675-, chr2:88861529-88861555-, chr2:88861884-88861919-	10	no	overlaps an immunoglobulin region	immunoglobulin segment	first 1000 PCCRs
7	38240099	38249549	-1	6	chr7:38240099-38240134-, chr7:38249250-38249276-, chr7:38249292-38249333-, chr7:38249343-38249405-, chr7:38249448-38249492-, chr7:38249520-38249549-	880	no	overlaps an immunoglobulin region	immunoglobulin segment	first 1000 PCCRs
7	142308759	142313661	1	6	chr7:142308759-142308797+, chr7:142308822-142308872+, chr7:142308999-142309043+, chr7:142313431-142313517+, chr7:142313539-142313571+, chr7:142313632-142313661+	301	no	overlaps an immunoglobulin region	immunoglobulin segment	first 1000 PCCRs
7	142381077	142408131	1	9	chr7:142381077-142381121+, chr7:142381149-142381178+, chr7:142389398-142389457+, chr7:142389635-142389667+, chr7:142392379-142392420+, chr7:142400193-142400237+, chr7:142400262-142400291+, chr7:142400316-142400369+, chr7:142408099-142408131+	503	no	overlaps an immunoglobulin region	immunoglobulin segment	first 1000 PCCRs
7	142715668	142721155	1	4	chr7:142715668-142715730+, chr7:142715746-142715778+, chr7:142720961-142721023+, chr7:142721129-142721155+	741	no	overlaps an immunoglobulin region	immunoglobulin segment	first 1000 PCCRs
7	142740698	142740844	1	1	chr7:142740698-142740844+	403	no	overlaps an immunoglobulin region	immunoglobulin segment	first 1000 PCCRs
7	142791723	142802211	1	13	chr7:142791723-142791800+, chr7:142791807-142791878+, chr7:142791918-142792013+, chr7:142792035-142792061+, chr7:142796384-142796410+, chr7:142796574-142796609+, chr7:142796853-142796894+, chr7:142797121-142797165+, chr7:142797457-142797498+, chr7:142801070-142801225+, chr7:142801265-142801360+, chr7:142801382-142801408+, chr7:142802107-142802211+	263	yes	overlaps an immunoglobulin region	immunoglobulin segment	first 1000 PCCRs
7	142812591	142812824	-1	2	chr7:142812591-142812674-, chr7:142812744-142812824-	558	no	overlaps an immunoglobulin region	immunoglobulin segment	first 1000 PCCRs
14	21712704	21712793	1	1	chr14:21712704-21712793+	997	no	overlaps an immunoglobulin region	immunoglobulin segment	first 1000 PCCRs
14	21736694	21736969	1	3	chr14:21736694-21736726+, chr14:21736739-21736930+, chr14:21736943-21736969+	291	no	overlaps an immunoglobulin region	immunoglobulin segment	first 1000 PCCRs
14	21846938	21869364	1	6	chr14:21846938-21846982+, chr14:21852723-21852881+, chr14:21852906-21852983+, chr14:21861800-21861826+, chr14:21861937-21862005+, chr14:21869326-21869364+	157	no	overlaps an immunoglobulin region	immunoglobulin segment	first 1000 PCCRs
14	21941431	21941646	1	2	chr14:21941431-21941526+, chr14:21941611-21941646+	187	no	overlaps an immunoglobulin region	immunoglobulin segment	first 1000 PCCRs
14	21990718	21990933	1	3	chr14:21990718-21990759+, chr14:21990763-21990810+, chr14:21990892-21990933+	78	no	overlaps an immunoglobulin region	immunoglobulin segment	first 1000 PCCRs
14	22003591	22003665	1	1	chr14:22003591-22003665+	734	no	overlaps an immunoglobulin region	immunoglobulin segment	first 1000 PCCRs
14	22071088	22071201	1	1	chr14:22071088-22071201+	16	no	overlaps an immunoglobulin region	immunoglobulin segment	first 1000 PCCRs
14	22086679	22096605	1	4	chr14:22086679-22086708+, chr14:22086736-22086804+, chr14:22086919-22086954+, chr14:22096564-22096605+	401	no	overlaps an immunoglobulin region	immunoglobulin segment	first 1000 PCCRs
14	22163645	22163866	1	2	chr14:22163645-22163713+, chr14:22163804-22163866+	920	no	overlaps an immunoglobulin region	immunoglobulin segment	first 1000 PCCRs
14	22462955	22464286	1	3	chr14:22462955-22463017+, chr14:22463066-22463155+, chr14:22464221-22464286+	547	no	overlaps an immunoglobulin region	immunoglobulin segment	first 1000 PCCRs
14	22478901	22550660	1	19	chr14:22478901-22478927+, chr14:22479534-22479563+, chr14:22482310-22482336+, chr14:22483036-22483062+, chr14:22486248-22486277+, chr14:22490520-22490546+, chr14:22493948-22493977+, chr14:22503760-22503798+, chr14:22509376-22509402+, chr14:22518478-22518504+, chr14:22520424-22520459+, chr14:22525643-22525708+, chr14:22531102-22531131+, chr14:22531965-22531991+, chr14:22532501-22532554+, chr14:225…	109	no	overlaps an immunoglobulin region	immunoglobulin segment	first 1000 PCCRs
14	105584148	105601713	-1	15	chr14:105584148-105584318-, chr14:105586940-105587317-, chr14:105587591-105587872-, chr14:105588129-105588188-, chr14:105588231-105588338-, chr14:105597865-105597909-, chr14:105600084-105600140-, chr14:105600261-105600329-, chr14:105600354-105600398-, chr14:105600473-105600613-, chr14:105600695-105600799-, chr14:105600943-105600996-, chr14:105601093-105601188-, chr14:105601558-105601659-, chr14:1…	727	yes	overlaps an immunoglobulin region	immunoglobulin segment	first 1000 PCCRs
14	105621918	105644790	-1	17	chr14:105621918-105621998-, chr14:105623062-105623190-, chr14:105624515-105624643-, chr14:105624689-105624730-, chr14:105624758-105624790-, chr14:105624903-105625031-, chr14:105625077-105625226-, chr14:105625773-105625820-, chr14:105625842-105626006-, chr14:105626031-105626066-, chr14:105629778-105629804-, chr14:105635807-105635878-, chr14:105640971-105641051-, chr14:105641761-105641898-, chr14:1…	914	no	overlaps an immunoglobulin region	immunoglobulin segment	first 1000 PCCRs
14	105704391	105708662	-1	8	chr14:105704391-105704531-, chr14:105707189-105707299-, chr14:105707321-105707383-, chr14:105707432-105707548-, chr14:105707789-105707914-, chr14:105707957-105708079-, chr14:105708444-105708479-, chr14:105708567-105708662-	823	no	overlaps an immunoglobulin region	immunoglobulin segment	first 1000 PCCRs
14	105737771	105743011	-1	6	chr14:105737771-105737851-, chr14:105740057-105740182-, chr14:105741497-105741646-, chr14:105741674-105741796-, chr14:105741900-105742202-, chr14:105742847-105743011-	829	no	overlaps an immunoglobulin region	immunoglobulin segment	first 1000 PCCRs
22	22900978	22906658	1	3	chr22:22900978-22901292+, chr22:22906344-22906475+, chr22:22906491-22906658+	375	no	overlaps an immunoglobulin region	immunoglobulin segment	first 1000 PCCRs
9	61352022	61352123	1	1	chr9:61352022-61352123+	1270	no	protein similar to contactin associated protein-like 3 has a known sequence assembly problem; the CDS cannot yet be annotated	known assembly issue	previously unannotated PCCR
11	1074896	1110292	1	54	chr11:1074896-1074976+, chr11:1075653-1075919+, chr11:1077455-1077571+, chr11:1077949-1078041+, chr11:1078131-1078235+, chr11:1078312-1078521+, chr11:1081667-1081789+, chr11:1082284-1082403+, chr11:1082479-1082631+, chr11:1082884-1082976+, chr11:1083074-1083151+, chr11:1083424-1083564+, chr11:1083652-1083816+, chr11:1084290-1084394+, chr11:1084589-1084717+, chr11:1085067-1085324+, chr11:1085747-1…	26	yes	MUC2 has a known sequence error; the CDS cannot yet be annotated	known assembly issue	first 1000 PCCRs
12	40565645	40570604	1	5	chr12:40565645-40565788+, chr12:40567598-40567642+, chr12:40567655-40567714+, chr12:40569707-40569799+, chr12:40570464-40570604+	19	no	MUC19 has a known sequence error; the CDS cannot yet be annotated	known assembly issue	first 1000 PCCRs
22	50674240	50684656	1	16	chr22:50674240-50674539+, chr22:50674292-50674579+, chr22:50674335-50674532+, chr22:50674582-50674707+, chr22:50674644-50674721+, chr22:50674758-50674865+, chr22:50674759-50674944+, chr22:50674760-50674930+, chr22:50675045-50675254+, chr22:50676622-50676693+, chr22:50678585-50678692+, chr22:50678768-50678926+, chr22:50679019-50679189+, chr22:50679312-50679431+, chr22:50683340-50683420+, chr22:506…	61	yes	SHANK3 has a known sequence error; the CDS cannot yet be annotated	known assembly issue	first 1000 PCCRs
1	19165221	19173121	1	2	chr1:19165221-19165247+, chr1:19173095-19173121+	170	no	potentially spurious	not annotated	first 1000 PCCRs
1	46466510	46466815	-1	6	chr1:46466510-46466557-, chr1:46466536-46466589-, chr1:46466621-46466689-, chr1:46466623-46466664-, chr1:46466695-46466784-, chr1:46466780-46466815-	1586	yes	putative regulatory region	not annotated	previously unannotated PCCR
1	55775123	55775155	1	1	chr1:55775123-55775155+	1616	no	putative regulatory region	not annotated	previously unannotated PCCR
1	62997933	63000329	-1	9	chr1:62997933-62997977-, chr1:62998995-62999081-, chr1:62999128-62999199-, chr1:62999217-62999297-, chr1:62999293-62999403-, chr1:62999306-62999332-, chr1:62999370-62999405-, chr1:63000261-63000329-, chr1:63000280-63000312-	1026	no	putative regulatory region	not annotated	previously unannotated PCCR
1	70039113	70043935	-1	3	chr1:70039113-70039160-, chr1:70039737-70039778-, chr1:70043885-70043935-	3	no	potentially spurious	not annotated	first 1000 PCCRs
1	86505354	86506381	1	5	chr1:86505354-86505410+, chr1:86505617-86505736+, chr1:86505825-86505857+, chr1:86505903-86505965+, chr1:86506331-86506381+	521	no	fragments of a reteroviral ORF	not annotated	first 1000 PCCRs
1	89203293	89203370	-1	1	chr1:89203293-89203370-	1009	no	putative regulatory region	not annotated	previously unannotated PCCR
1	90535213	90537888	1	2	chr1:90535213-90535269+, chr1:90537859-90537888+	2040	no	putative regulatory region	not annotated	previously unannotated PCCR
1	90832085	90840997	-1	14	chr1:90832085-90832138-, chr1:90833857-90834048-, chr1:90833963-90834049-, chr1:90834003-90834056-, chr1:90834182-90834265-, chr1:90834223-90834252-, chr1:90834458-90834541-, chr1:90835000-90835107-, chr1:90835001-90835108-, chr1:90835125-90835220-, chr1:90835296-90835352-, chr1:90835300-90835332-, chr1:90835627-90835662-, chr1:90840962-90840997-	3119	yes	putative regulatory region	not annotated	lncRNA PCCR
1	111987704	111990382	1	7	chr1:111987704-111987784+, chr1:111989309-111989368+, chr1:111989394-111989429+, chr1:111989410-111989454+, chr1:111989694-111989729+, chr1:111990128-111990163+, chr1:111990263-111990382+	4367	yes	putative regulatory region	not annotated	lncRNA PCCR
1	116854681	116854716	-1	1	chr1:116854681-116854716-	1829	no	putative regulatory region	not annotated	previously unannotated PCCR
1	150364575	150365278	-1	3	chr1:150364575-150364733-, chr1:150364589-150364813-, chr1:150365249-150365278-	648	yes	putative regulatory region	not annotated	first 1000 PCCRs
1	153922296	153923335	1	8	chr1:153922296-153922592+, chr1:153922474-153922617+, chr1:153922517-153922612+, chr1:153922680-153922706+, chr1:153922773-153922814+, chr1:153922869-153922955+, chr1:153922886-153922999+, chr1:153923177-153923335+	631	yes	putative regulatory region	not annotated	first 1000 PCCRs
1	160262310	160262658	1	5	chr1:160262310-160262348+, chr1:160262388-160262504+, chr1:160262408-160262503+, chr1:160262416-160262472+, chr1:160262611-160262658+	1078	yes	putative regulatory region	not annotated	lncRNA PCCR
1	160722501	160723005	-1	3	chr1:160722501-160722575-, chr1:160722616-160722732-, chr1:160722922-160723005-	351	no	putative regulatory region	not annotated	first 1000 PCCRs
1	161305675	161314396	-1	2	chr1:161305675-161305875-, chr1:161314361-161314396-	498	no	MPZ known STOP codon readthrough event	not annotated	first 1000 PCCRs
1	171577592	171577645	-1	1	chr1:171577592-171577645-	2	no	potentially spurious	not annotated	first 1000 PCCRs
1	199041659	199041770	1	2	chr1:199041659-199041694+, chr1:199041714-199041770+	19990	no	potentially spurious	not annotated	lncRNA PCCR
1	204359879	204378165	-1	7	chr1:204359879-204359944-, chr1:204359938-204359982-, chr1:204367798-204367854-, chr1:204371543-204371605-, chr1:204377576-204377671-, chr1:204377671-204377706-, chr1:204378133-204378165-	815	yes	putative regulatory region	not annotated	first 1000 PCCRs
1	211941869	211941904	1	1	chr1:211941869-211941904+	444	no	potentially spurious	not annotated	first 1000 PCCRs
1	213987582	214019850	-1	15	chr1:213987582-213987650-, chr1:213987602-213987679-, chr1:213987831-213987896-, chr1:213988364-213988399-, chr1:213988691-213988825-, chr1:213995025-213995105-, chr1:213996442-213996534-, chr1:213996455-213996502-, chr1:213997166-213997207-, chr1:214002658-214002768-, chr1:214010044-214010097-, chr1:214016896-214016931-, chr1:214017262-214017288-, chr1:214019708-214019782-, chr1:214019740-214019…	2229	no	potentially spurious	not annotated	lncRNA PCCR
1	214030725	214031537	-1	2	chr1:214030725-214030778-, chr1:214031493-214031537-	20015	no	potentially spurious	not annotated	lncRNA PCCR
1	216518138	216521946	1	3	chr1:216518138-216518203+, chr1:216518327-216518365+, chr1:216521872-216521946+	2138	no	putative regulatory region	not annotated	previously unannotated PCCR
1	221741882	221742912	1	3	chr1:221741882-221741914+, chr1:221742387-221742413+, chr1:221742886-221742912+	1318	yes	putative regulatory region	not annotated	previously unannotated PCCR
1	222815026	222815061	1	1	chr1:222815026-222815061+	58910	no	potentially spurious	not annotated	lncRNA PCCR
1	226159184	226159273	1	1	chr1:226159184-226159273+	721	no	putative regulatory region	not annotated	first 1000 PCCRs
1	230281750	230281782	-1	1	chr1:230281750-230281782-	1859	no	potentially spurious	not annotated	lncRNA PCCR
1	244048122	244055468	-1	20	chr1:244048122-244048250-, chr1:244048135-244048215-, chr1:244048531-244048629-, chr1:244048547-244048600-, chr1:244048548-244048628-, chr1:244048639-244048866-, chr1:244048640-244048867-, chr1:244048641-244048865-, chr1:244048982-244049008-, chr1:244049244-244049453-, chr1:244049245-244049547-, chr1:244049246-244049530-, chr1:244049813-244049884-, chr1:244051185-244051352-, chr1:244051321-244051…	977	yes	putative regulatory region	not annotated	first 1000 PCCRs
1	244272482	244272921	1	4	chr1:244272482-244272508+, chr1:244272533-244272562+, chr1:244272740-244272808+, chr1:244272868-244272921+	1692	no	putative regulatory region	not annotated	previously unannotated PCCR
2	16227044	16227106	-1	1	chr2:16227044-16227106-	4525	no	potentially spurious	not annotated	lncRNA PCCR
2	19504683	19504721	1	1	chr2:19504683-19504721+	950	no	putative regulatory region	not annotated	first 1000 PCCRs
2	31376220	31376324	-1	1	chr2:31376220-31376324-	885	no	low complexity region	not annotated	first 1000 PCCRs
2	41932436	41932471	-1	1	chr2:41932436-41932471-	63879	no	potentially spurious	not annotated	lncRNA PCCR
2	42169275	42169579	-1	2	chr2:42169275-42169406-, chr2:42169514-42169579-	1811	yes	putative regulatory region	not annotated	lncRNA PCCR
2	44167863	44168986	-1	2	chr2:44167863-44167892-, chr2:44168936-44168986-	2246	yes	putative regulatory region	not annotated	lncRNA PCCR
2	62090379	62098552	-1	14	chr2:62090379-62090462-, chr2:62090493-62090531-, chr2:62090719-62090826-, chr2:62090851-62090922-, chr2:62091046-62091123-, chr2:62091202-62091267-, chr2:62091304-62091363-, chr2:62091817-62091858-, chr2:62094317-62094415-, chr2:62096382-62096510-, chr2:62097033-62097272-, chr2:62097506-62097562-, chr2:62097782-62097811-, chr2:62098472-62098552-	5807	no	retrotransposon sequence	not annotated	lncRNA PCCR
2	62789658	62789699	-1	1	chr2:62789658-62789699-	2168	no	putative regulatory region	not annotated	previously unannotated PCCR
2	66695564	66700411	1	4	chr2:66695564-66695638+, chr2:66698192-66698275+, chr2:66700277-66700309+, chr2:66700358-66700411+	5616	no	potentially spurious	not annotated	lncRNA PCCR
2	71578835	71579031	-1	3	chr2:71578835-71578879-, chr2:71578904-71578957-, chr2:71578963-71579031-	2011	no	putative regulatory region	not annotated	previously unannotated PCCR
2	104430374	104434436	1	5	chr2:104430374-104430472+, chr2:104430605-104430634+, chr2:104431892-104431966+, chr2:104431923-104431958+, chr2:104434362-104434436+	5767	no	potentially spurious	not annotated	lncRNA PCCR
2	111429594	111429623	-1	1	chr2:111429594-111429623-	15824	no	potentially spurious	not annotated	lncRNA PCCR
2	121382114	121382155	1	1	chr2:121382114-121382155+	1948	no	putative regulatory region	not annotated	previously unannotated PCCR
2	158795248	158795286	1	1	chr2:158795248-158795286+	1306	no	putative regulatory region	not annotated	previously unannotated PCCR
2	159232075	159232110	-1	1	chr2:159232075-159232110-	404	no	potentially spurious	not annotated	first 1000 PCCRs
2	159396069	159397027	1	3	chr2:159396069-159396179+, chr2:159396918-159396992+, chr2:159396941-159397027+	16402	no	potentially spurious	not annotated	lncRNA PCCR
2	159712300	159712541	-1	3	chr2:159712300-159712326-, chr2:159712316-159712387-, chr2:159712512-159712541-	4866	yes	putative regulatory region	not annotated	lncRNA PCCR
2	161266080	161266178	-1	2	chr2:161266080-161266178-, chr2:161266087-161266164-	19080	no	potentially spurious	not annotated	lncRNA PCCR
2	163348314	163348757	1	3	chr2:163348314-163348352+, chr2:163348491-163348520+, chr2:163348731-163348757+	1845	no	putative regulatory region	not annotated	previously unannotated PCCR
2	173198177	173198791	-1	7	chr2:173198177-173198236-, chr2:173198385-173198504-, chr2:173198401-173198451-, chr2:173198521-173198559-, chr2:173198665-173198760-, chr2:173198730-173198786-, chr2:173198732-173198791-	11645	no	potentially spurious	not annotated	lncRNA PCCR
2	175441462	175442589	1	7	chr2:175441462-175441497+, chr2:175441493-175441552+, chr2:175441588-175441614+, chr2:175441590-175441781+, chr2:175441592-175441768+, chr2:175441808-175441834+, chr2:175442563-175442589+	3667	no	potentially spurious	not annotated	lncRNA PCCR
2	216606912	216606938	-1	1	chr2:216606912-216606938-	25015	no	potentially spurious	not annotated	lncRNA PCCR
2	225399685	225399729	1	1	chr2:225399685-225399729+	26141	no	potentially spurious	not annotated	lncRNA PCCR
3	67927434	67927787	1	2	chr3:67927434-67927625+, chr3:67927746-67927787+	641	no	potentially spurious	not annotated	first 1000 PCCRs
3	71003497	71007603	1	8	chr3:71003497-71003541+, chr3:71003704-71003769+, chr3:71004743-71004808+, chr3:71004793-71004858+, chr3:71005812-71005850+, chr3:71005901-71005975+, chr3:71006455-71006541+, chr3:71007577-71007603+	1733	no	putative regulatory region	not annotated	previously unannotated PCCR
3	101676348	101677166	1	2	chr3:101676348-101676410+, chr3:101677113-101677166+	1953	yes	putative regulatory region	not annotated	lncRNA PCCR
3	131050173	131050202	-1	1	chr3:131050173-131050202-	1592	no	low complexity region	not annotated	previously unannotated PCCR
3	164020256	164021752	-1	7	chr3:164020256-164020414-, chr3:164020478-164020513-, chr3:164020569-164021051-, chr3:164021064-164021105-, chr3:164021175-164021216-, chr3:164021385-164021459-, chr3:164021465-164021752-	771	no	fragments of a reteroviral ORF	not annotated	first 1000 PCCRs
3	173395998	173398001	1	4	chr3:173395998-173396024+, chr3:173396042-173396089+, chr3:173396510-173396539+, chr3:173397951-173398001+	763	yes	putative regulatory region	not annotated	first 1000 PCCRs
3	181534923	181535146	-1	3	chr3:181534923-181535018-, chr3:181535087-181535146-, chr3:181535097-181535141-	35860	no	potentially spurious	not annotated	lncRNA PCCR
4	4735253	4735288	-1	1	chr4:4735253-4735288-	2192	no	putative regulatory region	not annotated	previously unannotated PCCR
4	41745545	41752242	1	12	chr4:41745545-41745577+, chr4:41745734-41745796+, chr4:41745778-41745804+, chr4:41748331-41748378+, chr4:41748419-41748457+, chr4:41748687-41748743+, chr4:41748734-41748775+, chr4:41748901-41748954+, chr4:41748984-41749016+, chr4:41750262-41750303+, chr4:41752084-41752110+, chr4:41752210-41752242+	2903	yes	putative regulatory region	not annotated	lncRNA PCCR
4	41857345	41882783	-1	16	chr4:41857345-41857374-, chr4:41857471-41857566-, chr4:41857502-41857531-, chr4:41857625-41857651-, chr4:41857708-41857761-, chr4:41863913-41863960-, chr4:41867232-41867291-, chr4:41873311-41873361-, chr4:41873995-41874021-, chr4:41874098-41874193-, chr4:41879383-41879442-, chr4:41879454-41879489-, chr4:41881526-41881579-, chr4:41882497-41882553-, chr4:41882589-41882627-, chr4:41882745-41882783-	5013	yes	putative regulatory region	not annotated	lncRNA PCCR
4	62454254	62454337	-1	1	chr4:62454254-62454337-	1975	no	potentially spurious	not annotated	previously unannotated PCCR
4	79634275	79634310	1	1	chr4:79634275-79634310+	1677	no	potentially spurious	not annotated	previously unannotated PCCR
4	108483644	108483670	1	1	chr4:108483644-108483670+	1256	no	putative regulatory region	not annotated	previously unannotated PCCR
4	139889906	139890016	1	1	chr4:139889906-139890016+	453	no	low complexity region	not annotated	first 1000 PCCRs
4	144370278	144370319	-1	1	chr4:144370278-144370319-	1049	no	putative regulatory region	not annotated	previously unannotated PCCR
4	144872963	144873004	1	1	chr4:144872963-144873004+	8893	no	potentially spurious	not annotated	lncRNA PCCR
4	154492320	154492352	1	1	chr4:154492320-154492352+	8	no	putative regulatory region	not annotated	first 1000 PCCRs
4	185071430	185071645	1	5	chr4:185071430-185071468+, chr4:185071450-185071518+, chr4:185071452-185071478+, chr4:185071567-185071605+, chr4:185071583-185071645+	4626	no	potentially spurious	not annotated	lncRNA PCCR
5	37834655	37842122	1	8	chr5:37834655-37834780+, chr5:37834722-37834784+, chr5:37839692-37839736+, chr5:37840022-37840051+, chr5:37840229-37840285+, chr5:37840558-37840587+, chr5:37840660-37840692+, chr5:37842081-37842122+	1665	yes	putative regulatory region	not annotated	lncRNA PCCR
5	77844392	77852299	1	7	chr5:77844392-77844562+, chr5:77847750-77847845+, chr5:77847920-77848051+, chr5:77850992-77851036+, chr5:77851017-77851100+, chr5:77851930-77851956+, chr5:77852273-77852299+	1970	yes	putative regulatory region	not annotated	previously unannotated PCCR
5	77946424	77946671	-1	2	chr5:77946424-77946450-, chr5:77946477-77946671-	20968	no	potentially spurious	not annotated	lncRNA PCCR
5	78360504	78360619	-1	2	chr5:78360504-78360617-, chr5:78360515-78360619-	1744	yes	putative regulatory region	not annotated	lncRNA PCCR
5	81851608	81852135	1	3	chr5:81851608-81851658+, chr5:81851895-81851960+, chr5:81851926-81852135+	16747	no	potentially spurious	not annotated	lncRNA PCCR
5	88943109	88943135	1	1	chr5:88943109-88943135+	35315	no	putative regulatory region	not annotated	lncRNA PCCR
5	93602010	93603078	1	6	chr5:93602010-93602036+, chr5:93602015-93602086+, chr5:93602278-93602367+, chr5:93602441-93602485+, chr5:93602455-93602484+, chr5:93603028-93603078+	13238	no	potentially spurious	not annotated	lncRNA PCCR
5	137305082	137305231	1	1	chr5:137305082-137305231+	1334	no	putative regulatory region	not annotated	previously unannotated PCCR
5	141413416	141417615	-1	2	chr5:141413416-141413442-, chr5:141417586-141417615-	620	yes	putative regulatory region	not annotated	first 1000 PCCRs
6	12585160	12585219	-1	1	chr6:12585160-12585219-	22343	no	potentially spurious	not annotated	lncRNA PCCR
6	15244943	15246114	-1	9	chr6:15244943-15244996-, chr6:15245105-15245179-, chr6:15245118-15245186-, chr6:15245158-15245196-, chr6:15245274-15245330-, chr6:15245294-15245326-, chr6:15245991-15246077-, chr6:15246020-15246046-, chr6:15246025-15246114-	2604	yes	putative regulatory region	not annotated	lncRNA PCCR
6	19804719	19804943	-1	2	chr6:19804719-19804835-, chr6:19804902-19804943-	2401	yes	putative regulatory region	not annotated	lncRNA PCCR
6	21523586	21523618	-1	1	chr6:21523586-21523618-	19832	no	potentially spurious	not annotated	lncRNA PCCR
6	22149922	22149960	1	1	chr6:22149922-22149960+	28811	no	potentially spurious	not annotated	lncRNA PCCR
6	32387409	32387459	1	1	chr6:32387409-32387459+	1762	no	potentially spurious	not annotated	previously unannotated PCCR
6	41523976	41531924	-1	2	chr6:41523976-41524047-, chr6:41531895-41531924-	27214	no	potentially spurious	not annotated	lncRNA PCCR
6	44387871	44387962	-1	2	chr6:44387871-44387909-, chr6:44387924-44387962-	2126	yes	putative regulatory region	not annotated	previously unannotated PCCR
6	50093305	50093758	1	3	chr6:50093305-50093421+, chr6:50093473-50093514+, chr6:50093702-50093758+	25810	no	putative regulatory region	not annotated	lncRNA PCCR
6	73275832	73275909	1	1	chr6:73275832-73275909+	48370	no	potentially spurious	not annotated	lncRNA PCCR
6	84707256	84707297	1	1	chr6:84707256-84707297+	25549	no	potentially spurious	not annotated	lncRNA PCCR
6	97885333	97885567	1	3	chr6:97885333-97885542+, chr6:97885415-97885567+, chr6:97885506-97885541+	10594	no	potentially spurious	not annotated	lncRNA PCCR
6	99400282	99414614	1	4	chr6:99400282-99400314+, chr6:99409275-99409340+, chr6:99409306-99409359+, chr6:99414573-99414614+	850	no	putative regulatory region	not annotated	first 1000 PCCRs
6	108157665	108177636	1	14	chr6:108157665-108157802+, chr6:108157673-108157888+, chr6:108157678-108157842+, chr6:108158940-108158975+, chr6:108165947-108166069+, chr6:108165969-108166019+, chr6:108166012-108166092+, chr6:108166662-108166691+, chr6:108166664-108166765+, chr6:108166753-108166794+, chr6:108168640-108168666+, chr6:108170962-108171000+, chr6:108171115-108171165+, chr6:108177589-108177636+	1015	yes	putative regulatory region	not annotated	lncRNA PCCR
6	108945218	108945244	-1	1	chr6:108945218-108945244-	1621	no	potentially spurious	not annotated	previously unannotated PCCR
6	133953198	133953686	1	3	chr6:133953198-133953224+, chr6:133953283-133953441+, chr6:133953657-133953686+	259	yes	putative regulatory region	not annotated	first 1000 PCCRs
7	5636614	5636676	1	1	chr7:5636614-5636676+	2183	no	putative regulatory region	not annotated	previously unannotated PCCR
7	10940506	10940532	1	1	chr7:10940506-10940532+	23464	no	potentially spurious	not annotated	lncRNA PCCR
7	25753491	25753602	-1	2	chr7:25753491-25753589-, chr7:25753552-25753602-	2133	no	putative regulatory region	not annotated	previously unannotated PCCR
7	27130527	27185948	1	63	chr7:27130527-27130595+, chr7:27130619-27130705+, chr7:27130908-27130943+, chr7:27130913-27130945+, chr7:27130933-27131019+, chr7:27130983-27131030+, chr7:27133757-27133807+, chr7:27133875-27133922+, chr7:27140286-27140351+, chr7:27140287-27140349+, chr7:27141226-27141282+, chr7:27141245-27141277+, chr7:27141618-27141674+, chr7:27142045-27142092+, chr7:27143083-27143229+, chr7:27143124-27143276+,…	2422	yes	putative regulatory region	not annotated	lncRNA PCCR
7	32428030	32428137	-1	1	chr7:32428030-32428137-	1895	yes	putative regulatory region	not annotated	previously unannotated PCCR
7	32428082	32428135	1	1	chr7:32428082-32428135+	1707	yes	putative regulatory region	not annotated	previously unannotated PCCR
7	41705287	41705352	-1	1	chr7:41705287-41705352-	1990	no	potentially spurious	not annotated	lncRNA PCCR
7	65770455	65770837	-1	3	chr7:65770455-65770517-, chr7:65770456-65770629-, chr7:65770685-65770837-	43654	yes	putative regulatory region	not annotated	lncRNA PCCR
7	92916975	92917136	1	1	chr7:92916975-92917136+	34578	no	potentially spurious	not annotated	lncRNA PCCR
7	99032894	99032944	1	1	chr7:99032894-99032944+	14256	no	potentially spurious	not annotated	lncRNA PCCR
7	100793828	100793977	1	2	chr7:100793828-100793899+, chr7:100793906-100793977+	846	no	Frameshift within a ZAN coding exon that is due to a human specific 1bp deletion. This may suggest the locus is pseudogenic, although there is evidence to suggest that translation may proceed from other transcripts.	not annotated	first 1000 PCCRs
7	114085900	114086223	1	2	chr7:114085900-114085935+, chr7:114086182-114086223+	1206	yes	putative regulatory region	not annotated	previously unannotated PCCR
7	114629847	114631629	-1	5	chr7:114629847-114629963-, chr7:114630509-114630535-, chr7:114630748-114630840-, chr7:114631528-114631557-, chr7:114631594-114631629-	437	no	low complexity region	not annotated	first 1000 PCCRs
7	115673834	115679526	-1	7	chr7:115673834-115673911-, chr7:115673893-115673949-, chr7:115673954-115674064-, chr7:115674576-115674626-, chr7:115679104-115679175-, chr7:115679172-115679219-, chr7:115679479-115679526-	7911	no	potentially spurious	not annotated	lncRNA PCCR
7	115728598	115732308	-1	3	chr7:115728598-115728660-, chr7:115732188-115732247-, chr7:115732243-115732308-	2200	no	putative regulatory region	not annotated	previously unannotated PCCR
7	136903193	136903228	-1	1	chr7:136903193-136903228-	6945	no	potentially spurious	not annotated	lncRNA PCCR
7	152163143	152176287	1	4	chr7:152163143-152163178+, chr7:152168534-152168623+, chr7:152168572-152168607+, chr7:152176246-152176287+	555	no	potentially spurious	not annotated	first 1000 PCCRs
8	9555878	9556023	-1	2	chr8:9555878-9555970-, chr8:9555901-9556023-	1519	yes	putative regulatory region	not annotated	lncRNA PCCR
8	22751075	22751104	-1	1	chr8:22751075-22751104-	987	no	potentially spurious	not annotated	first 1000 PCCRs
8	48556218	48556379	-1	2	chr8:48556218-48556286-, chr8:48556353-48556379-	46797	no	potentially spurious	not annotated	lncRNA PCCR
8	60792790	60793155	-1	4	chr8:60792790-60792825-, chr8:60792833-60792859-, chr8:60792954-60793118-, chr8:60793006-60793155-	943	no	putative regulatory region	not annotated	first 1000 PCCRs
8	64368369	64380096	-1	7	chr8:64368369-64368398-, chr8:64368412-64368453-, chr8:64368897-64368947-, chr8:64377163-64377261-, chr8:64377334-64377378-, chr8:64379162-64379194-, chr8:64380061-64380096-	7413	no	potentially spurious	not annotated	lncRNA PCCR
8	64377213	64379240	1	2	chr8:64377213-64377350+, chr8:64379211-64379240+	15435	no	potentially spurious	not annotated	lncRNA PCCR
8	76526118	76535635	1	3	chr8:76526118-76526198+, chr8:76526197-76526244+, chr8:76535588-76535635+	2199	no	putative regulatory region	not annotated	previously unannotated PCCR
8	78644641	78649262	1	14	chr8:78644641-78644835+, chr8:78645271-78645303+, chr8:78645309-78645443+, chr8:78645445-78645585+, chr8:78645685-78645891+, chr8:78646129-78646191+, chr8:78646425-78646454+, chr8:78647092-78647292+, chr8:78647394-78647492+, chr8:78647811-78647909+, chr8:78648665-78648721+, chr8:78648874-78648900+, chr8:78648982-78649011+, chr8:78649224-78649262+	182	no	putative regulatory region	not annotated	first 1000 PCCRs
8	105139340	105143726	-1	3	chr8:105139340-105139429-, chr8:105143574-105143726-, chr8:105143621-105143704-	7615	no	potentially spurious	not annotated	lncRNA PCCR
8	124815655	124815693	-1	1	chr8:124815655-124815693-	4299	no	potentially spurious	not annotated	lncRNA PCCR
8	133823295	133823321	-1	1	chr8:133823295-133823321-	2160	no	potentially spurious	not annotated	previously unannotated PCCR
9	4850295	4850354	-1	1	chr9:4850295-4850354-	53115	no	deeply conserved miRNA	not annotated	lncRNA PCCR
9	23821259	23831562	1	16	chr9:23821259-23821336+, chr9:23821632-23821694+, chr9:23821761-23821787+, chr9:23821762-23821851+, chr9:23821827-23821946+, chr9:23821850-23821924+, chr9:23822797-23822895+, chr9:23822901-23822927+, chr9:23824294-23824338+, chr9:23825871-23825930+, chr9:23826090-23826149+, chr9:23826226-23826372+, chr9:23826305-23826373+, chr9:23826333-23826377+, chr9:23826500-23826604+, chr9:23831500-23831562+	4140	yes	putative regulatory region	not annotated	lncRNA PCCR
9	35341754	35353800	1	7	chr9:35341754-35341885+, chr9:35351527-35351604+, chr9:35351926-35352132+, chr9:35352175-35352444+, chr9:35353009-35353068+, chr9:35353105-35353551+, chr9:35353636-35353800+	597	no	potentially spurious	not annotated	first 1000 PCCRs
9	37079962	37080054	1	1	chr9:37079962-37080054+	48651	yes	putative regulatory region	not annotated	lncRNA PCCR
9	41127083	41128234	-1	3	chr9:41127083-41127160-, chr9:41127236-41127439-, chr9:41128184-41128234-	417	yes	FOXD4L6 contains a frameshift relative to its presumptive parent gene FOXD4, resulting in a terminal 55aa region that is potentially translated in a different frame. FOXD4L6 has been maintained as protein-coding at the present time due to published evidence for its functionality, although the evidence presented is not unequivocal and it is possible that the gene is pseudogenic. See also FOXD4L3.	not annotated	first 1000 PCCRs
9	68303101	68304252	1	3	chr9:68303101-68303151+, chr9:68303896-68304099+, chr9:68304175-68304252+	416	yes	FOXD4L3 contains a frameshift relative to its presumptive parent gene FOXD4, resulting in a terminal 55aa region that is potentially translated in a different frame. FOXD4L6 has been maintained as protein-coding at the present time due to published evidence for its functionality, although the evidence presented is not unequivocal and it is possible that the gene is pseudogenic. See also FOXD4L6.	not annotated	first 1000 PCCRs
9	95426721	95426765	-1	1	chr9:95426721-95426765-	30732	no	potentially spurious	not annotated	lncRNA PCCR
9	99374155	99374214	-1	1	chr9:99374155-99374214-	13668	no	potentially spurious	not annotated	lncRNA PCCR
9	106616132	106621609	1	2	chr9:106616132-106616185+, chr9:106621544-106621609+	17354	no	potentially spurious	not annotated	lncRNA PCCR
9	106697944	106698006	1	1	chr9:106697944-106698006+	19970	no	potentially spurious	not annotated	lncRNA PCCR
9	119526654	119526680	1	1	chr9:119526654-119526680+	1650	no	potentially spurious	not annotated	previously unannotated PCCR
9	122905081	122905417	-1	6	chr9:122905081-122905212-, chr9:122905089-122905184-, chr9:122905124-122905189-, chr9:122905217-122905261-, chr9:122905277-122905327-, chr9:122905370-122905417-	981	yes	putative regulatory region	not annotated	first 1000 PCCRs
9	124693710	124693745	1	1	chr9:124693710-124693745+	41375	no	deeply conserved miRNA	not annotated	lncRNA PCCR
9	130712624	130713721	1	3	chr9:130712624-130712659+, chr9:130712976-130713005+, chr9:130713671-130713721+	1714	yes	putative regulatory region	not annotated	previously unannotated PCCR
9	136245441	136267514	-1	9	chr9:136245441-136245473-, chr9:136245586-136245636-, chr9:136245811-136245885-, chr9:136252721-136252795-, chr9:136253849-136253878-, chr9:136254542-136254577-, chr9:136254899-136254955-, chr9:136263703-136263756-, chr9:136267383-136267514-	774	yes	putative regulatory region	not annotated	first 1000 PCCRs
10	8037394	8060257	-1	18	chr10:8037394-8037456-, chr10:8037423-8037467-, chr10:8040459-8040497-, chr10:8040741-8040773-, chr10:8040824-8041024-, chr10:8045434-8045466-, chr10:8050667-8050777-, chr10:8050943-8050981-, chr10:8051983-8052060-, chr10:8052002-8052070-, chr10:8052042-8052137-, chr10:8054446-8054505-, chr10:8054487-8054525-, chr10:8054525-8054572-, chr10:8054572-8054742-, chr10:8054618-8054710-, chr10:8055584-8…	2791	yes	putative regulatory region	not annotated	lncRNA PCCR
10	22475972	22476061	-1	1	chr10:22475972-22476061-	1008	yes	putative regulatory region	not annotated	previously unannotated PCCR
10	23173215	23174753	1	7	chr10:23173215-23173259+, chr10:23173292-23173363+, chr10:23173311-23173397+, chr10:23173409-23173438+, chr10:23173438-23173509+, chr10:23174552-23174599+, chr10:23174706-23174753+	1346	yes	putative regulatory region	not annotated	previously unannotated PCCR
10	23223792	23223824	-1	1	chr10:23223792-23223824-	5043	no	potentially spurious	not annotated	lncRNA PCCR
10	27741453	27745817	1	2	chr10:27741453-27741512+, chr10:27745779-27745817+	290	yes	putative regulatory region	not annotated	first 1000 PCCRs
10	33566078	33566119	-1	1	chr10:33566078-33566119-	995	no	putative regulatory region	not annotated	first 1000 PCCRs
10	75401238	75417825	-1	10	chr10:75401238-75401273-, chr10:75401343-75401501-, chr10:75401420-75401503-, chr10:75401663-75401698-, chr10:75401685-75401795-, chr10:75401740-75401916-, chr10:75405182-75405280-, chr10:75405184-75405432-, chr10:75408408-75408497-, chr10:75417787-75417825-	4228	yes	putative regulatory region	not annotated	lncRNA PCCR
10	75708158	75708438	-1	5	chr10:75708158-75708187-, chr10:75708193-75708225-, chr10:75708229-75708324-, chr10:75708261-75708368-, chr10:75708406-75708438-	1870	no	putative regulatory region	not annotated	previously unannotated PCCR
10	97865716	97865787	1	1	chr10:97865716-97865787+	929	no	GOLGA7B suspected STOP-codon readthrough event	not annotated	first 1000 PCCRs
10	100864660	100882989	1	14	chr10:100864660-100864824+, chr10:100866615-100866641+, chr10:100866713-100866769+, chr10:100866801-100866902+, chr10:100866880-100866948+, chr10:100870348-100870389+, chr10:100876667-100876708+, chr10:100877208-100877246+, chr10:100877282-100877428+, chr10:100877406-100877441+, chr10:100879886-100879924+, chr10:100882236-100882271+, chr10:100882255-100882281+, chr10:100882945-100882989+	1983	no	putative regulatory region	not annotated	previously unannotated PCCR
10	101050227	101050298	1	1	chr10:101050227-101050298+	1961	no	putative regulatory region	not annotated	previously unannotated PCCR
10	101322790	101331146	-1	3	chr10:101322790-101323044-, chr10:101331011-101331115-, chr10:101331018-101331146-	8363	no	potentially spurious	not annotated	lncRNA PCCR
10	113118964	113126911	-1	10	chr10:113118964-113119083-, chr10:113119136-113119180-, chr10:113119982-113120011-, chr10:113120036-113120113-, chr10:113121307-113121456-, chr10:113123127-113123228-, chr10:113125658-113125720-, chr10:113125826-113125891-, chr10:113126694-113126849-, chr10:113126858-113126911-	1110	no	putative regulatory region	not annotated	previously unannotated PCCR
10	117534530	117554766	-1	25	chr10:117534530-117534580-, chr10:117534647-117534691-, chr10:117541393-117541419-, chr10:117542440-117542478-, chr10:117542498-117542647-, chr10:117542538-117542606-, chr10:117542569-117542634-, chr10:117542643-117542714-, chr10:117542656-117542823-, chr10:117542879-117542914-, chr10:117543188-117543226-, chr10:117543413-117543442-, chr10:117543523-117543615-, chr10:117543674-117543715-, chr10:1…	1320	yes	putative regulatory region	not annotated	lncRNA PCCR
10	123517645	123517671	1	1	chr10:123517645-123517671+	17598	no	potentially spurious	not annotated	lncRNA PCCR
10	124510196	124510294	-1	1	chr10:124510196-124510294-	1684	no	putative regulatory region	not annotated	previously unannotated PCCR
10	124988918	124988947	-1	1	chr10:124988918-124988947-	965	no	potentially spurious	not annotated	first 1000 PCCRs
10	128537129	128539816	1	2	chr10:128537129-128537164+, chr10:128539775-128539816+	1257	no	putative regulatory region	not annotated	previously unannotated PCCR
10	129211045	129211095	1	1	chr10:129211045-129211095+	1794	no	putative regulatory region	not annotated	previously unannotated PCCR
10	129833677	129871400	1	32	chr10:129833677-129833715+, chr10:129835481-129835516+, chr10:129837705-129837734+, chr10:129839157-129839207+, chr10:129840820-129840864+, chr10:129841018-129841053+, chr10:129842299-129842328+, chr10:129844645-129844689+, chr10:129844834-129844884+, chr10:129844929-129844955+, chr10:129845282-129845329+, chr10:129845406-129845477+, chr10:129845618-129845698+, chr10:129846338-129846370+, chr10:1…	1459	no	potentially spurious	not annotated	lncRNA PCCR
11	253470	253517	-1	1	chr11:253470-253517-	1851	no	potentially spurious	not annotated	previously unannotated PCCR
11	1991242	1991307	1	1	chr11:1991242-1991307+	22455	no	potentially spurious	not annotated	lncRNA PCCR
11	2652195	2652680	-1	2	chr11:2652195-2652224-, chr11:2652636-2652680-	3436	no	potentially spurious	not annotated	lncRNA PCCR
11	20274456	20277249	-1	5	chr11:20274456-20274497-, chr11:20276489-20276515-, chr11:20276775-20276828-, chr11:20277101-20277139-, chr11:20277217-20277249-	1144	no	putative regulatory region	not annotated	previously unannotated PCCR
11	28566878	28566937	-1	2	chr11:28566878-28566937-, chr11:28566891-28566932-	1963	no	putative regulatory region	not annotated	previously unannotated PCCR
11	32380093	32380125	1	1	chr11:32380093-32380125+	1950	no	putative regulatory region	not annotated	previously unannotated PCCR
11	32436892	32436921	1	1	chr11:32436892-32436921+	11415	no	potentially spurious	not annotated	lncRNA PCCR
11	65487766	65500691	1	3	chr11:65487766-65487825+, chr11:65497502-65497534+, chr11:65500659-65500691+	2793	yes	putative regulatory region	not annotated	lncRNA PCCR
11	85662411	85665175	1	10	chr11:85662411-85662491+, chr11:85663213-85663278+, chr11:85663239-85663277+, chr11:85663486-85663515+, chr11:85663503-85663583+, chr11:85663820-85663888+, chr11:85663979-85664038+, chr11:85664258-85664293+, chr11:85664647-85664706+, chr11:85665113-85665175+	984	yes	putative regulatory region	not annotated	first 1000 PCCRs
11	114076681	114083125	-1	2	chr11:114076681-114076707-, chr11:114083087-114083125-	2013	no	putative regulatory region	not annotated	previously unannotated PCCR
11	114160174	114164042	-1	6	chr11:114160174-114160233-, chr11:114162901-114162981-, chr11:114162936-114163040-, chr11:114163838-114163867-, chr11:114163901-114163954-, chr11:114163983-114164042-	933	no	putative regulatory region	not annotated	first 1000 PCCRs
11	115645239	115645283	1	1	chr11:115645239-115645283+	11189	no	potentially spurious	not annotated	lncRNA PCCR
11	122309284	122309334	-1	1	chr11:122309284-122309334-	27401	no	potentially spurious	not annotated	lncRNA PCCR
11	124411362	124411427	1	1	chr11:124411362-124411427+	1810	no	putative regulatory region	not annotated	previously unannotated PCCR
11	126101394	126101435	-1	1	chr11:126101394-126101435-	20553	no	putative regulatory region	not annotated	lncRNA PCCR
11	132347304	132347330	1	1	chr11:132347304-132347330+	1769	no	putative regulatory region	not annotated	previously unannotated PCCR
12	6667963	6678792	1	5	chr12:6667963-6668028+, chr12:6672245-6672349+, chr12:6672418-6672450+, chr12:6672822-6672869+, chr12:6678691-6678792+	12	no	potentially spurious	not annotated	first 1000 PCCRs
12	16786700	16786822	1	1	chr12:16786700-16786822+	72566	no	putative regulatory region	not annotated	lncRNA PCCR
12	45610611	45610655	-1	1	chr12:45610611-45610655-	38968	no	potentially spurious	not annotated	lncRNA PCCR
12	49020566	49033910	1	10	chr12:49020566-49020658+, chr12:49021006-49021035+, chr12:49024063-49024134+, chr12:49030371-49030424+, chr12:49032447-49032473+, chr12:49032882-49033007+, chr12:49033104-49033145+, chr12:49033428-49033496+, chr12:49033650-49033679+, chr12:49033869-49033910+	27	no	potentially spurious	not annotated	first 1000 PCCRs
12	53675817	53677539	1	6	chr12:53675817-53675870+, chr12:53675846-53675878+, chr12:53676010-53676039+, chr12:53677141-53677539+, chr12:53677193-53677399+, chr12:53677284-53677511+	760	yes	putative regulatory region	not annotated	first 1000 PCCRs
12	54259577	54262648	1	3	chr12:54259577-54259669+, chr12:54262535-54262648+, chr12:54262548-54262583+	4874	no	potentially spurious	not annotated	lncRNA PCCR
12	69353147	69360016	1	3	chr12:69353147-69353173+, chr12:69359661-69359687+, chr12:69359981-69360016+	958	yes	putative regulatory region	not annotated	first 1000 PCCRs
12	70445357	70448659	-1	12	chr12:70445357-70445419-, chr12:70445450-70445530-, chr12:70445631-70445687-, chr12:70445721-70445807-, chr12:70445910-70445942-, chr12:70446123-70446164-, chr12:70446218-70446253-, chr12:70447636-70447662-, chr12:70448007-70448036-, chr12:70448073-70448201-, chr12:70448546-70448587-, chr12:70448633-70448659-	185	no	potentially spurious	not annotated	first 1000 PCCRs
12	79934559	79935332	1	4	chr12:79934559-79934609+, chr12:79935096-79935122+, chr12:79935163-79935243+, chr12:79935303-79935332+	2233	yes	putative regulatory region	not annotated	lncRNA PCCR
12	89351989	89353104	1	7	chr12:89351989-89352087+, chr12:89352475-89352528+, chr12:89352498-89352596+, chr12:89352548-89352610+, chr12:89352621-89352752+, chr12:89352641-89352730+, chr12:89353060-89353104+	2898	yes	putative regulatory region	not annotated	lncRNA PCCR
12	103699066	103699095	1	1	chr12:103699066-103699095+	931	no	potentially spurious	not annotated	first 1000 PCCRs
12	106681962	106681991	-1	1	chr12:106681962-106681991-	835	no	potentially spurious	not annotated	first 1000 PCCRs
12	114441286	114448738	-1	2	chr12:114441286-114441336-, chr12:114448691-114448738-	1628	yes	putative regulatory region	not annotated	previously unannotated PCCR
12	114895933	114896645	-1	3	chr12:114895933-114895968-, chr12:114896133-114896162-, chr12:114896598-114896645-	2030	no	putative regulatory region	not annotated	previously unannotated PCCR
12	117099377	117099481	1	1	chr12:117099377-117099481+	40862	yes	putative regulatory region	not annotated	lncRNA PCCR
12	130424479	130424565	1	1	chr12:130424479-130424565+	1401	yes	putative regulatory region	not annotated	previously unannotated PCCR
13	51451954	51453308	1	6	chr13:51451954-51452061+, chr13:51452057-51452302+, chr13:51452169-51452312+, chr13:51452260-51452412+, chr13:51452409-51452513+, chr13:51453246-51453308+	2509	yes	putative regulatory region	not annotated	lncRNA PCCR
13	63746801	63746998	1	2	chr13:63746801-63746863+, chr13:63746939-63746998+	21750	no	potentially spurious	not annotated	lncRNA PCCR
13	74554805	74554858	1	1	chr13:74554805-74554858+	55269	no	potentially spurious	not annotated	lncRNA PCCR
13	97110055	97110108	-1	1	chr13:97110055-97110108-	1494	no	putative regulatory region	not annotated	previously unannotated PCCR
13	98519173	98519211	1	1	chr13:98519173-98519211+	1706	no	putative regulatory region	not annotated	previously unannotated PCCR
13	99723905	99724160	-1	3	chr13:99723905-99723991-, chr13:99723982-99724020-, chr13:99724077-99724160-	1756	no	putative regulatory region	not annotated	previously unannotated PCCR
14	22928522	22929775	1	3	chr14:22928522-22928593+, chr14:22929697-22929774+, chr14:22929716-22929775+	2247	no	potentially spurious	not annotated	lncRNA PCCR
14	28760181	28778530	1	16	chr14:28760181-28760210+, chr14:28765760-28765786+, chr14:28766575-28766604+, chr14:28766577-28766723+, chr14:28766778-28766942+, chr14:28766800-28767030+, chr14:28767102-28767275+, chr14:28767116-28767259+, chr14:28767480-28767605+, chr14:28767687-28767881+, chr14:28768053-28768085+, chr14:28768155-28768259+, chr14:28768359-28768469+, chr14:28770640-28770681+, chr14:28778332-28778418+, chr14:287…	2163	yes	putative regulatory region	not annotated	lncRNA PCCR
14	29380951	29390501	1	5	chr14:29380951-29381079+, chr14:29389901-29389954+, chr14:29390181-29390243+, chr14:29390288-29390314+, chr14:29390460-29390501+	23607	no	potentially spurious	not annotated	lncRNA PCCR
14	74188570	74194217	-1	2	chr14:74188570-74188680-, chr14:74194173-74194217-	2058	no	putative regulatory region	not annotated	previously unannotated PCCR
14	74552396	74552425	1	1	chr14:74552396-74552425+	72482	no	potentially spurious	not annotated	lncRNA PCCR
14	75277155	75281681	1	9	chr14:75277155-75277238+, chr14:75278460-75278492+, chr14:75278528-75278563+, chr14:75279526-75279609+, chr14:75279543-75279578+, chr14:75281216-75281245+, chr14:75281425-75281454+, chr14:75281463-75281513+, chr14:75281589-75281681+	653	yes	putative regulatory region	not annotated	first 1000 PCCRs
14	76131383	76139120	-1	9	chr14:76131383-76131418-, chr14:76134284-76134358-, chr14:76134398-76134424-, chr14:76134426-76134452-, chr14:76136692-76136841-, chr14:76138651-76138761-, chr14:76138806-76138985-, chr14:76138915-76138950-, chr14:76139094-76139120-	1818	no	putative regulatory region	not annotated	previously unannotated PCCR
14	79417471	79417497	1	1	chr14:79417471-79417497+	967	no	potentially spurious	not annotated	first 1000 PCCRs
14	80211350	80211457	1	1	chr14:80211350-80211457+	1561	no	putative regulatory region	not annotated	lncRNA PCCR
14	93926359	93927414	-1	5	chr14:93926359-93926385-, chr14:93926482-93926517-, chr14:93926669-93926725-, chr14:93927189-93927302-, chr14:93927274-93927414-	4529	no	potentially spurious	not annotated	lncRNA PCCR
14	97230200	97230331	1	1	chr14:97230200-97230331+	2120	no	putative regulatory region	not annotated	previously unannotated PCCR
14	102052554	102052995	-1	3	chr14:102052554-102052634-, chr14:102052637-102052690-, chr14:102052969-102052995-	3470	no	potentially spurious	not annotated	lncRNA PCCR
15	24165553	24165603	-1	1	chr15:24165553-24165603-	39860	no	retrotransposon sequence	not annotated	lncRNA PCCR
15	24212291	24212452	-1	2	chr15:24212291-24212368-, chr15:24212417-24212452-	2027	no	putative regulatory region	not annotated	previously unannotated PCCR
15	38072940	38073050	-1	2	chr15:38072940-38072993-, chr15:38073018-38073050-	9650	no	potentially spurious	not annotated	lncRNA PCCR
15	40313687	40324514	1	10	chr15:40313687-40313767+, chr15:40323638-40323778+, chr15:40323681-40323779+, chr15:40323700-40323777+, chr15:40323786-40323944+, chr15:40323787-40323825+, chr15:40323842-40324024+, chr15:40324014-40324514+, chr15:40324058-40324210+, chr15:40324355-40324381+	2488	yes	putative regulatory region	not annotated	lncRNA PCCR
15	41048231	41048266	1	1	chr15:41048231-41048266+	650	no	putative regulatory region	not annotated	first 1000 PCCRs
15	42208311	42208337	1	1	chr15:42208311-42208337+	450	yes	putative regulatory region	not annotated	first 1000 PCCRs
15	45198578	45201222	-1	8	chr15:45198578-45198643-, chr15:45198579-45198653-, chr15:45198586-45198678-, chr15:45200411-45200485-, chr15:45200419-45200460-, chr15:45201131-45201160-, chr15:45201141-45201221-, chr15:45201172-45201222-	1685	yes	3 tRNAs	not annotated	lncRNA PCCR
15	58538488	58538523	-1	1	chr15:58538488-58538523-	975	no	potentially spurious	not annotated	first 1000 PCCRs
15	61034459	61034494	1	1	chr15:61034459-61034494+	1893	no	putative regulatory region	not annotated	previously unannotated PCCR
15	95454977	95464832	-1	4	chr15:95454977-95455015-, chr15:95455034-95455162-, chr15:95464621-95464710-, chr15:95464791-95464832-	6935	no	potentially spurious	not annotated	lncRNA PCCR
15	95497806	95497850	1	1	chr15:95497806-95497850+	70265	no	potentially spurious	not annotated	lncRNA PCCR
15	95929520	95940999	1	3	chr15:95929520-95929558+, chr15:95931143-95931169+, chr15:95940961-95940999+	1117	no	putative regulatory region	not annotated	previously unannotated PCCR
16	3004217	3004832	1	2	chr16:3004217-3004609+, chr16:3004608-3004832+	1301	yes	putative regulatory region	not annotated	previously unannotated PCCR
16	14186604	14186633	-1	1	chr16:14186604-14186633-	1986	no	putative regulatory region	not annotated	previously unannotated PCCR
16	24609769	24610266	1	2	chr16:24609769-24609810+, chr16:24610186-24610266+	24254	no	potentially spurious	not annotated	lncRNA PCCR
16	25086330	25086377	-1	1	chr16:25086330-25086377-	38842	no	potentially spurious	not annotated	lncRNA PCCR
16	28974152	28974178	-1	1	chr16:28974152-28974178-	33611	no	potentially spurious	not annotated	lncRNA PCCR
16	30775877	30776062	-1	2	chr16:30775877-30775978-, chr16:30776030-30776062-	1077	yes	putative regulatory region	not annotated	lncRNA PCCR
16	50386980	50391447	-1	4	chr16:50386980-50387009-, chr16:50391136-50391195-, chr16:50391357-50391410-, chr16:50391418-50391447-	9104	no	potentially spurious	not annotated	lncRNA PCCR
16	52439420	52439641	1	1	chr16:52439420-52439641+	980	no	potentially spurious	not annotated	first 1000 PCCRs
16	54632610	54632996	1	2	chr16:54632610-54632741+, chr16:54632967-54632996+	1582	no	putative regulatory region	not annotated	previously unannotated PCCR
16	54928752	54938880	1	12	chr16:54928752-54928817+, chr16:54928778-54928900+, chr16:54928795-54928854+, chr16:54930707-54930775+, chr16:54930741-54930845+, chr16:54931143-54931196+, chr16:54931929-54931970+, chr16:54933435-54933485+, chr16:54934765-54934824+, chr16:54934815-54934844+, chr16:54938702-54938746+, chr16:54938845-54938880+	736	yes	putative regulatory region	not annotated	first 1000 PCCRs
16	56191313	56194112	-1	10	chr16:56191313-56191441-, chr16:56191326-56191424-, chr16:56191504-56191677-, chr16:56191649-56191702-, chr16:56191699-56191809-, chr16:56191731-56191805-, chr16:56191799-56191870-, chr16:56192139-56192234-, chr16:56193740-56193781-, chr16:56194047-56194112-	1942	yes	putative regulatory region	not annotated	lncRNA PCCR
16	72284703	72284771	-1	1	chr16:72284703-72284771-	9953	no	potentially spurious	not annotated	lncRNA PCCR
16	72425643	72428006	1	14	chr16:72425643-72425732+, chr16:72425686-72425724+, chr16:72425759-72425863+, chr16:72425830-72425943+, chr16:72425907-72426035+, chr16:72426157-72426189+, chr16:72426167-72426235+, chr16:72427086-72427190+, chr16:72427094-72427168+, chr16:72427371-72427454+, chr16:72427573-72427605+, chr16:72427777-72427803+, chr16:72427940-72427978+, chr16:72427959-72428006+	2536	no	potentially spurious	not annotated	lncRNA PCCR
16	72425674	72429311	-1	11	chr16:72425674-72425721-, chr16:72425861-72425953-, chr16:72425869-72425898-, chr16:72425938-72425979-, chr16:72426154-72426234-, chr16:72426363-72426410-, chr16:72426579-72426608-, chr16:72427437-72427466-, chr16:72428000-72428038-, chr16:72428246-72428278-, chr16:72429285-72429311-	7419	no	potentially spurious	not annotated	lncRNA PCCR
16	72786749	72802320	1	9	chr16:72786749-72786784+, chr16:72787179-72787319+, chr16:72787392-72787517+, chr16:72787623-72787727+, chr16:72787667-72787699+, chr16:72787740-72788033+, chr16:72793442-72793480+, chr16:72797459-72797515+, chr16:72802213-72802320+	1595	yes	putative regulatory region	not annotated	lncRNA PCCR
16	73227024	73232264	1	2	chr16:73227024-73227098+, chr16:73232217-73232264+	11316	no	putative regulatory region	not annotated	lncRNA PCCR
16	73871387	73890893	1	4	chr16:73871387-73871452+, chr16:73877344-73877439+, chr16:73885110-73885160+, chr16:73890867-73890893+	1245	no	putative regulatory region	not annotated	previously unannotated PCCR
16	75434051	75434393	1	3	chr16:75434051-75434122+, chr16:75434165-75434221+, chr16:75434355-75434393+	16322	no	potentially spurious	not annotated	lncRNA PCCR
16	86476526	86476564	-1	1	chr16:86476526-86476564-	21941	no	potentially spurious	not annotated	lncRNA PCCR
16	88884148	88887214	1	2	chr16:88884148-88884180+, chr16:88887170-88887214+	25779	no	potentially spurious	not annotated	lncRNA PCCR
17	1713893	1724692	-1	7	chr17:1713893-1713988-, chr17:1714648-1714797-, chr17:1714671-1714760-, chr17:1716190-1716261-, chr17:1716219-1716269-, chr17:1716294-1716320-, chr17:1724654-1724692-	1472	yes	putative regulatory region	not annotated	lncRNA PCCR
17	2213699	2215813	1	3	chr17:2213699-2213749+, chr17:2215594-2215656+, chr17:2215697-2215813+	10766	no	potentially spurious	not annotated	lncRNA PCCR
17	2392678	2402115	1	19	chr17:2392678-2392707+, chr17:2392688-2392759+, chr17:2393803-2393928+, chr17:2399714-2399746+, chr17:2399997-2400035+, chr17:2400001-2400075+, chr17:2400231-2400275+, chr17:2400606-2400638+, chr17:2400683-2400835+, chr17:2400714-2400851+, chr17:2400736-2400792+, chr17:2400996-2401112+, chr17:2401001-2401036+, chr17:2401060-2401173+, chr17:2401131-2401172+, chr17:2401142-2401189+, chr17:2401712-2…	468	yes	putative regulatory region	not annotated	first 1000 PCCRs
17	3846277	3846312	1	1	chr17:3846277-3846312+	2178	yes	putative regulatory region	not annotated	previously unannotated PCCR
17	6637185	6640241	-1	4	chr17:6637185-6637253-, chr17:6639636-6639995-, chr17:6640131-6640157-, chr17:6640188-6640241-	237	yes	putative regulatory region	not annotated	first 1000 PCCRs
17	8221594	8227025	-1	10	chr17:8221594-8221620-, chr17:8222235-8222276-, chr17:8222239-8222295-, chr17:8222267-8222305-, chr17:8222832-8222900-, chr17:8222833-8222889-, chr17:8226236-8226301-, chr17:8226609-8226686-, chr17:8226611-8226688-, chr17:8226990-8227025-	2014	yes	6 tRNAs	not annotated	lncRNA PCCR
17	8311412	8311480	-1	1	chr17:8311412-8311480-	1909	no	low complexity region	not annotated	previously unannotated PCCR
17	13496410	13496577	1	2	chr17:13496410-13496469+, chr17:13496512-13496577+	828	no	potentially spurious	not annotated	first 1000 PCCRs
17	28729026	28729058	-1	1	chr17:28729026-28729058-	2079	yes	putative regulatory region	not annotated	previously unannotated PCCR
17	39402672	39410654	1	5	chr17:39402672-39402701+, chr17:39410286-39410357+, chr17:39410303-39410383+, chr17:39410436-39410654+, chr17:39410507-39410590+	809	yes	putative regulatory region	not annotated	first 1000 PCCRs
17	41909234	41909269	1	1	chr17:41909234-41909269+	1758	no	potentially spurious	not annotated	previously unannotated PCCR
17	45161411	45169317	-1	3	chr17:45161411-45161530-, chr17:45161412-45161495-, chr17:45169288-45169317-	2238	yes	putative regulatory region	not annotated	lncRNA PCCR
17	47896176	47896544	-1	8	chr17:47896176-47896316-, chr17:47896177-47896233-, chr17:47896187-47896285-, chr17:47896295-47896321-, chr17:47896365-47896391-, chr17:47896388-47896519-, chr17:47896413-47896544-, chr17:47896456-47896524-	633	yes	putative regulatory region	not annotated	first 1000 PCCRs
17	48294084	48294260	1	2	chr17:48294084-48294110+, chr17:48294207-48294260+	1593	no	putative regulatory region	not annotated	previously unannotated PCCR
17	48307328	48313286	1	5	chr17:48307328-48307372+, chr17:48310888-48310998+, chr17:48311030-48311227+, chr17:48311217-48311264+, chr17:48313233-48313286+	16723	no	potentially spurious	not annotated	lncRNA PCCR
17	48590257	48633940	1	48	chr17:48590257-48590364+, chr17:48590312-48590386+, chr17:48593271-48593312+, chr17:48593317-48593505+, chr17:48593541-48593609+, chr17:48593629-48593838+, chr17:48593684-48593755+, chr17:48593709-48593873+, chr17:48593872-48593979+, chr17:48593931-48593957+, chr17:48594060-48594086+, chr17:48595772-48595801+, chr17:48596023-48596055+, chr17:48596924-48596953+, chr17:48597102-48597170+, chr17:485…	2307	yes	putative regulatory region	not annotated	lncRNA PCCR
17	58324435	58331258	-1	5	chr17:58324435-58324464-, chr17:58324558-58324593-, chr17:58328649-58328684-, chr17:58328869-58328919-, chr17:58331205-58331258-	1430	yes	putative regulatory region	not annotated	lncRNA PCCR
17	59001524	59001562	-1	1	chr17:59001524-59001562-	371	no	low complexity region	not annotated	first 1000 PCCRs
17	62966188	62966607	-1	2	chr17:62966188-62966223-, chr17:62966575-62966607-	54817	yes	putative regulatory region	not annotated	lncRNA PCCR
17	64146333	64146431	-1	1	chr17:64146333-64146431-	2052	yes	putative regulatory region	not annotated	previously unannotated PCCR
17	71828229	71828264	-1	1	chr17:71828229-71828264-	1393	no	putative regulatory region	not annotated	previously unannotated PCCR
17	78048844	78051364	1	2	chr17:78048844-78049062+, chr17:78051335-78051364+	563	no	potentially spurious	not annotated	first 1000 PCCRs
18	26035069	26035971	1	4	chr18:26035069-26035119+, chr18:26035323-26035367+, chr18:26035825-26035971+, chr18:26035892-26035957+	832	no	putative regulatory region	not annotated	first 1000 PCCRs
18	39841629	39841658	-1	1	chr18:39841629-39841658-	14458	no	potentially spurious	not annotated	lncRNA PCCR
18	47594360	47602035	1	7	chr18:47594360-47594419+, chr18:47594690-47594737+, chr18:47594763-47594801+, chr18:47594835-47594957+, chr18:47594846-47594971+, chr18:47595035-47595070+, chr18:47602000-47602035+	13245	no	potentially spurious	not annotated	lncRNA PCCR
18	56083383	56083445	-1	1	chr18:56083383-56083445-	47446	no	potentially spurious	not annotated	lncRNA PCCR
18	56873607	56873950	-1	4	chr18:56873607-56873714-, chr18:56873698-56873754-, chr18:56873785-56873823-, chr18:56873924-56873950-	31192	no	potentially spurious	not annotated	lncRNA PCCR
18	78294316	78294424	1	2	chr18:78294316-78294342+, chr18:78294329-78294424+	1610	no	putative regulatory region	not annotated	previously unannotated PCCR
19	3762915	3762956	-1	1	chr19:3762915-3762956-	2031	yes	putative regulatory region	not annotated	previously unannotated PCCR
19	8390328	8390435	-1	1	chr19:8390328-8390435-	1138	yes	putative regulatory region	not annotated	lncRNA PCCR
19	12775496	12806530	1	11	chr19:12775496-12775525+, chr19:12782520-12782573+, chr19:12782533-12782595+, chr19:12786693-12786737+, chr19:12791282-12791410+, chr19:12791308-12791382+, chr19:12791718-12791744+, chr19:12793666-12793767+, chr19:12802147-12802203+, chr19:12804115-12804279+, chr19:12806492-12806530+	113	yes	putative regulatory region	not annotated	first 1000 PCCRs
19	15398227	15398985	1	4	chr19:15398227-15398283+, chr19:15398559-15398801+, chr19:15398588-15398809+, chr19:15398905-15398985+	3366	no	potentially spurious	not annotated	lncRNA PCCR
19	21454201	21454233	-1	1	chr19:21454201-21454233-	37629	no	potentially spurious	not annotated	lncRNA PCCR
19	28608133	28611285	1	8	chr19:28608133-28608351+, chr19:28608547-28608783+, chr19:28608785-28608826+, chr19:28609336-28609524+, chr19:28609647-28610027+, chr19:28610631-28610771+, chr19:28611016-28611195+, chr19:28611202-28611285+	36033	no	potentially spurious	not annotated	lncRNA PCCR
19	28700946	28711165	-1	5	chr19:28700946-28701020-, chr19:28704300-28704374-, chr19:28706953-28707024-, chr19:28708008-28708211-, chr19:28711082-28711165-	8891	no	potentially spurious	not annotated	lncRNA PCCR
19	29840491	29840517	1	1	chr19:29840491-29840517+	2057	no	putative regulatory region	not annotated	previously unannotated PCCR
19	31118515	31118553	1	1	chr19:31118515-31118553+	1478	no	putative regulatory region	not annotated	previously unannotated PCCR
19	31961652	31966868	-1	4	chr19:31961652-31961678-, chr19:31962199-31962255-, chr19:31962598-31962678-, chr19:31966815-31966868-	2226	no	potentially spurious	not annotated	lncRNA PCCR
19	43575565	43575612	1	1	chr19:43575565-43575612+	2050	no	potentially spurious	not annotated	lncRNA PCCR
19	49639968	49642300	-1	4	chr19:49639968-49640123-, chr19:49642180-49642245-, chr19:49642181-49642300-, chr19:49642197-49642280-	868	yes	putative regulatory region	not annotated	first 1000 PCCRs
19	49839159	49839191	-1	1	chr19:49839159-49839191-	64534	no	potentially spurious	not annotated	lncRNA PCCR
20	31722888	31724001	1	3	chr20:31722888-31722932+, chr20:31722928-31722960+, chr20:31723960-31724001+	2432	yes	putative regulatory region	not annotated	lncRNA PCCR
20	50233512	50243267	1	2	chr20:50233512-50233541+, chr20:50243193-50243267+	1568	no	low complexity region	not annotated	previously unannotated PCCR
20	50662116	50662166	1	1	chr20:50662116-50662166+	5900	no	potentially spurious	not annotated	lncRNA PCCR
20	52493458	52501022	1	2	chr20:52493458-52493499+, chr20:52500942-52501022+	737	no	putative regulatory region	not annotated	first 1000 PCCRs
20	53171298	53178229	-1	2	chr20:53171298-53171339-, chr20:53178194-53178229-	8709	no	potentially spurious	not annotated	lncRNA PCCR
20	58840432	58840488	-1	1	chr20:58840432-58840488-	1791	yes	putative regulatory region	not annotated	lncRNA PCCR
20	59146082	59146369	1	2	chr20:59146082-59146132+, chr20:59146337-59146369+	4380	no	potentially spurious	not annotated	lncRNA PCCR
20	63931001	63931027	-1	1	chr20:63931001-63931027-	21	no	potentially spurious	not annotated	first 1000 PCCRs
21	8209806	8218947	1	42	chr21:8209806-8210150+, chr21:8209807-8209845+, chr21:8209936-8210082+, chr21:8209958-8210251+, chr21:8210306-8210689+, chr21:8210319-8210429+, chr21:8210320-8211207+, chr21:8210559-8211248+, chr21:8210837-8210911+, chr21:8211002-8211430+, chr21:8211352-8211432+, chr21:8211372-8211437+, chr21:8211477-8211527+, chr21:8213982-8214167+, chr21:8214038-8214121+, chr21:8214073-8214147+, chr21:8214594-8…	1489	yes	SSU-rRNA_Hsa repeat sequence	not annotated	lncRNA PCCR
21	8391812	8402305	-1	61	chr21:8391812-8391850-, chr21:8392450-8392494-, chr21:8392609-8392656-, chr21:8392611-8392643-, chr21:8392664-8393185-, chr21:8392843-8394579-, chr21:8392920-8394464-, chr21:8393249-8393464-, chr21:8393588-8394562-, chr21:8394567-8394653-, chr21:8394599-8394739-, chr21:8394613-8394717-, chr21:8394828-8394878-, chr21:8394829-8394894-, chr21:8394898-8394999-, chr21:8394899-8395000-, chr21:8395054-8…	2472	yes	SSU-rRNA_Hsa	not annotated	lncRNA PCCR
21	8392730	8401986	1	42	chr21:8392730-8393185+, chr21:8392837-8393172+, chr21:8392842-8393213+, chr21:8393338-8394465+, chr21:8393349-8394242+, chr21:8393354-8393464+, chr21:8393588-8394562+, chr21:8394363-8394467+, chr21:8394774-8394812+, chr21:8394828-8394878+, chr21:8394898-8394936+, chr21:8395264-8395395+, chr21:8395331-8395453+, chr21:8395599-8395880+, chr21:8395600-8395881+, chr21:8395897-8395974+, chr21:8396933-8…	2662	yes	LSU-rRNA_Hsa	not annotated	lncRNA PCCR
21	8433673	8446534	-1	87	chr21:8433673-8433759-, chr21:8433811-8434005-, chr21:8433812-8434006-, chr21:8434648-8434698-, chr21:8434793-8434963-, chr21:8434801-8434962-, chr21:8434833-8434925-, chr21:8434967-8435080-, chr21:8435280-8435408-, chr21:8435537-8435572-, chr21:8435577-8435726-, chr21:8435702-8435809-, chr21:8435860-8435916-, chr21:8436030-8436098-, chr21:8436061-8436099-, chr21:8436112-8436219-, chr21:8436182-8…	2451	yes	SSU-rRNA_Hsa	not annotated	lncRNA PCCR
21	8436296	8446217	1	42	chr21:8436296-8436619+, chr21:8436376-8436618+, chr21:8436940-8437395+, chr21:8437047-8437382+, chr21:8437052-8437423+, chr21:8437548-8438675+, chr21:8437559-8438452+, chr21:8437564-8437674+, chr21:8437798-8438838+, chr21:8438573-8438677+, chr21:8438987-8439037+, chr21:8439113-8439151+, chr21:8439479-8439610+, chr21:8439546-8439668+, chr21:8439815-8440096+, chr21:8439816-8440097+, chr21:8440113-8…	2663	yes	LSU-rRNA_Hsa	not annotated	lncRNA PCCR
21	15051690	15051725	1	1	chr21:15051690-15051725+	39145	no	potentially spurious	not annotated	lncRNA PCCR
21	16534450	16539161	1	3	chr21:16534450-16534743+, chr21:16535305-16535376+, chr21:16539102-16539161+	7083	no	ancient miRNA	not annotated	lncRNA PCCR
21	26169453	26170881	1	4	chr21:26169453-26169515+, chr21:26169669-26169713+, chr21:26170753-26170881+, chr21:26170800-26170868+	2228	yes	putative regulatory region	not annotated	lncRNA PCCR
21	31160930	31160956	1	1	chr21:31160930-31160956+	2164	no	putative regulatory region	not annotated	previously unannotated PCCR
21	33064756	33064800	1	1	chr21:33064756-33064800+	66848	no	potentially spurious	not annotated	lncRNA PCCR
21	35072749	35072925	1	2	chr21:35072749-35072784+, chr21:35072890-35072925+	1565	no	putative regulatory region	not annotated	previously unannotated PCCR
21	43363840	43363914	1	1	chr21:43363840-43363914+	50578	no	potentially spurious	not annotated	lncRNA PCCR
22	23034170	23037838	1	2	chr22:23034170-23034211+, chr22:23037785-23037838+	1589	no	putative regulatory region	not annotated	previously unannotated PCCR
22	26672136	26672180	-1	1	chr22:26672136-26672180-	15741	no	potentially spurious	not annotated	lncRNA PCCR
22	27023184	27023252	1	1	chr22:27023184-27023252+	5176	no	potentially spurious	not annotated	lncRNA PCCR
22	29080202	29080576	-1	2	chr22:29080202-29080234-, chr22:29080550-29080576-	1857	no	putative regulatory region	not annotated	previously unannotated PCCR
22	29480974	29481069	-1	1	chr22:29480974-29481069-	1900	yes	putative regulatory region	not annotated	lncRNA PCCR
22	29825619	29825825	1	2	chr22:29825619-29825681+, chr22:29825799-29825825+	956	no	potentially spurious	not annotated	first 1000 PCCRs
22	38506019	38506525	1	4	chr22:38506019-38506195+, chr22:38506111-38506194+, chr22:38506295-38506363+, chr22:38506493-38506525+	940	yes	putative regulatory region	not annotated	first 1000 PCCRs
22	40636406	40636954	1	3	chr22:40636406-40636465+, chr22:40636864-40636890+, chr22:40636919-40636954+	1941	yes	putative regulatory region	not annotated	previously unannotated PCCR
22	42079657	42079683	1	1	chr22:42079657-42079683+	1648	yes	putative regulatory region	not annotated	previously unannotated PCCR
22	42615270	42615341	1	1	chr22:42615270-42615341+	2376	no	RNU12 snRNA	not annotated	lncRNA PCCR
X	40418610	40418660	1	1	chrX:40418610-40418660+	2197	no	putative regulatory region	not annotated	previously unannotated PCCR
X	50607740	50607787	1	1	chrX:50607740-50607787+	7	no	potentially spurious	not annotated	first 1000 PCCRs
X	133538257	133538331	1	1	chrX:133538257-133538331+	1987	no	potentially spurious	not annotated	previously unannotated PCCR
X	137860420	137860482	1	1	chrX:137860420-137860482+	1184	no	putative regulatory region	not annotated	previously unannotated PCCR
1	13893666	13893752	1	1	chr1:13893666-13893752+	500	no	PhyloCSF signals are accounted for elsewhere on the list	redundant	first 1000 PCCRs
1	120557034	120558959	-1	4	chr1:120557034-120557159-, chr1:120557193-120558149-, chr1:120558303-120558365-, chr1:120558900-120558959-	455	yes	PhyloCSF signals are accounted for elsewhere on the list	redundant	first 1000 PCCRs
1	120641608	120641754	-1	1	chr1:120641608-120641754-	148	no	PhyloCSF signals are accounted for elsewhere on the list	redundant	first 1000 PCCRs
1	204274737	204277667	-1	2	chr1:204274737-204274811-, chr1:204277638-204277667-	865	no	PhyloCSF signals are accounted for elsewhere on the list	redundant	first 1000 PCCRs
2	130914079	130914189	1	1	chr2:130914079-130914189+	775	no	PhyloCSF signals are accounted for elsewhere on the list	redundant	first 1000 PCCRs
2	200764538	200764715	1	2	chr2:200764538-200764567+, chr2:200764620-200764715+	347	no	PhyloCSF signals are accounted for elsewhere on the list	redundant	first 1000 PCCRs
3	28576036	28576517	1	6	chr3:28576036-28576071+, chr3:28576068-28576235+, chr3:28576153-28576206+, chr3:28576312-28576392+, chr3:28576332-28576517+, chr3:28576349-28576411+	1505	yes	PhyloCSF signals are accounted for elsewhere on the list	redundant	lncRNA PCCR
3	28865227	28865292	1	1	chr3:28865227-28865292+	1066	no	PhyloCSF signals are accounted for elsewhere on the list	redundant	previously unannotated PCCR
3	88059269	88059508	1	3	chr3:88059269-88059412+, chr3:88059298-88059360+, chr3:88059467-88059508+	300	yes	PhyloCSF signals are accounted for elsewhere on the list	redundant	first 1000 PCCRs
3	88113116	88113196	1	1	chr3:88113116-88113196+	936	no	PhyloCSF signals are accounted for elsewhere on the list	redundant	first 1000 PCCRs
3	88126134	88139310	1	6	chr3:88126134-88126265+, chr3:88128808-88129011+, chr3:88129687-88129836+, chr3:88135077-88135202+, chr3:88138705-88139073+, chr3:88139275-88139310+	388	no	PhyloCSF signals are accounted for elsewhere on the list	redundant	first 1000 PCCRs
3	128965505	128965690	-1	1	chr3:128965505-128965690-	612	no	PhyloCSF signals are accounted for elsewhere on the list	redundant	first 1000 PCCRs
3	141663155	141666935	1	2	chr3:141663155-141663280+, chr3:141666819-141666935+	80	no	PhyloCSF signals are accounted for elsewhere on the list	redundant	first 1000 PCCRs
3	141713327	141738361	1	5	chr3:141713327-141713374+, chr3:141721005-141721052+, chr3:141721068-141721094+, chr3:141729293-141729376+, chr3:141738332-141738361+	281	yes	PhyloCSF signals are accounted for elsewhere on the list	redundant	first 1000 PCCRs
4	2596075	2596335	1	1	chr4:2596075-2596335+	700	no	PhyloCSF signals are accounted for elsewhere on the list	redundant	first 1000 PCCRs
4	55831348	55837348	1	2	chr4:55831348-55831464+, chr4:55837085-55837348+	431	no	PhyloCSF signals are accounted for elsewhere on the list	redundant	first 1000 PCCRs
4	149351990	149433516	-1	3	chr4:149351990-149352067-, chr4:149433391-149433453-, chr4:149433469-149433516-	957	no	PhyloCSF signals are accounted for elsewhere on the list	redundant	first 1000 PCCRs
4	149351990	149352067	-1	1	chr4:149351990-149352067-	1155	no	PhyloCSF signals are accounted for elsewhere on the list	redundant	lncRNA PCCR
4	149563803	149563850	-1	1	chr4:149563803-149563850-	10164	no	PhyloCSF signals are accounted for elsewhere on the list	redundant	lncRNA PCCR
5	127798109	127798153	1	1	chr5:127798109-127798153+	1389	no	PhyloCSF signals are accounted for elsewhere on the list	redundant	lncRNA PCCR
5	140570090	140575575	-1	6	chr5:140570090-140570182-, chr5:140570282-140570401-, chr5:140573821-140573976-, chr5:140573989-140574033-, chr5:140575498-140575524-, chr5:140575546-140575575-	188	no	PhyloCSF signals are accounted for elsewhere on the list	redundant	first 1000 PCCRs
5	170245967	170246011	1	1	chr5:170245967-170246011+	1438	no	PhyloCSF signals are accounted for elsewhere on the list	redundant	lncRNA PCCR
6	9610632	9610706	-1	1	chr6:9610632-9610706-	883	no	PhyloCSF signals are accounted for elsewhere on the list	redundant	first 1000 PCCRs
6	9697636	9705441	-1	4	chr6:9697636-9697725-, chr6:9697744-9697779-, chr6:9705205-9705381-, chr6:9705391-9705441-	603	no	PhyloCSF signals are accounted for elsewhere on the list	redundant	first 1000 PCCRs
6	9819156	9819329	-1	2	chr6:9819156-9819287-, chr6:9819297-9819329-	587	no	PhyloCSF signals are accounted for elsewhere on the list	redundant	first 1000 PCCRs
6	9840243	9840436	-1	2	chr6:9840243-9840284-, chr6:9840377-9840436-	979	no	PhyloCSF signals are accounted for elsewhere on the list	redundant	first 1000 PCCRs
6	60425413	60430572	1	2	chr6:60425413-60425445+, chr6:60430396-60430572+	507	no	PhyloCSF signals are accounted for elsewhere on the list	redundant	first 1000 PCCRs
6	60499345	60504670	1	2	chr6:60499345-60499458+, chr6:60504611-60504670+	194	no	PhyloCSF signals are accounted for elsewhere on the list	redundant	first 1000 PCCRs
6	60531226	60531288	1	1	chr6:60531226-60531288+	1471	no	PhyloCSF signals are accounted for elsewhere on the list	redundant	previously unannotated PCCR
6	60544725	60544940	1	1	chr6:60544725-60544940+	982	no	PhyloCSF signals are accounted for elsewhere on the list	redundant	first 1000 PCCRs
6	109254451	109270128	1	10	chr6:109254451-109254624+, chr6:109255380-109255409+, chr6:109255437-109255466+, chr6:109257544-109257630+, chr6:109257655-109257777+, chr6:109261886-109261966+, chr6:109262000-109262089+, chr6:109264823-109264954+, chr6:109267806-109267898+, chr6:109270051-109270128+	241	no	PhyloCSF signals are accounted for elsewhere on the list	redundant	first 1000 PCCRs
6	109284468	109286489	1	3	chr6:109284468-109284560+, chr6:109285988-109286026+, chr6:109286355-109286489+	218	no	PhyloCSF signals are accounted for elsewhere on the list	redundant	first 1000 PCCRs
7	7877341	7877535	1	1	chr7:7877341-7877535+	702	no	PhyloCSF signals are accounted for elsewhere on the list	redundant	first 1000 PCCRs
7	135288238	135288396	-1	1	chr7:135288238-135288396-	339	no	PhyloCSF signals are accounted for elsewhere on the list	redundant	first 1000 PCCRs
8	822158	822193	1	1	chr8:822158-822193+	10674	no	PhyloCSF signals are accounted for elsewhere on the list	redundant	lncRNA PCCR
8	10474912	10483234	-1	3	chr8:10474912-10474953-, chr8:10474966-10475007-, chr8:10483193-10483234-	2083	no	PhyloCSF signals are accounted for elsewhere on the list	redundant	lncRNA PCCR
8	54678466	54679932	1	3	chr8:54678466-54678531+, chr8:54679418-54679477+, chr8:54679819-54679932+	939	no	PhyloCSF signals are accounted for elsewhere on the list	redundant	first 1000 PCCRs
8	54701510	54706652	1	3	chr8:54701510-54701596+, chr8:54701612-54701653+, chr8:54706440-54706652+	525	no	PhyloCSF signals are accounted for elsewhere on the list	redundant	first 1000 PCCRs
8	54720129	54720308	1	1	chr8:54720129-54720308+	898	no	PhyloCSF signals are accounted for elsewhere on the list	redundant	first 1000 PCCRs
8	54734595	54734741	1	1	chr8:54734595-54734741+	779	no	PhyloCSF signals are accounted for elsewhere on the list	redundant	first 1000 PCCRs
8	143771490	143772485	1	4	chr8:143771490-143771621+, chr8:143771795-143771968+, chr8:143772040-143772258+, chr8:143772357-143772485+	87	yes	PhyloCSF signals are accounted for elsewhere on the list	redundant	first 1000 PCCRs
9	27245683	27250106	-1	2	chr9:27245683-27245742-, chr9:27250074-27250106-	13799	no	PhyloCSF signals are accounted for elsewhere on the list	redundant	lncRNA PCCR
9	61096906	61113907	-1	6	chr9:61096906-61096959-, chr9:61096975-61097037-, chr9:61104490-61104579-, chr9:61108221-61108253-, chr9:61108263-61108325-, chr9:61113782-61113907-	579	no	PhyloCSF signals are accounted for elsewhere on the list	redundant	first 1000 PCCRs
9	92157355	92157444	-1	1	chr9:92157355-92157444-	14212	no	PhyloCSF signals are accounted for elsewhere on the list	redundant	lncRNA PCCR
10	23250457	23250664	-1	2	chr10:23250457-23250516-, chr10:23250629-23250664-	968	no	PhyloCSF signals are accounted for elsewhere on the list	redundant	first 1000 PCCRs
10	24367131	24367199	1	1	chr10:24367131-24367199+	959	no	PhyloCSF signals are accounted for elsewhere on the list	redundant	first 1000 PCCRs
10	26577734	26577838	-1	1	chr10:26577734-26577838-	13580	no	PhyloCSF signals are accounted for elsewhere on the list	redundant	lncRNA PCCR
10	38199286	38199408	1	1	chr10:38199286-38199408+	24334	no	PhyloCSF signals are accounted for elsewhere on the list	redundant	lncRNA PCCR
10	38210652	38210798	1	1	chr10:38210652-38210798+	8695	no	PhyloCSF signals are accounted for elsewhere on the list	redundant	lncRNA PCCR
10	38310049	38310231	1	1	chr10:38310049-38310231+	2413	no	PhyloCSF signals are accounted for elsewhere on the list	redundant	lncRNA PCCR
10	38333047	38333124	1	1	chr10:38333047-38333124+	8338	no	PhyloCSF signals are accounted for elsewhere on the list	redundant	lncRNA PCCR
10	113118930	113129936	1	19	chr10:113118930-113119019+, chr10:113119039-113119089+, chr10:113119058-113119087+, chr10:113119086-113119169+, chr10:113119150-113119224+, chr10:113119187-113119237+, chr10:113119764-113119907+, chr10:113120070-113120102+, chr10:113121389-113121433+, chr10:113123109-113123141+, chr10:113125290-113125319+, chr10:113125550-113125609+, chr10:113125570-113125617+, chr10:113125689-113125751+, chr10:1…	464	no	PhyloCSF signals are accounted for elsewhere on the list	redundant	first 1000 PCCRs
10	122568594	122568902	1	3	chr10:122568594-122568653+, chr10:122568666-122568800+, chr10:122568831-122568902+	210	no	PhyloCSF signals are accounted for elsewhere on the list	redundant	first 1000 PCCRs
10	122729428	122734656	1	2	chr10:122729428-122729454+, chr10:122734345-122734656+	222	no	PhyloCSF signals are accounted for elsewhere on the list	redundant	first 1000 PCCRs
10	130079554	130079598	-1	1	chr10:130079554-130079598-	3222	no	PhyloCSF signals are accounted for elsewhere on the list	redundant	lncRNA PCCR
11	94512607	94517677	1	2	chr11:94512607-94512645+, chr11:94517582-94517677+	244	no	PhyloCSF signals are accounted for elsewhere on the list	redundant	first 1000 PCCRs
11	123591392	123591550	1	2	chr11:123591392-123591460+, chr11:123591518-123591550+	983	no	PhyloCSF signals are accounted for elsewhere on the list	redundant	first 1000 PCCRs
12	3323318	3323512	-1	1	chr12:3323318-3323512-	712	no	PhyloCSF signals are accounted for elsewhere on the list	redundant	first 1000 PCCRs
12	3337119	3337208	-1	1	chr12:3337119-3337208-	955	no	PhyloCSF signals are accounted for elsewhere on the list	redundant	first 1000 PCCRs
12	25017177	25017290	1	1	chr12:25017177-25017290+	242	no	PhyloCSF signals are accounted for elsewhere on the list	redundant	first 1000 PCCRs
12	40419182	40446630	1	29	chr12:40419182-40419217+, chr12:40420206-40420388+, chr12:40421228-40421254+, chr12:40421264-40421302+, chr12:40421837-40421896+, chr12:40422103-40422198+, chr12:40426419-40426505+, chr12:40426521-40426616+, chr12:40427385-40427504+, chr12:40427969-40428100+, chr12:40429537-40429677+, chr12:40431632-40431721+, chr12:40432393-40432431+, chr12:40432716-40432763+, chr12:40433763-40433909+, chr12:404…	178	no	PhyloCSF signals are accounted for elsewhere on the list	redundant	first 1000 PCCRs
12	48727481	48727516	1	1	chr12:48727481-48727516+	4128	no	PhyloCSF signals are accounted for elsewhere on the list	redundant	lncRNA PCCR
12	95377268	95382508	-1	2	chr12:95377268-95377297-, chr12:95382461-95382508-	5778	no	PhyloCSF signals are accounted for elsewhere on the list	redundant	lncRNA PCCR
12	132115194	132134115	1	16	chr12:132115194-132115298+, chr12:132118828-132118872+, chr12:132118885-132118950+, chr12:132118961-132119104+, chr12:132119122-132119163+, chr12:132119853-132120002+, chr12:132120411-132120500+, chr12:132120500-132120604+, chr12:132121440-132121526+, chr12:132121508-132121588+, chr12:132125194-132125310+, chr12:132125313-132125408+, chr12:132125854-132125991+, chr12:132126011-132126052+, chr12:1…	696	no	PhyloCSF signals are accounted for elsewhere on the list	redundant	first 1000 PCCRs
13	51110832	51111907	-1	4	chr13:51110832-51111002-, chr13:51111024-51111131-, chr13:51111144-51111203-, chr13:51111878-51111907-	177	no	PhyloCSF signals are accounted for elsewhere on the list	redundant	first 1000 PCCRs
13	51816907	51817074	-1	2	chr13:51816907-51816966-, chr13:51817024-51817074-	13029	no	PhyloCSF signals are accounted for elsewhere on the list	redundant	lncRNA PCCR
14	34982422	34982517	-1	1	chr14:34982422-34982517-	353	yes	PhyloCSF signals are accounted for elsewhere on the list	redundant	first 1000 PCCRs
15	86907112	86907228	1	1	chr15:86907112-86907228+	94	no	PhyloCSF signals are accounted for elsewhere on the list	redundant	first 1000 PCCRs
15	98485898	98485978	-1	1	chr15:98485898-98485978-	710	no	PhyloCSF signals are accounted for elsewhere on the list	redundant	first 1000 PCCRs
15	98520256	98520381	-1	2	chr15:98520256-98520291-, chr15:98520310-98520381-	869	no	PhyloCSF signals are accounted for elsewhere on the list	redundant	first 1000 PCCRs
16	67223826	67227004	-1	2	chr16:67223826-67223924-, chr16:67226972-67227004-	758	yes	PhyloCSF signals are accounted for elsewhere on the list	redundant	first 1000 PCCRs
16	73792837	73792923	-1	1	chr16:73792837-73792923-	1261	no	PhyloCSF signals are accounted for elsewhere on the list	redundant	previously unannotated PCCR
16	85357463	85357594	1	1	chr16:85357463-85357594+	538	no	PhyloCSF signals are accounted for elsewhere on the list	redundant	first 1000 PCCRs
17	1228806	1229657	-1	3	chr17:1228806-1229189-, chr17:1229220-1229327-, chr17:1229472-1229657-	196	yes	PhyloCSF signals are accounted for elsewhere on the list	redundant	first 1000 PCCRs
17	27621191	27621271	1	1	chr17:27621191-27621271+	659	no	PhyloCSF signals are accounted for elsewhere on the list	redundant	first 1000 PCCRs
17	43303149	43303256	-1	1	chr17:43303149-43303256-	229	no	PhyloCSF signals are accounted for elsewhere on the list	redundant	first 1000 PCCRs
19	6396383	6400239	1	3	chr19:6396383-6396484+, chr19:6400105-6400146+, chr19:6400159-6400239+	152	no	PhyloCSF signals are accounted for elsewhere on the list	redundant	first 1000 PCCRs
19	28683074	28687844	-1	3	chr19:28683074-28683247-, chr19:28683249-28683329-, chr19:28687812-28687844-	962	no	PhyloCSF signals are accounted for elsewhere on the list	redundant	first 1000 PCCRs
21	16588460	16588760	1	4	chr21:16588460-16588516+, chr21:16588518-16588619+, chr21:16588649-16588756+, chr21:16588653-16588760+	7260	no	PhyloCSF signals are accounted for elsewhere on the list	redundant	lncRNA PCCR
21	36962033	36966698	-1	2	chr21:36962033-36962167-, chr21:36966429-36966698-	179	yes	PhyloCSF signals are accounted for elsewhere on the list	redundant	first 1000 PCCRs
22	21661475	21661561	-1	1	chr22:21661475-21661561-	684	no	PhyloCSF signals are accounted for elsewhere on the list	redundant	first 1000 PCCRs
22	30968833	30969812	1	4	chr22:30968833-30968889+, chr22:30969223-30969282+, chr22:30969349-30969519+, chr22:30969363-30969812+	994	yes	PhyloCSF signals are accounted for elsewhere on the list	redundant	first 1000 PCCRs
22	50694774	50731692	1	18	chr22:50694774-50695001+, chr22:50697426-50697539+, chr22:50697523-50697726+, chr22:50697681-50697710+, chr22:50698689-50698802+, chr22:50703859-50703939+, chr22:50704164-50704247+, chr22:50704737-50704865+, chr22:50704964-50705104+, chr22:50705497-50705532+, chr22:50705900-50706157+, chr22:50714916-50715056+, chr22:50715666-50715743+, chr22:50720183-50722438+, chr22:50730704-50731315+, chr22:507…	251	yes	PhyloCSF signals are accounted for elsewhere on the list	redundant	first 1000 PCCRs
