# Supplementary material for: Discovery of high-confidence human protein-coding genes and exons by whole-genome PhyloCSF helps elucidate 118 GWAS loci
Source: Genome Res. 2019 Dec;29(12):2073–87. doi: 10.1101/gr.246462.118 (PMC6886504; doi:10.1101/gr.246462.118)
Supplement: Supplemental Material [file supp_gr.246462.118_Supplemental_Data_S4.txt]

Peptide	PhyloCSF region ID	GENCODE gene ID	GENCODE transcript ID	Tissues (no. PSMs)	Total PSMs	RNA expression notes	Notes	Category
EAVJSJYR	PhyloCSF_chr22:39504207-39504446+_1	ENSG00000285025	ENST00000637854	kidney(1),cd8tcells(1),nkcells(1),heart(1),	4	All sources support general expression	protein-coding gene	protein-coding gene
YTDRDFYFASJR	PhyloCSF_chr22:39504207-39504446+_1	ENSG00000285025		kidney(1),adrenal_gland(1),heart(1),nkcells(1),	4
QASJEKPGNDJESPJJNNJDQTJHR	PhyloCSF_chr1:173636908-173636934+_1	ENSG00000232113	ENST00000417563	testis(1),	1	All sources support testis expression	protein-coding gene	protein-coding gene
EYAPEATJEAQPSJR	PhyloCSF_chr17:55511098-55511337-_1	ENSG00000261873	ENST00000636752	retina(1),	1	CAGE supports pineal gland and eye expression; HPA supports testis expression; top ranked Intropolis experiment is retina (SRR060734)	protein-coding gene	protein-coding gene
GPGJSJGDPAPJGK	PhyloCSF_chr17:55511098-55511337-_1	ENSG00000261873		retina(2),	2
JQTVHHNADVYQAVSK	PhyloCSF_chr10:14842282-14842623+_1	ENSG00000284024	ENST00000640019	retina(3),	3	All sources support general expression	protein-coding gene	protein-coding gene
NQJVTDPDNJMEDAAWAK	PhyloCSF_chr10:14842282-14842623+_1	ENSG00000284024		retina(1),	1
RGPAAPGNAJR	PhyloCSF_chr2:131035089-131035271+_1	ENSG00000284479	ENST00000635976	frontalcortex(1),	1	CAGE supports brain expression; HPA supports brain expression but also adipose, and weaker general expression; Intropolis has top ranking experiments from brain (e.g. SRR1047869)	protein-coding gene	protein-coding gene
GAAQTPTPPTSK	PhyloCSF_chr17:76569085-76569633-_1	ENSG00000284526	ENST00000640006	testis(1),	1	All sources support testis expression	protein-coding gene	protein-coding gene
TSSJNPSPQVQHVPR	PhyloCSF_chr17:76569085-76569633-_1	ENSG00000284526		testis(1),	1
GFTAGAFYGTAGSR	PhyloCSF_chr12:3200918-3201193+_1	ENSG00000011105	ENST00000640568	heart(1),	1	CAGE supports heart and cerebellum expression	TSPAN9 alternative 5' exon	coding exon(s)
JEQAENTJR	PhyloCSF_chr1:92662719-92662868-_1	ENSG00000067208	ENST00000491940	frontalcortex(1),	1	HPA and Intropolis supports general expression	EVI5 cassette exon	coding exon(s)
GPVQQPJEDR	PhyloCSF_chr1:21089132-21089212-_1	ENSG00000075151	ENST00000634879	fetal_ovary(1),	1	CAGE and Intropolis is dominant in testis, alongside cancer cells and cell lines	EIF4G3 cassette exon	coding exon(s)
YSQEPAFTVATAHYVTESSASR	PhyloCSF_chr18:5398651-5398812-_1	ENSG00000082397	ENST00000400111	spinalcord(4),prostate(2),pancreas(1),colon(1),	8	Intropolis supports general expression, weaker in comparison to the intron that splices out the cassette exon	EPB41L3 cassette exon	coding exon(s)
TEQVPESEVJK	PhyloCSF_chr18:5398651-5398812-_1	ENSG00000082397		spinalcord(2),rectum(1),colon(1),prostate(1),	5
JJPGJAEYEVJETJADEK	PhyloCSF_chr18:5398876-5399016-_1	ENSG00000082397		spinalcord(4),rectum(1),	5
RGPEVQTTQR	PhyloCSF_chr18:5398876-5399016-_1	ENSG00000082397		rectum(1),spinalcord(2),	3
VEQPSTTEAJQK	PhyloCSF_chr18:5399038-5399316-_1	ENSG00000082397		rectum(1),spinalcord(5),colon(1),prostate(2),urinarybladder(1),	10
MQSFEEJAR	PhyloCSF_chr18:5399038-5399316-_1	ENSG00000082397		retina(1),	1
VEVATEEMVGNR	PhyloCSF_chr20:36205945-36206034+_1	ENSG00000088367	ENST00000636016	frontalcortex(1),	1	Intropolis supports brain expression e.g. SRR1047868	EPB41L1 multiple coding exons	coding exon(s)
MJASPEDFESVGEEGPWJR	PhyloCSF_chr20:36206050-36206106+_1	ENSG00000088367		frontalcortex(1),	1
AEJSNETDTSFAER	PhyloCSF_chr20:36206368-36206505+_1	ENSG00000088367		frontalcortex(1),spinalcord(1),prostate(1),colon(1),	4
DQVGFVVSPATGGER	PhyloCSF_chr20:36207271-36207336+_1	ENSG00000088367		frontalcortex(2),spinalcord(1),retina(1),	4
RPPPJTSR	PhyloCSF_chr20:36207271-36207336+_1	ENSG00000088367		frontalcortex(1),	1
VVPEEAEGR	PhyloCSF_chr20:36207271-36207336+_1	ENSG00000088367		spinalcord(1),	1
JFETHGAETR	PhyloCSF_chr20:36207415-36207483+_1	ENSG00000088367		frontalcortex(2),retina(1),	3
EMTSFQAGDQEGSJEDJSK	PhyloCSF_chr20:36207415-36207483+_1	ENSG00000088367		retina(1),frontalcortex(1),	2
SJPNDVSSEAPVGQAEQQR	PhyloCSF_chr20:36207550-36207624+_1	ENSG00000088367		frontalcortex(2),retina(1),	3
DVAHJGPDPQPPYSR	PhyloCSF_chr8:26514326-26514682+_1	ENSG00000092964	ENST00000521913	frontalcortex(22),rectum(2),retina(5),fetal_brain(28),adrenal_gland(1),spinalcord(3),gall_bladder(1),testis(1),	63	CAGE supports brain expression	DPYSL2 first coding exon	coding exon(s)
AAEDEEVPAFFK	PhyloCSF_chr8:26514326-26514682+_1	ENSG00000092964		spinalcord(1),fetal_liver(1),gall_bladder(1),prostate(1),pancreas(1),fetal_gut(3),frontalcortex(12),fetal_brain(14),retina(2),	36
FCGMFCPVEGSSENK	PhyloCSF_chr8:26514326-26514682+_1	ENSG00000092964		frontalcortex(12),rectum(1),fetal_brain(6),retina(3),pancreas(1),colon(1),	24
AGGEPSVESGR	PhyloCSF_chr8:26514326-26514682+_1	ENSG00000092964		rectum(1),spinalcord(3),frontalcortex(6),retina(5),fetal_brain(4),	19
TJDFDSJSVGR	PhyloCSF_chr8:26514326-26514682+_1	ENSG00000092964		frontalcortex(1),fetal_brain(15),retina(3),	19
NJGSGSPKPR	PhyloCSF_chr8:26514326-26514682+_1	ENSG00000092964		frontalcortex(11),	11
GSGQVVAQQR	PhyloCSF_chr8:26514326-26514682+_1	ENSG00000092964		fetal_gut(1),frontalcortex(2),spinalcord(3),fetal_brain(4),	10
RAGGEPSVESGR	PhyloCSF_chr8:26514326-26514682+_1	ENSG00000092964		fetal_brain(1),frontalcortex(3),	4
AGGEPSVESGRK	PhyloCSF_chr8:26514326-26514682+_1	ENSG00000092964		fetal_brain(1),frontalcortex(2),	3
QKFCGMFCPVEGSSENK	PhyloCSF_chr8:26514326-26514682+_1	ENSG00000092964		frontalcortex(3),	3
EJSAEADREPQQJQNYWSEVR	PhyloCSF_chr4:2626408-2626581+_1	ENSG00000125386	ENST00000637812	retina(1),bcells(1),	2	Intropolis supports expression in CD34+ cells, alongside cell lines and cancer cells	FAM193A 5' extended by 4 coding exons	coding exon(s)
EDAJNPFJFQGSR	PhyloCSF_chr2:73079818-73080018-_1	ENSG00000135631	ENST00000486777	testis(1),	1	Intropolis supports testis expression e.g. ERR315415	RAB11FIP5 2kb cassette exon	coding exon(s)
ASPTPJASPGK	PhyloCSF_chr2:73081261-73081344-_1	ENSG00000135631		testis(1),	1
TQQSKPQPPQPSTGPASR	PhyloCSF_chr13:98395479-98395580+_1	ENSG00000152767	ENST00000596580	adrenal_gland(1),pancreas(2),fetal_liver_f01(1),	4	CAGE and intronic data not applicable; HPA read coverage indicates general expression	FARP1 alternative final exon	coding exon(s)
SQTNDNYEGDJTSGVYJJSR	PhyloCSF_chr13:98395599-98395670+_1	ENSG00000152767		frontalcortex(1),pancreas(1),adrenal_gland(1),	3
WGQASAAAPEGR	PhyloCSF_chr13:98396166-98396204+_1	ENSG00000152767		adrenal_gland(1),	1
FEQNSCJCSEASAJR	PhyloCSF_chr13:113407341-113407817-_1	ENSG00000153531	ENST00000612156	fetal_heart(1),	1	Intropolis supports heart expression, e.g. DRR013807	ADPRHL1 alternative final coding exon	coding exon(s)
FJACTAEPJPAJSJATVVCGPR	PhyloCSF_chr13:113407341-113407817-_1	ENSG00000153531		fetal_heart(1),	1
JFJAAEEK	PhyloCSF_chr13:113407341-113407817-_1	ENSG00000153531		heart(1),	1
JACDPAAHSJJSSJJJYVTGR	PhyloCSF_chr13:113408094-113408186-_1	ENSG00000153531		fetal_heart(1),	1
EAAAAAAAAHQQAJR	PhyloCSF_chr14:73718846-73719007-_1	ENSG00000156030	ENST00000423556	cd8tcells(5),cd4tcells(1),pancreas(1),ovary(1),retina(1),testis(2),	11	Intropolis is dominated by cell lines and cancer cells, but also blood cell experiments, e.g. SRR924529, and developmental studies e.g. ERR266343	ELMSAN1 final coding exon
EAAAAAAAAHQQAJREESGAGDKG	PhyloCSF_chr14:73718846-73719007-_1	ENSG00000156030		fetal_ovary(1),pancreas(1),	2
SSSHEAGJQQGSJGGVYK	PhyloCSF_chr14:35688496-35688660-_1	ENSG00000174373	ENST00000637992	ovary(1),	1	CAGE and intronic data not applicable; HPA read coverage indicates general expression	RALGAPA1 intronic CDS	coding exon(s)
SJSETVTHR	PhyloCSF_chr14:35688685-35689089-_1	ENSG00000174373		testis(1),	1
TJGDJYAJSWR	PhyloCSF_chr5:172356695-172356775-_1	ENSG00000174705	ENST00000636523	fetal_brain(1),	1	Intropolics supports expression in brain and neuronal cells, e.g. SRR921934	SH3PXD2B first coding exon	coding exon(s)
RPDEEYNEGTSSVQNR	PhyloCSF_chr3:88138705-88139073+_1	ENSG00000175105	ENST00000636215	cd8tcells(1),bcells(1),	2	CAGE supports immune cell expression, alongside weaker general expression	ZNF654 5' extension	coding exon(s)
JVQJJQENQEJK	PhyloCSF_chr8:144063743-144063934-_1	ENSG00000178814	ENST00000567871	testis(1),	1	CAGE supports testis expression	OPLAH alternative first exon	coding exon(s)
AAAJAPGPAPAPPPR	PhyloCSF_chr17:67993533-67993853-_1	ENSG00000186665	ENST00000580729	urinarybladder(1),	1	CAGE and Intropolis are dominated by cell line expression, although both support expression in synovial cells e.g. SRR364314 and there is weak CAGE support for bladder expression	C17orf58 upstream ATG	coding exon(s)
JEMESDYDFTDMDK	PhyloCSF_chr2:74218687-74218791-_1	ENSG00000188687	ENST00000637036	retina(1),	1	Intropolis supports eye expression, e.g. SRR548613	SLC4A5 alternative final exon	coding exon(s)
DSJGGTGDADSJFTSJSER	PhyloCSF_chr17:29079734-29081017-_1	ENSG00000196535	ENST00000636100	fetal_heart(4),heart(1),retina(1),	6	Intropolis supports general muscle expression	MYO18A alternative final exon	coding exon(s)
EAPGVEERPSSVVSSJSYR	PhyloCSF_chr17:29079734-29081017-_1	ENSG00000196535		fetal_heart(3),	3
SEEPEECGSVR	PhyloCSF_chr17:29079734-29081017-_1	ENSG00000196535		fetal_heart(3),	3
SSASAVDEPPSSSVR	PhyloCSF_chr17:29079734-29081017-_1	ENSG00000196535		fetal_heart(2),heart(1),	3
GPAAESEETGQTHRPSR	PhyloCSF_chr17:29079734-29081017-_1	ENSG00000196535		fetal_heart(2),	2
JTJKDSJGGTGDADSJFTSJSER	PhyloCSF_chr17:29079734-29081017-_1	ENSG00000196535		fetal_heart(2),	2
SCJEEWDDGASMAJSEACSQYSHPSJAR	PhyloCSF_chr17:29079734-29081017-_1	ENSG00000196535		fetal_heart(2),	2
WGSDFSPASTVSAPVSR	PhyloCSF_chr17:29079734-29081017-_1	ENSG00000196535		fetal_heart(2),	2
AGSSJSFSJSGSPGSR	PhyloCSF_chr17:29079734-29081017-_1	ENSG00000196535		fetal_heart(1),	1
HSYJDPDJEAAVNEVJSYKPVPFQR	PhyloCSF_chr17:29079734-29081017-_1	ENSG00000196535		fetal_heart(1),	1
KSEEPEECGSVR	PhyloCSF_chr17:29079734-29081017-_1	ENSG00000196535		fetal_heart(1),	1
VJPSEEJGNAKETPGR	PhyloCSF_chr17:29128029-29128415-_1	ENSG00000196535	ENST00000533420	fetal_heart(4),	4	CAGE and Intropolis support general muscle expression	MYO18A alternative first exon plus four cassette exons
VJPSEEJGNAK	PhyloCSF_chr17:29128029-29128415-_1	ENSG00000196535		fetal_heart(1),	1
SFQEAJNJVTTTVGHER	PhyloCSF_chr22:25112169-25112471+_1	ENSG00000197077	ENST00000637069	frontalcortex(1),	1	CAGE supports general expression	KIAA1671 5' coding exon	coding exon(s)
EJPJTPVDQAAFJSEVJR	PhyloCSF_chr1:43426391-43426525+_1	ENSG00000198198	ENST00000634258	retina(1),	1	Intropolis supports general expression, weaker in comparison to the intron that splices out the cassette exon	SZT2 cassette exon	coding exon(s)
JNDJJQEDTAJAK	PhyloCSF_chr3:111720724-111720879+_1	ENSG00000240891	ENST00000636933	retina(1),	1	HPA supports general expression	PLCXD2 final coding exon	coding exon(s)
ADEHJJEJEAEEJAPSR	PhyloCSF_chr19:45234195-45234836-_1	ENSG00000283632	ENST00000413988	platelets(1),kidney(2),	3	HPA supports general expression	EXOC3L2 extended 5' by two coding exons	coding exon(s)
ERJEAAAPGAPGGJAGQJEAJR	PhyloCSF_chr19:45234195-45234836-_1	ENSG00000283632		platelets(1),adrenal_gland(1),	2
DVAJJYEAJQR	PhyloCSF_chr19:45234195-45234836-_1	ENSG00000283632		adrenal_gland(1),	1
EJWAJVR	PhyloCSF_chr19:45234195-45234836-_1	ENSG00000283632		platelets(1),	1
JAPAYPAGJGAFGVYJR	PhyloCSF_chr19:45234195-45234836-_1	ENSG00000283632		fetal_testis(1),	1
JEAAAPGAPGGJAGQJEAJR	PhyloCSF_chr19:45234195-45234836-_1	ENSG00000283632		kidney(1),	1
AHGDEEAAGEAAR	PhyloCSF_chr19:45238527-45239048-_1	ENSG00000283632		adrenal_gland(1),platelets(2),	3
JAGJAPFR	PhyloCSF_chr19:45238527-45239048-_1	ENSG00000283632		adrenal_gland(1),	1
TJTHQPACSDTPR	PhyloCSF_chr1:182390691-182390783-_1	ENSG00000135821	ENST00000642379	testis(1),	1	HPA supports weak general expression	GLUL first exon	coding exon(s)
JJANAAJR	PhyloCSF_chr11:57311253-57311354-_1	ENSG00000149115	ENST00000530920	liver(1),	1	HPA supports general expression	TNKS1BP1 first exon	coding exon(s)
JESQEEETJPAAPPAPR	PhyloCSF_chr12:64780731-64780913+_1,PhyloCSF_chr12:64780932-64781123+_1	ENSG00000111490	ENST00000544190	pancreas(1),	1	CAGE supports pancreas and blood expression, alongside weaker general expression	TBC1D30 5' extension	coding exon(s)
DSJDSSTEASGSDVVJGGR	PhyloCSF_chr12:64781139-64781264+_1			pancreas(1),	1
GRPGSPJAAEETPGR	PhyloCSF_chr17:1228806-1229189-_1	ENSG00000159842	ENST00000574139	bcells(3),	3	CAGE supports expression in blood cells	ABR 5' extension	coding exon(s)
GDJPAGPGAAGEAGGGR	PhyloCSF_chr17:1229220-1229327-_1			bcells(2),	2
QJJQPQJR	PhyloCSF_chr17:1229220-1229327-_1			bcells(1),	1
SWADAVHR	PhyloCSF_chr17:1229220-1229327-_1			bcells(1),	1
JQQVJAEEQJK	PhyloCSF_chr17:1229472-1229657-_1			cd8tcells(1),bcells(1),	2
EGGGGGDAAAAEGGAGAAASR	PhyloCSF_chr17:27456626-27456877+_1	ENSG00000141068	ENST00000644974	platelets(1),fetal_brain(1),retina(1),gall_bladder(1),	4	CAGE supports general expression	KSR1 alternative first exons	coding exon(s)
AJQQCGQJQK	PhyloCSF_chr17:27456626-27456877+_1			retina(1),cd8tcells(1),	2
CAVSNDJTQQEJR	PhyloCSF_chr17:27456626-27456877+_1			pancreas(1),	1
RPDPAAPSEEGJR	PhyloCSF_chr19:48485639-48485755-_1	ENSG00000142235	ENST00000648216	frontalcortex(1),	1	Transcript evidence cannot distinguish the alternative translation; CAGE indicates the gene is brain specific	LMTK3 translation in alternative frame	coding exon(s)
DJSGESPCTQR	PhyloCSF_chr19:48497920-48498123-_1			frontalcortex(1),	1
GEGAGEWGPDTPK	PhyloCSF_chr19:48497920-48498123-_1			frontalcortex(1),	1
QVHQQEEQPR	PhyloCSF_chr6:129292806-129293015+_1	ENSG00000196569	ENST00000645154	heart(2),fetal_heart(2),	4	Intropolis supports expression in fetal heart, e.g. DRR013807, alongside adult heart and other fetal muscles	LAMA2 cassette exon	coding exon(s)
WAJGSSSGCPR	PhyloCSF_chr6:129292806-129293015+_1			fetal_heart(1),	1
JJPJGPDGQGGPAAAEPR	PhyloCSF_chr18:58256169-58256765+_1	ENSG00000049759	ENST00000635997	heart(1),	1	CAGE supports expression in heart and other muscles	NEDD4L 5' extension	coding exon(s)
