# Supplementary material for: Discovery of high-confidence human protein-coding genes and exons by whole-genome PhyloCSF helps elucidate 118 GWAS loci
Source: Genome Res. 2019 Dec;29(12):2073–87. doi: 10.1101/gr.246462.118 (PMC6886504; doi:10.1101/gr.246462.118)
Supplement: Supplemental Material [file supp_gr.246462.118_Supplemental_Data_S5.txt]

SNP_id	Chrom	Coord_hg38	Strand	RefAllele	AltAllele	MAF	Transcripts	GeneId	GeneName	Novelty	TranscriptRegion	RefCodon	AltCodon	RefAA	AltAA	AAchange	Source	StrongestPval	StrongestZscore	StrongestTrait	Abbreviation	Pvals	Zscores	Traits	Conservation	Mouse GENCODE M18 annotation	Non-murine representative model or genome coordinates (START-STOP)	Human short-read data expression	Mouse short read-data expression	Contemporary RefSeq annotation	Bicistronic?	HGNC gene symbol	Comments
rs190293462	chr17	28717649	-	T	C	0.00139776	ENST00000580843.6	ENSG00000109113	RAB34	NP/NM match	SPLICE						UK Biobank	6.11e-15	7.80168	Underlying (primary) cause of death: ICD10: U50.9 Inquest Adjourned Death	Inquest death	6.11E-15	7.80168	Underlying (primary) cause of death: ICD10: U50.9 Inquest Adjourned Death	mammals	known coding gene ENSMUSG00000002059	/	all sources support general expression	all sources support general expression	coding NM_001256281	contranscribed with RAB34	RAB34	Transcribed from an alternative TSS within the RAB34 locus, having a substantial overlap with the RAB34 CDS though in an alternative frame. Identified and confirmed as functionally distinct in 2011, where the protein was unofficially named NARR (PMID:21586586).
rs748050854	chr13	51816941	-	C	T	NA	ENST00000629372.2	ENSG00000281106	RP11-327P2.7	New discovery	CDS	TGG	TAG	W	*	Nonsense	UK Biobank	1.94e-09	6.00273	Underlying (primary) cause of death: ICD10: J18.1 Lobar pneumonia, unspecified	Lobar pneumonia	1.94E-09	6.00273	Underlying (primary) cause of death: ICD10: J18.1 Lobar pneumonia, unspecified	avians; potential ortholog in fish without synteny, e.g zebrafish OTTDARG00000042329	absent; apparently lost in rodents	chicken LongAUGORFlinc|3PO|XLOC_009333|TCONS_00025932:1.79557|220AA|187AA||Pfam_1_doms|RNACode|HSS_689_1.0E-16	CAGE supports expression in brain, although almost entirely limited to caudate nucleus and putamen; HPA supports expression in most tissues, especially duodenom, small intestine and appendix; Intropolis is dominated by blood expression (e.g. SRR976769), and Blueprint supports expression in innate immune cells especially	/	ncRNA NR_027047 (LINC00282)		TMEM272	Transmembrane domain-containing protein.
rs149679789	chr9	35304109	+	C	T	NA	ENST00000635942.1	ENSG00000198722	UNC13B	New CDS in existing coding gene	CDS	CAG	TAG	Q	*	Nonsense	UK Biobank	6.38867539934e-10	6.18053	Underlying (primary) cause of death: ICD10: V49.9 Car occupant [any] injured in unspecified traffic accident	Traffic	7.28460730618423e-10; 6.38867539934125e-10	6.15978; 6.18053	Underlying (primary) cause of death: ICD10: I38 Endocarditis, valve unspecified; Underlying (primary) cause of death: ICD10: V49.9 Car occupant [any] injured in unspecified traffic accident
rs533800545	chr7	90319498	-	G	A	0.000199681	ENST00000637645.1	ENSG00000283267	CTB-16J4.1	New discovery	CDS	CCT	CTT	P	L	Missense	UK Biobank	2.08e-28	11.0547	Underlying (primary) cause of death: ICD10: I25.5 Ischaemic cardiomyopathy	Cardiomyopathy	2.08E-28	11.0547	Underlying (primary) cause of death: ICD10: I25.5 Ischaemic cardiomyopathy	avians	previously undescribed coding gene ENSMUSG00000073234	ground tit XP_005518842.1	no CAGE; HPA supports testis expression; Intropolis shows strong expression in a series of experiments on preovulatory cumulus and mural granulosa cells, which are associated with developing oocytes (e.g. SRR836179)	weak CAGE; ENCODE RNAseq show high brain / CNS expression, and also placenta	absent		FAM237B	Uncharacterised protein. It has clear homology to human FAM237A (LOC200726) on chr2, which is also on this list.
rs117194773	chr9	137218432	+	C	A	0.0461262	ENST00000645271.1	ENSG00000284976	RP13-122B23.13	New discovery	CDS	CCA	ACA	P	T	Missense	UK Biobank	5.32750777623e-17	8.37923	Diagnoses - main ICD10: D46 Myelodysplastic syndromes	Myelodysplastic	1.03395264771436e-12; 6.64149194063025e-13; 5.32750777623442e-17	7.12591; 7.18662; 8.37923	Treatment/medication code: care cetirizine hayfever relief 10mg tablet; Underlying (primary) cause of death: ICD10: G90.3 Multisystem degeneration; Diagnoses - main ICD10: D46 Myelodysplastic syndromes	avians	previously undescribed coding gene ENSMUSG00000115018	chicken AUGUSTUS g10876.t1	CAGE supports esophagus, tonsil, tongue, testis expression; HPA shows general expression, though likely includes readthrough transcription from NDOR1 upstream so hard to interpret; no introns for Intropolis	CAGE supports stomach, skin, ileum, vesicular gland, gastrointestinal tissues expression; ENCODE RNAseq likely includes readthrough transcription from Ndor1, although transcription in stomach notable increases at the CAGE region	absent		BX255925.3	RING finger protein. The initiation codon has not been defined with confidence, i.e. based on conservation. This could suggest the PhyloCSF signal actually finds an alternative final exon of NDOR1, found a short distance upstream. However, several lines of evidence argue against this: (1) there is no support for splicing between the two loci in human, and while mouse does contain connections thes…
rs150684613	chr19	56302025	+	C	T	0.000599042	ENST00000637802.1	ENSG00000267710	EDDM13	New discovery	CDS	ACG	ATG	T	M	Missense	UK Biobank	2.66399884705e-14	7.61368	Underlying (primary) cause of death: ICD10: E14.9 Without complications	No complications	2.66399884704687e-14; 6.76395267304414e-11; 1.37064080396124e-09	7.61368; 6.5258; 6.05889	Underlying (primary) cause of death: ICD10: E14.9 Without complications; Underlying (primary) cause of death: ICD10: V49.9 Car occupant [any] injured in unspecified traffic accident; Underlying (primary) cause of death: ICD10: X70.8 Other specified place	mammals	known coding gene ENSMUSG00000053367	/	CAGE supports epididymis expression; no HPA; Intropolis supports expression in early embryogenesis (e.g. SRR893051)	CAGE supports epididymis expression; no ENCODE RNAseq	XR_001754018.1 (LOC100506374); partial match		EDDM13	Uncharacterised protein. Eleven of the coding exons are micro-exons, i.e. under 30bp in size; PhyloCSF produced a signal across 4 of them. This transcript was included in GENCODEv27, mistakenly removed in v28 and reinstated in v29 with the new ID ENST00000649256.
rs35943454	chr8	10498662	-	G	T	0.222045	ENST00000636217.1;ENST00000647010.1	ENSG00000253649	PRSS51	New discovery	CDS	CAT	AAT	H	N	Missense	UK Biobank	3.14496610651e-13	7.28804	Heel bone mineral density (BMD) T-score, automated (right)	Bone density	3.57247017250134e-08; 1.62570793213096e-08; 5.03188654808605e-08; 4.9301744061271e-13; 3.14496610650622e-13; 2.20622903197796e-11	-5.51078; -5.64774; -5.45018; 7.22721; 7.28804; 6.69168	Neuroticism score; Impedance of whole body; Impedance of leg (left); Heel bone mineral density (BMD) T-score, automated (left); Heel bone mineral density (BMD) T-score, automated (right); Heel bone mineral density (BMD) T-score, automated	mammals	known coding gene ENSMUSG00000052099	/	very weak CAGE; HPA supports testis expression; the topped ranked Intropolis introns are from cell lines, but there is also early embryo expression (e.g. SRR893067).	all sources support testis expression	absent		PRSS51	Protease, serine family member. Human has a premature termination codon in the final exon, giving a shorter protein compared to other mammals including apes (the truncation is 23aa versus the mouse CDS). However, this termination is found downstream of the trypsin domain, and additional confidence in the coding potential of the human locus comes from mass spectromtery support.
rs554234544	chr9	32552880	+	A	G	0.000199681	ENST00000450093.2;ENST00000453396.5	ENSG00000235453	RP11-205M20.3	New discovery	CDS	AAG	AGG	K	R	Missense	UK Biobank	4.95e-13	7.22669	Underlying (primary) cause of death: ICD10: I73.9 Peripheral vascular disease, unspecified	Vascular disease	4.95E-13	7.22669	Underlying (primary) cause of death: ICD10: I73.9 Peripheral vascular disease, unspecified	coelacanth	previously undescribed coding gene ENSMUSG00000028407	coelacanth linc|3P|XLOC_149553|TCONS_00193392:1.03778|96AA|53AA|	all sources support general expression	all sources support general expression	ncRNA NR_033991.1		SMIM27	Small integral membrane protein, previously known as TOPORS-AS1.
rs543814502	chr14	23100550	-	G	A	NA	ENST00000637218.1;ENST00000642668.1;ENST00000644000.1	ENSG00000283654	RP11-244E17.1	New discovery	CDS	CCC	CTC	P	L	Missense	UK Biobank	1.99e-12	7.03501	Underlying (primary) cause of death: ICD10: C10.9 Oropharynx, unspecified	Oropharynx	1.99E-12	7.03501	Underlying (primary) cause of death: ICD10: C10.9 Oropharynx, unspecified	vertebrates	previously undescribed coding gene ENSMUSG00000114865	zebrafish OTTDARG00000043717	CAGE support limited to tetracarcinoma; no HPA; Intropolis has low scores, with the highest score in retina (SRR548611) alongside evidence of embyro and brain expression	no CAGE; ENCODE RNAseq has weak support in brain / CNS, liver and testis	'unknown' XR_944274.1		LMLN2	Peptidase family member. The RefSeq non-coding model is based on a cDNA with a retained intron (BC153822).
rs13153461	chr5	139472784	+	G	A	0.434305	ENST00000637503.1	ENSG00000283288	AC138517.6	New discovery	CDS	GGC	AGC	G	S	Missense	UK Biobank	2.82009165686e-12	-6.98641	Trunk fat-free mass	Fat-free mass	4.79012553522591e-08; 4.90303780601832e-09; 3.69397843554691e-11; 2.78221461694641e-11; 1.65690597442933e-10; 4.44071819374235e-09; 3.31311478960812e-09; 2.42754908291748e-08; 4.47478045302557e-08; 3.36943586278222e-10; 1.07215894210958e-10; 7.23948472963602e-11; 6.27231132601905e-11; 2.82009165685827e-12; 5.79664188421307e-12; 3.11481247900773e-09	-5.45893; -5.85043; -6.61586; -6.65766; -6.39018; -5.86688; -5.91528; -5.57839; -5.47101; -6.28075; -6.45641; -6.51561; -6.5371; -6.98641; -6.88456; -5.92543	Comparative height size at age 10; Sitting height; Whole body fat-free mass; Whole body water mass; Basal metabolic rate; Leg fat-free mass (right); Leg predicted mass (right); Leg fat-free mass (left); Leg predicted mass (left); Arm fat-free mass (right); Arm predicted mass (right); Arm fat-free mass (left); Arm predicted mass (left); Trunk fat-free mass; Trunk predicted mass; Standing height	avians	known coding gene ENSMUSG00000073598	chicken XP_004944821	no CAGE; HPA and Intropolis are dominated by gastrointestinal tissues, with evidence of weaker expression in other organs	CAGE and ENCODE RNAseq are dominated by gastrointestinal expression	absent		SMIM33	Member of the small integral membrane protein family.
rs139251237	chr17	4802301	-	A	T	0.00159744	ENST00000635921.1	ENSG00000262165	RP11-81A22.5	New discovery	CDS	TGG	AGG	W	R	Missense	UK Biobank	9.04e-11	6.48211	Underlying (primary) cause of death: ICD10: K55.9 Vascular disorder of intestine, unspecified	Intestine	9.04E-11	6.48211	Underlying (primary) cause of death: ICD10: K55.9 Vascular disorder of intestine, unspecified	coelacanth	previously undescribed coding gene ENSMUSG00000109833	coelacanth AUGUSTUS g10900.t1	all sources support only weak expression in cancer experiments and cell lines	no CAGE: ENCODE RNAseq supports very low expression in brain and limb	absent		AC233723.1	Uncharacterised protein. While there is very little evidence for the expression of the first coding exon in human, there is an alternative first exon that is divergently transcribed from the PLD2 promoter region at appreciable levels. This alternative transcript is likely not protein-coding. The paucity of transcript evidence in human and mouse may call the functionality of the gene into question…
rs558532070	chr9	120799608	+	C	T	NA	ENST00000464488.3	ENSG00000214654	RP11-27I1.4	New discovery	CDS	ACG	ATG	T	M	Missense	UK Biobank	2.46755110444e-10	6.329	Treatment/medication code: becloforte 250micrograms inhaler	Becloforte	2.46755110443754e-10; 3.91133650847778e-09; 4.64684623788165e-08	6.329; 5.8879; 5.46432	Treatment/medication code: becloforte 250micrograms inhaler; Treatment/medication code: cialis 20mg tablet; Underlying (primary) cause of death: ICD10: K70.3 Alcoholic cirrhosis of liver	mammals; potential ortholog seen in avians: e.g. chicken B3GNTL2, with partial syntenty (PSDM5 flank)	previously undescribed coding gene ENSMUSG00000107167	/	CAGE supports weak expression in cell lines and cancer experiments; however, alternative transcript ENST00000437707 skips coding exon 1 with high general expression in HPA; Intropolis finds weak support for coding intron 1, limited to cell lines and cancer experiments	No CAGE; ENCODE RNAseq is limited to liver (support was also found in liver PacBio capture-seq experiments)	NR_027442.1 (LOC100288842)		B3GNT10	Galactosyltransferase superfamily member. The human cDNA and EST evidence - and the vast bulk of RNAseq evidence - supports an alternative first exon that does not contain the initiation codon. This may be why the locus was previously annotated as a pseudogene fragment. Just two codons are present on this first coding exon; there is no PhyloCSF signal here, although the [ATG] is found in all ther…
rs554469412	chr11	62832461	-	C	A	0.000798722	ENST00000636508.1	ENSG00000283268	RP11-727F15.14	New discovery	CDS	CGG	CTG	R	L	Missense	UK Biobank	1.93e-09	6.0034	Underlying (primary) cause of death: ICD10: K56.6 Other and unspecified intestinal obstruction	Intestinal obstruction	1.93E-09	6.0034	Underlying (primary) cause of death: ICD10: K56.6 Other and unspecified intestinal obstruction	mammals	known coding gene ENSMUSG00000090840	/	CAGE supports macrophage expression in a small number of experiments; HPA supports testis and bone marrow expression, although BLUEPRINT finds only weak expression in blood cells; no introns for Intropolis	all sources support testis expression	absent		TEX54	Uncharacterised CDS. The locus apparently lost its single intron in primates. It is found within a small genomic region between WDR74 and STX5 on the same strand, and although it is clearly distinct from the latter it does have limited readthrough transcription evidence from the former. Nonetheless it seems most likely to be a separate coding gene in human and mouse due to CAGE support and its hi…
rs556302772	chr19	55463762	-	C	T	0.00239617	ENST00000635964.1	ENSG00000283567	CTD-2537I9.19	New discovery	CDS	GAC	AAC	D	N	Missense	UK Biobank	2.36237788145e-09	5.9707	Treatment/medication code: budesonide+formoterol	Budesonide+formoterol	9.0733385134568e-09; 2.36237788145071e-09	5.7472; 5.9707	Non-cancer illness code, self-reported: blepharitis / eyelid infection; Treatment/medication code: budesonide+formoterol	mammals; potential ortholog in fish without synteny, e.g. tetraodon CAF97887	previously undescribed coding gene ENSMUSG00000110221	/	CAGE supports testicular germ cell embryonal cancer and embryonic stem cell expression; no HPA; Intropolis supports stem cell expression, especially embryonic (e.g. SRR488685)	no CAGE; weak ENCODE RNAseq support for brain expression	absent		C19orf85	Uncharacterised protein.
rs2287963	chr5	136192217	-	A	G	0.367412	ENST00000607574.1	ENSG00000271824	AC009014.3	New discovery	CDS	GTG	GCG	V	A	Missense	UK Biobank	6.33e-09	5.8078	Sleeplessness / insomnia	Insomnia	6.33E-09	5.8078	Sleeplessness / insomnia	vertebrates	previously undescribed coding gene ENSMUSG00000110086	zebrafish OTTDARG00000044227	CAGE supports expression in kindey and gastrointestinal tissues, and also brain; HPA finds highest expression in gastrointestinal tissues but also expression in brain, kidney, prostate; no introns for Intropolis	CAGE finds highest expression in pancreas, though is otherwise dominated by brain experiments; ENCODE RNAseq is dominated by brain expression, alongside certain gastrointestinal tissues and limb	ncRNA NR_024418.1 (LOC389332)		SMIM32	Member of the small integral membrane protein family.
rs768642071	chr19	3483252	-	G	A	NA	ENST00000641816.1	ENSG00000284638	AC005787.5	New discovery	CDS	GCC	GTC	A	V	Missense	UK Biobank	1.08e-08	5.71807	Underlying (primary) cause of death: ICD10: D43.2 Brain, unspecified	Brain	1.08E-08	5.71807	Underlying (primary) cause of death: ICD10: D43.2 Brain, unspecified	avians; potential ortholog in vertebrates without synteny, e.g. zebrafish OTTDARG00000037948	previously undescribed coding gene ENSMUSG00000078440	/	CAGE supports retina expression; weak HPA; Intropolis also supports retina epxression (SRR548613), although the highest scores are in fetal intestine (SRR643742)	CAGE supports eyeball; while ENCODE RNAseq suggests general expression, this is likely confounded by readthrough transcription from Dohh found 5' adjacent as these read coverages highlight a splice donor site only utilised in the readthrough model	absent		AC005551.1	Uncharacterised protein. While the CDS is incorporated into transcripts that are shared with Dohh in mouse, the novel CDS also has its own TSS. A series of mouse ESTs begin at this TSS, all of which are from eye experiments e.g. CK628151.
rs12115750	chr9	120799578	+	C	A	0.0938498	ENST00000464488.3	ENSG00000214654	RP11-27I1.4	New discovery	CDS	TCC	TAC	S	Y	Missense	UK Biobank	1.23e-08	5.69502	Standing height	Height	1.23E-08	5.69502	Standing height	mammals; potential ortholog seen in avians: e.g. chicken B3GNTL2, with partial syntenty (PSDM5 flank)	previously undescribed coding gene ENSMUSG00000107167	/	CAGE supports weak expression in cell lines and cancer experiments; however, alternative transcript ENST00000437707 skips coding exon 1 with high general expression in HPA; Intropolis finds weak support for coding intron 1, limited to cell lines and cancer experiments	No CAGE; ENCODE RNAseq is limited to liver (support was also found in liver PacBio capture-seq experiments)	NR_027442.1 (LOC100288842)		B3GNT10	Galactosyltransferase superfamily member. The human cDNA and EST evidence - and the vast bulk of RNAseq evidence - supports an alternative first exon that does not contain the initiation codon. This may be why the locus was previously annotated as a pseudogene fragment. Just two codons are present on this first coding exon; there is no PhyloCSF signal here, although the [ATG] is found in all ther…
rs369081494	chr2	227614657	-	C	T	0.000399361	ENST00000642029.1	ENSG00000284704	RP11-90L9.3	New discovery	CDS	GGC	AGC	G	S	Missense	UK Biobank	1.8e-08	5.63025	Diagnoses - main ICD10: N49 Inflammatory disorders of male genital organs, not elsewhere classified	Male genital	1.80E-08	5.63025	Diagnoses - main ICD10: N49 Inflammatory disorders of male genital organs, not elsewhere classified	there is a cluster in mammals with conserved synteny, though 1:1 orthologs cannot be deduced with confidence	see above	/	no data	/	absent		SCYGR3	Small cysteine and glycine repeat containing family member, with prospective similarity to keratin associated proteins. The accuracy of the underlying genomic alignments may be suspect, leading to spurious PhyloCSF signals (see main text).
rs117917191	chr7	45863158	-	C	T	0.000599042	ENST00000636578.2	ENSG00000283247	RP11-638I8.1	New discovery	CDS	CGA	CAA	R	Q	Missense	UK Biobank	1.87799861841e-08	5.62288	Treatment/medication code: synalar 1:10 cream	Synalar	1.87799861840663e-08; 2.27842417015508e-08	5.62288; 5.58941	Treatment/medication code: synalar 1:10 cream; Underlying (primary) cause of death: ICD10: C02.9 Tongue, unspecified	avians	previously undescribed coding gene ENSMUSG00000087512	chicken ENSGALT00000020330	no CAGE; HPA supports placenta and testis expression; the top ranked introns in Intropolis are from a series of early embryo experiments (e.g. SRR490970)	weak ovary CAGE support; ENCODE RNAseq supports placenta and ovary expression	absent		CCDC201	Uncharacterised protein. Previously absent due to a complete lack of cDNA or EST evidence in human or mouse. Genomes in the rodent / squirrel clade have lost the ancestral STOP (found in other mammals and birds), giving an C-t extended CDS.
rs139122611	chr9	120799459	+	T	G	0.00159744	ENST00000464488.3	ENSG00000214654	RP11-27I1.4	New discovery	CDS	ATT	ATG	I	M	Missense	UK Biobank	2.49e-08	5.57409	Diagnoses - main ICD10: K10 Other diseases of jaws	Jaw disease	2.49E-08	5.57409	Diagnoses - main ICD10: K10 Other diseases of jaws	mammals; potential ortholog seen in avians: e.g. chicken B3GNTL2, with partial syntenty (PSDM5 flank)	previously undescribed coding gene ENSMUSG00000107167	/	CAGE supports weak expression in cell lines and cancer experiments; however, alternative transcript ENST00000437707 skips coding exon 1 with high general expression in HPA; Intropolis finds weak support for coding intron 1, limited to cell lines and cancer experiments	No CAGE; ENCODE RNAseq is limited to liver (support was also found in liver PacBio capture-seq experiments)	NR_027442.1 (LOC100288842)		B3GNT10	Galactosyltransferase superfamily member. The human cDNA and EST evidence - and the vast bulk of RNAseq evidence - supports an alternative first exon that does not contain the initiation codon. This may be why the locus was previously annotated as a pseudogene fragment. Just two codons are present on this first coding exon; there is no PhyloCSF signal here, although the [ATG] is found in all ther…
rs528410024	chr3	70206778	-	G	A	0.000998403	ENST00000567252.1	ENSG00000242120	RP11-231I13.2	New discovery	CDS	ACG	ATG	T	M	Missense	UK Biobank	3.42e-08	5.51863	Underlying (primary) cause of death: ICD10: C91.0 Acute lymphoblastic leukaemia	Leukaemia	3.42E-08	5.51863	Underlying (primary) cause of death: ICD10: C91.0 Acute lymphoblastic leukaemia	avians; potential ortholog in fish without synteny, e.g. zebrafish OTTDARG00000038399	known coding gene ENSMUSG00000090667	chicken ENSGALT00000012550	no CAGE; no HPA; weak Intropolis support dominated by cell lines and cancer cells	CAGE supports mesenchymal stem cell expression; ENCODE RNAseq supports certain brain experiments and limb	absent		MDFIC2	MyoD family inhibitor domain-containing protein. The human model was initially built using mouse cDNA evidence.
rs118018829	chr8	10498692	-	G	A	0.00738818	ENST00000636217.1;ENST00000647010.1	ENSG00000253649	PRSS51	New discovery	CDS	CGG	TGG	R	W	Missense	UK Biobank	3.8e-08	5.49972	Underlying (primary) cause of death: ICD10: C97 Malignant neoplasms of independent (primary) multiple sites	Neoplasm	3.80E-08	5.49972	Underlying (primary) cause of death: ICD10: C97 Malignant neoplasms of independent (primary) multiple sites	mammals	known coding gene ENSMUSG00000052099	/	very weak CAGE; HPA supports testis expression; the topped ranked Intropolis introns are from cell lines, but there is also early embryo expression (e.g. SRR893067).	all sources support testis expression	absent		PRSS51	Protease, serine family member. Human has a premature termination codon in the final exon, giving a shorter protein compared to other mammals including apes (the truncation is 23aa versus the mouse CDS). However, this termination is found downstream of the trypsin domain, and additional confidence in the coding potential of the human locus comes from mass spectromtery support.
rs12802057	chr11	94528131	+	G	A	0.0107827	ENST00000542198.2	ENSG00000257057	C11orf97	NP/NM match	CDS	GGC	AGC	G	S	Missense	UK Biobank	9.36e-12	6.81597	Underlying (primary) cause of death: ICD10: X70.8 Other specified place	Other place	9.36E-12	6.81597	Underlying (primary) cause of death: ICD10: X70.8 Other specified place	mammals	known coding gene ENSMUSG00000031927	/	CAGE finds lung, trachea, testis and brain tissues; HPA finds testis, kidney and endometrium; Intropolis finds lung as top non-cancer experiment (e.g. SRR192333)	CAGE supports testis expression; ENCODE RNAseq supports testis expression alongside weaker general expression	coding NM_001190462.1		C11orf97	Already known as chromosome 11 open reading frame 97 (C11orf97). This CDS had been previously been removed from GENCODE.
rs11545700	chr17	28717464	-	C	A	0.0449281	ENST00000395243.7;ENST00000636154.2;ENST00000636513.1;ENST00000636772.1	ENSG00000109113	RAB34	NP/NM match	CDS	CGG	CTG	R	L	Missense	UK Biobank	1.04e-10	-6.461	Sitting height	Sitting height	1.04E-10	-6.461	Sitting height	mammals	known coding gene ENSMUSG00000002059	/	all sources support general expression	all sources support general expression	coding NM_001256281	contranscribed with RAB34	RAB34	Transcribed from an alternative TSS within the RAB34 locus, having a substantial overlap with the RAB34 CDS though in an alternative frame. Identified and confirmed as functionally distinct in 2011, where the protein was unofficially named NARR (PMID:21586586).
rs72702881	chr14	96086522	+	G	C	0.000998403	ENST00000553764.1;ENST00000553782.1;ENST00000555004.2;ENST00000556728.1	ENSG00000227051	C14orf132	NP/NM match	CDS	ATG	ATC	M	I	Missense	UK Biobank	5.38e-10	6.20765	Underlying (primary) cause of death: ICD10: J98.8 Other specified respiratory disorders	Respiratory	5.38E-10	6.20765	Underlying (primary) cause of death: ICD10: J98.8 Other specified respiratory disorders	vertebrates	known coding gene ENSMUSG00000094910	zebrafish OTTDARG00000044232	all sources support general expression	CAGE is dominated by brain experiments though also supports weak general expression; ENCODE RNAseq supports general expression, highest in brain / CNS	coding NM_001252507.2		C14orf132	Already known as chromosome 14 open reading frame 132 (C14orf132). The locus was previously annotated as protein-coding in GENCODEv19 with a spurious CDS.
rs143463372	chr17	28717219	-	C	T	0.00638978	ENST00000395243.7;ENST00000636154.2;ENST00000636513.1;ENST00000636772.1	ENSG00000109113	RAB34	NP/NM match	CDS	GCC	ACC	A	T	Missense	UK Biobank	6.45e-09	5.80467	Underlying (primary) cause of death: ICD10: K63.1 Perforation of intestine (nontraumatic)	Intestine perforation	6.45E-09	5.80467	Underlying (primary) cause of death: ICD10: K63.1 Perforation of intestine (nontraumatic)	mammals	known coding gene ENSMUSG00000002059	/	all sources support general expression	all sources support general expression	coding NM_001256281	contranscribed with RAB34	RAB34	Transcribed from an alternative TSS within the RAB34 locus, having a substantial overlap with the RAB34 CDS though in an alternative frame. Identified and confirmed as functionally distinct in 2011, where the protein was unofficially named NARR (PMID:21586586).
rs2305373	chr19	51704275	+	G	A	0.0299521	ENST00000637797.1	ENSG00000182310	SPACA6	NP/NM match	CDS	GGC	AGC	G	S	Missense	UK Biobank	5.03e-08	5.45027	Underlying (primary) cause of death: ICD10: C23 Malignant neoplasm of gallbladder	Gallbladder neoplasm	5.03E-08	5.45027	Underlying (primary) cause of death: ICD10: C23 Malignant neoplasm of gallbladder	mammals	known coding gene ENSMUSG00000080316	/	all sources support general expression	all sources support general expression	coding NM_001316972.1		SPACA6	Already known as sperm acrosome associated 6 (SPACA6)
rs112039157	chr3	88466466	+	G	A	0.000599042	ENST00000637986.1	ENSG00000283434	RP11-249L12.1	XP/XM match	CDS	GGT	GAT	G	D	Missense	UK Biobank	1.25200261142e-10	6.43289	Underlying (primary) cause of death: ICD10: K56.6 Other and unspecified intestinal obstruction	Intestinal obstruction	1.78338580214633e-09; 1.25200261142005e-10	6.0164; 6.43289	Underlying (primary) cause of death: ICD10: G90.3 Multisystem degeneration; Underlying (primary) cause of death: ICD10: K56.6 Other and unspecified intestinal obstruction	mammals	known coding gene ENSMUSG00000068167, previously incomplete CDS	/	all sources support testis expression	all sources support testis expression	coding XP_011532645		CSNKA2IP	Ortholog of mouse casein kinase 2, alpha prime interacting protein (Csnka2ip), which has itself now been extended from 276 to 720aa by a 5' extension based on comparative annotation.
rs76969222	chr5	127754296	+	C	T	0.0123802	ENST00000514853.3	ENSG00000230561	CCDC192	C-HPP match	CDS	GCG	GTG	A	V	Missense	UK Biobank	2.75e-10	6.31249	Underlying (primary) cause of death: ICD10: I50.9 Heart failure, unspecified	Heart failure	2.75E-10	6.31249	Underlying (primary) cause of death: ICD10: I50.9 Heart failure, unspecified	mammals	known coding gene ENSMUSG00000058925	/	all sources support testis expression	all sources support testis expression	ncRNA XR_159059.3 (LINC01183)		CCDC192	Coiled-coil domain-containing protein.
rs568237940	chr17	7430297	+	C	T	NA	ENST00000636696.2	ENSG00000283439	RP11-104H15.12	C-HPP match	CDS	CCA	TCA	P	S	Missense	UK Biobank	5.42603814587e-10	6.20626	Treatment/medication code: humira 40mg injection solution 0.8ml prefilled syringe	Humira	5.42603814586793e-10; 2.19644065658615e-09	6.20626; 5.98257	Treatment/medication code: humira 40mg injection solution 0.8ml prefilled syringe; Underlying (primary) cause of death: ICD10: C84.5 Other and unspecified T-cell lymphomas	mammals	previously undescribed coding gene ENSMUSG00000109737	/	all sources support testis expression	all sources support testis expression	coding XP_011522098.1		SPEM3	Putative transmembrane protein, potentially an ancient duplication of adjacent C17orf74.
rs76072033	chr17	7915774	-	G	A	0.0379393	ENST00000324348.8;ENST00000635932.1;ENST00000640240.1	ENSG00000179859	AC025335.1	Mackowiak match	CDS	GCG	GTG	A	V	Missense	UK Biobank	1.74618791949e-10	6.38215	Underlying (primary) cause of death: ICD10: F03 Unspecified dementia	Dementia	5.88053925223424e-09; 1.74618791948718e-10	5.82012; 6.38215	Treatment/medication code: ascorbic acid product; Underlying (primary) cause of death: ICD10: F03 Unspecified dementia	avians	previously undescribed coding gene ENSMUSG00000043419	lizard XP_008121180	CAGE supports two separate TSS linked to a long and short form of the CDS, the upstream showing highest expression in macrophages and the downstream in eye, skin and brain tissues; HPA supports general expression from the downstream TSS; the top ranked Intropolis experiment is skin (SRR835999)	CAGE supports two TSS as seen in human, with expression of the upstream in skin, forelimb and tongue and expression of the downstream in neurons and visual cortex; ENCODE RNAseq supports brain expression alongside weak general expression, largely from the downstream TSS	ncRNA NR_024349.1 (LOC284023)		RNF227	Protein containing RING Ubox and DUF4632 domains. While the CDS from Mackowiak is linked to a strong CAGE tag, PhyloCSF extends upstream in the same first exon to a weaker CAGE to give the CDS listed here. It seems likely both proteins exist, thus both have been annotated in GENCODE human and mouse. The shorter form lacks the RING Ubox domain.
rs181453173	chr6	44217587	+	G	A	0.000199681	ENST00000573382.2;ENST00000576476.1	ENSG00000262179	MYMX	Mackowiak match	CDS	CGC	CAC	R	H	Missense	UK Biobank	7.1686798008e-10	6.16232	Underlying (primary) cause of death: ICD10: A81.0 Creutzfeldt-Jakob disease	Creutzfeldt-Jakob	7.16867980080385e-10; 6.75962474548938e-09; 4.11607047230176e-09	6.16232; 5.79679; 5.87946	Underlying (primary) cause of death: ICD10: A81.0 Creutzfeldt-Jakob disease; Underlying (primary) cause of death: ICD10: C02.9 Tongue, unspecified; Underlying (primary) cause of death: ICD10: K26.4 Chronic or unspecified with haemorrhage	avian	previously undescribed coding gene ENSMUSG00000079471	alligator KYO43399	CAGE supports expression in a variety of muscle-linked experiments, especially skeletal muscle and myoblasts, but also adipocytes; HPA supports adipose expression alongside weaker general expression; Intropolis supports muscle expression, with the top ranked experiment from skeletal muscle (SRR1398564)	CAGE supports embryonic stem cell and embryo expression; ENCODE RNAseq supports limb expression alongside weaker general expression	uncharacterized XR_242025.3 (LOC101929726)		MYMX	Subsequently reported as functional protein-coding gene MYMX / Mymx based on experimental data [PMID:28386024]. It is involved in the formation of skeletal muscle during embryogenesis.
rs77099081	chr19	12688188	+	T	A	0.00119808	ENST00000640151.1	ENSG00000283980	CTD-2659N19.11	NP/NM partial match	CDS	ATG	AAG	M	K	Missense	UK Biobank	2.57e-09	5.95711	Treatment/medication code: cialis 20mg tablet	Cialis	2.57E-09	5.95711	Treatment/medication code: cialis 20mg tablet	mammals	known coding gene ENSMUSG00000095845	/	no CAGE; HPA coverage cannot be separated from FBXW9 3' UTR on the opposite strand	CAGE supports weak expression in neurons and diencephalon; ENCODE RNAseq supports very weak general expression	coding NM_001316692.1 (LOC105372280); partial match		GNG14	Paralog of GNG12. The 2 exon structure has been taken by comparison to that locus and to the mouse ortholog (Gm5741). RefSeq have annotated the locus as a single-exon model, and although the CDS can be theoretically translated across the intron without disruption, this intronic portion of CDS is poorly conserved.
rs187523048	chr11	125953447	+	G	T	0.000199681	ENST00000638636.2	ENSG00000283703	RP11-680F20.6	XP/NM partial match	CDS	GGG	TGG	G	W	Missense	UK Biobank	1.89362177843e-17	8.50014	Underlying (primary) cause of death: ICD10: C14.0 Pharynx, unspecified	Pharynx	1.89362177842661e-17; 1.63239259937403e-12; 3.67009866981473e-15	8.50014; 7.06275; 7.86571	Underlying (primary) cause of death: ICD10: C14.0 Pharynx, unspecified; Underlying (primary) cause of death: ICD10: D43.2 Brain, unspecified; Underlying (primary) cause of death: ICD10: J69.0 Pneumonitis due to food and vomit	xenopus	previously undescribed coding gene ENSMUSG00000098590	xenopus OCT70428	no CAGE; no HPA; Intropolis finds expression in skin (e.g. SRR836000)	no expression data	coding XP_006719013.2; partial match		VSIG10L2	V-set and immunoglobulin domain containing protein. Mouse annotation is partly supported by ESTs from inner ear, e.g. BB850581
rs114237530	chr2	126899553	+	C	T	0.00199681	ENST00000436605.4;ENST00000441412.3;ENST00000450035.5;ENST00000568484.5;ENST00000636457.1;ENST00000643416.1	ENSG00000237524	AC114783.1	XP/NM partial match	CDS	ACG	ATG	T	M	Missense	UK Biobank	1.82e-11	6.7196	Treatment/medication code: calcium+ergocalciferol tablet	Calcium ergocalciferol	1.82E-11	6.7196	Treatment/medication code: calcium+ergocalciferol tablet	mammals	absent in mouse and rat	cow EST DT838655 contains an intact CDS	all sources support testis expression		coding XP_011510574.1 (LOC101929926); partial match		TEX51	Uncharacterised protein. Alternative splicing allows the potential usage of 4 distinct STOP codons in human, none of which have strong conservation. The first 6 coding exons are conserved in mammals with an open translation, and it is not obvious if the translation after this point has diverged dramatically in mammals, or if there have been pseudogenisation events in certain lineages.
rs188202532	chr11	125947952	+	C	T	0.00119808	ENST00000638636.2	ENSG00000283703	RP11-680F20.6	XP/NM partial match	CDS	CGT	TGT	R	C	Missense	UK Biobank	9.01e-11	6.48272	Underlying (primary) cause of death: ICD10: A41.9 Septicaemia, unspecified	Septicaemia	9.01E-11	6.48272	Underlying (primary) cause of death: ICD10: A41.9 Septicaemia, unspecified	xenopus	previously undescribed coding gene ENSMUSG00000098590	xenopus OCT70428	no CAGE; no HPA; Intropolis finds expression in skin (e.g. SRR836000)	no expression data	coding XP_006719013.2; partial match		VSIG10L2	V-set and immunoglobulin domain containing protein. Mouse annotation is partly supported by ESTs from inner ear, e.g. BB850581
rs556834846	chr9	131554676	+	C	T	0.00499201	ENST00000636672.1	ENSG00000283526	RP11-40A7.2	XP/NM partial match	CDS	CGC	TGC	R	C	Missense	UK Biobank	4.49e-10	6.23607	Underlying (primary) cause of death: ICD10: W10.0 Home	Home death	4.49E-10	6.23607	Underlying (primary) cause of death: ICD10: W10.0 Home	coelacanth; potential ortholog in fish without synteny, e.g. zebrafish OTTDARG00000036869	previously undescribed coding gene ENSMUSG00000079497	coelacanth XP_014340850	CAGE supports cancer expression only; HPA supports expression in internal organs, lung especially; Intropolis is dominated by cancer and cell lines experiments	CAGE supports pancreas, stomach, kidney and liver expression; ENCODE RNAseq supports expression in these and other organs	coding XP_011517576.1; partial match		PRRT1B	Proline-rich transmembrane protein.
rs181151988	chr9	131556080	+	C	T	0.00379393	ENST00000636672.1	ENSG00000283526	RP11-40A7.2	XP/NM partial match	CDS	CCG	CTG	P	L	Missense	UK Biobank	2.78e-09	5.94413	Underlying (primary) cause of death: ICD10: C73 Malignant neoplasm of thyroid gland	Thyroid neoplasm	2.78E-09	5.94413	Underlying (primary) cause of death: ICD10: C73 Malignant neoplasm of thyroid gland	coelacanth; potential ortholog in fish without synteny, e.g. zebrafish OTTDARG00000036869	previously undescribed coding gene ENSMUSG00000079497	coelacanth XP_014340850	CAGE supports cancer expression only; HPA supports expression in internal organs, lung especially; Intropolis is dominated by cancer and cell lines experiments	CAGE supports pancreas, stomach, kidney and liver expression; ENCODE RNAseq supports expression in these and other organs	coding XP_011517576.1; partial match		PRRT1B	Proline-rich transmembrane protein.
rs575310150	chr11	125953582	+	C	T	0.000199681	ENST00000638636.2	ENSG00000283703	RP11-680F20.6	XP/NM partial match	CDS	CGC	TGC	R	C	Missense	UK Biobank	6.13e-09	5.81309	Underlying (primary) cause of death: ICD10: C80.9 Malignant neoplasm, unspecified	Neoplasm	6.13E-09	5.81309	Underlying (primary) cause of death: ICD10: C80.9 Malignant neoplasm, unspecified	xenopus	previously undescribed coding gene ENSMUSG00000098590	xenopus OCT70428	no CAGE; no HPA; Intropolis finds expression in skin (e.g. SRR836000)	no expression data	coding XP_006719013.2; partial match		VSIG10L2	V-set and immunoglobulin domain containing protein. Mouse annotation is partly supported by ESTs from inner ear, e.g. BB850581
rs529184898	chr11	125948022	+	C	T	NA	ENST00000638636.2	ENSG00000283703	RP11-680F20.6	XP/NM partial match	CDS	ACG	ATG	T	M	Missense	UK Biobank	2.07e-08	5.60571	Treatment/medication code: folic acid product	Folic acid	2.07E-08	5.60571	Treatment/medication code: folic acid product	xenopus	previously undescribed coding gene ENSMUSG00000098590	xenopus OCT70428	no CAGE; no HPA; Intropolis finds expression in skin (e.g. SRR836000)	no expression data	coding XP_006719013.2; partial match		VSIG10L2	V-set and immunoglobulin domain containing protein. Mouse annotation is partly supported by ESTs from inner ear, e.g. BB850581
rs35099146	chr11	125950951	+	C	T	0.144169	ENST00000638636.2	ENSG00000283703	RP11-680F20.6	XP/NM partial match	CDS	CCT	TCT	P	S	Missense	UK Biobank	3.93e-08	5.49393	Standing height	Height	3.93E-08	5.49393	Standing height	xenopus	previously undescribed coding gene ENSMUSG00000098590	xenopus OCT70428	no CAGE; no HPA; Intropolis finds expression in skin (e.g. SRR836000)	no expression data	coding XP_006719013.2; partial match		VSIG10L2	V-set and immunoglobulin domain containing protein. Mouse annotation is partly supported by ESTs from inner ear, e.g. BB850581
rs577449874	chr8	143788997	+	C	T	NA	ENST00000527139.6	ENSG00000203499	RP11-429J17.8	UniProt partial match	CDS	GCT	GTT	A	V	Missense	UK Biobank	3.11205910048e-34	12.1999	Underlying (primary) cause of death: ICD10: C73 Malignant neoplasm of thyroid gland	Thyroid neoplasm	9.01138951515942e-13; 1.12103226557427e-08; 3.11205910048029e-34	7.14482; 5.71132; 12.1999	Non-cancer illness code, self-reported: thyroiditis; Non-cancer illness code, self-reported: incisional hernia; Underlying (primary) cause of death: ICD10: C73 Malignant neoplasm of thyroid gland	coelacanth	previously undescribed coding gene ENSMUSG00000102018	coelacanth ENSLACT00000013317 (5' truncated)	all sources support testis expression	CAGE supports testis expression; ENCODE RNAseq supports general expression	ncRNA NR_033849.1 (FAM83H-AS1)		IQANK1	IQ motif and ankyrin repeat domain-containing protein. Incorporates exonic GWAS SNP rs4875053 linked to menarche, which can now be reinterpreted as mis-sense [ACG]-[AGG]. UniProt A8MXQ7 uses a spurious first coding exon and misses the first two coding exons presented here.
rs7823975	chr8	143772134	+	C	T	0.0427316	ENST00000527139.6	ENSG00000203499	RP11-429J17.8	UniProt partial match	CDS	GCG	GTG	A	V	Missense	UK Biobank	1.1e-27	10.9045	Underlying (primary) cause of death: ICD10: C18.1 Appendix	Appendix	1.10E-27	10.9045	Underlying (primary) cause of death: ICD10: C18.1 Appendix	coelacanth	previously undescribed coding gene ENSMUSG00000102018	coelacanth ENSLACT00000013317 (5' truncated)	all sources support testis expression	CAGE supports testis expression; ENCODE RNAseq supports general expression	ncRNA NR_033849.1 (FAM83H-AS1)		IQANK1	IQ motif and ankyrin repeat domain-containing protein. Incorporates exonic GWAS SNP rs4875053 linked to menarche, which can now be reinterpreted as mis-sense [ACG]-[AGG]. UniProt A8MXQ7 uses a spurious first coding exon and misses the first two coding exons presented here.
rs10142728	chr14	93998143	+	G	A	0.279952	ENST00000636493.1;ENST00000640978.1	ENSG00000175699	RP11-1089B7.1	UniProt partial match	CDS	ATG	ATA	M	I	Missense	UK Biobank	2.45894473252e-12	7.00562	Standing height	Height	6.43403873256483e-11; 2.45894473251617e-12	6.53329; 7.00562	Sitting height; Standing height	mammals	novel unitary pseudogene ENSMUSG00000110677	/	CAGE supports testis expression; HPA finds testis expression alongside heart expression for a specific model with an alternative multi-exon 5' UTR; Intropolis is dominated by testis experiments	/	ncRNA NR_024183 (LINC00521)		CCDC197	Coiled-coil domain-containing protein. UniProt Q8NCU1.1 and Q8NCU1-2.1 are 3' truncated.
rs139512987	chr14	94001249	+	G	A	0.00359425	ENST00000636493.1;ENST00000640978.1	ENSG00000175699	RP11-1089B7.1	UniProt partial match	CDS	GCC	ACC	A	T	Missense	UK Biobank	3.12811792e-11	6.64041	Underlying (primary) cause of death: ICD10: K85.9 Acute pancreatitis, unspecified	Pancreatitis	2.58242229346143e-08; 3.12811791999921e-11	5.56762; 6.64041	Home area population density - urban or rural: Scotland - Large Urban Area; Underlying (primary) cause of death: ICD10: K85.9 Acute pancreatitis, unspecified	mammals	novel unitary pseudogene ENSMUSG00000110677	/	CAGE supports testis expression; HPA finds testis expression alongside heart expression for a specific model with an alternative multi-exon 5' UTR; Intropolis is dominated by testis experiments	/	ncRNA NR_024183 (LINC00521)		CCDC197	Coiled-coil domain-containing protein. UniProt Q8NCU1.1 and Q8NCU1-2.1 are 3' truncated.
rs4875053	chr8	143790241	+	C	G		ENST00000527139.6	ENSG00000203499	RP11-429J17.8	UniProt partial match	CDS	ACG	AGG	T	R	Missense	EBI	1e-08	NA	Menarche (age at onset)	Menarche	1.00E-08	NA	Menarche (age at onset)	coelacanth	previously undescribed coding gene ENSMUSG00000102018	coelacanth ENSLACT00000013317 (5' truncated)	all sources support testis expression	CAGE supports testis expression; ENCODE RNAseq supports general expression	ncRNA NR_033849.1 (FAM83H-AS1)		IQANK1	IQ motif and ankyrin repeat domain-containing protein. Incorporates exonic GWAS SNP rs4875053 linked to menarche, which can now be reinterpreted as mis-sense [ACG]-[AGG]. UniProt A8MXQ7 uses a spurious first coding exon and misses the first two coding exons presented here.
rs192277370	chr17	81181279	+	C	T	0.000599042	ENST00000637878.1	ENSG00000225180	AC027601.2	Mackowiak partial match	CDS	ACG	ATG	T	M	Missense	UK Biobank	3.45e-12	6.95812	Underlying (primary) cause of death: ICD10: C73 Malignant neoplasm of thyroid gland	Thyroid neoplasm	3.45E-12	6.95812	Underlying (primary) cause of death: ICD10: C73 Malignant neoplasm of thyroid gland	coelacanth; potential ortholog in fish without synteny, e.g. herring XP_012675455.1	novel unitary pseudogene ENSMUSG00000113114	coelacanth XP_005988106.1	no CAGE support; no HPA support; Intropolis finds weak support in a series of adipose experiments (e.g. SRR833729)	/	ncRNA NR_027255.1 (AATK-AS1); partial match		PVALEF	Novel EF-hand domain-containing protein. Apparently pseudogenised in the rodent / lagomorph clade. The CDS reported by Mackowiak is incorrect as it has been extrapolated from RNA evidence that retains an intron.
rs564896882	chr4	5992855	-	G	A	0.00139776	ENST00000531445.2	ENSG00000181215	C4orf50	New CDS in existing coding gene	CDS	CCG	CTG	P	L	Missense	UK Biobank	6.99084673851e-28	10.9454	Underlying (primary) cause of death: ICD10: K55.0 Acute vascular disorders of intestine	Intestine	2.76418682882258e-12; 6.99084673851486e-28	6.98922; 10.9454	Underlying (primary) cause of death: ICD10: C81.9 Hodgkin's disease, unspecified; Underlying (primary) cause of death: ICD10: K55.0 Acute vascular disorders of intestine
rs6875303	chr5	35790150	+	A	G	0.121406	ENST00000637569.1	ENSG00000152582	SPEF2	New CDS in existing coding gene	CDS	CAT	CGT	H	R	Missense	UK Biobank	1.3183035637e-26	10.676	Underlying (primary) cause of death: ICD10: X59.0 Home	Home death	2.33817123195801e-09; 1.31830356369996e-26	5.97238; 10.676	Underlying (primary) cause of death: ICD10: G35 Multiple sclerosis; Underlying (primary) cause of death: ICD10: X59.0 Home
rs56349002	chr5	35788559	+	T	C	0.0746805	ENST00000637569.1	ENSG00000152582	SPEF2	New CDS in existing coding gene	CDS	ATA	ACA	I	T	Missense	UK Biobank	1.41385127495e-26	10.6695	Underlying (primary) cause of death: ICD10: X59.0 Home	Home death	2.06601308027884e-09; 1.41385127494667e-26	5.99253; 10.6695	Underlying (primary) cause of death: ICD10: G35 Multiple sclerosis; Underlying (primary) cause of death: ICD10: X59.0 Home
rs2277042	chr5	35789658	+	C	T	0.0746805	ENST00000637569.1	ENSG00000152582	SPEF2	New CDS in existing coding gene	CDS	GCT	GTT	A	V	Missense	UK Biobank	1.5392625595e-26	10.6616	Underlying (primary) cause of death: ICD10: X59.0 Home	Home death	2.52685951964363e-09; 1.53926255949587e-26	5.95971; 10.6616	Underlying (primary) cause of death: ICD10: G35 Multiple sclerosis; Underlying (primary) cause of death: ICD10: X59.0 Home
rs183183292	chr5	35788529	+	A	G	NA	ENST00000637569.1	ENSG00000152582	SPEF2	New CDS in existing coding gene	CDS	AAG	AGG	K	R	Missense	UK Biobank	4.29732189891e-24	10.1246	Underlying (primary) cause of death: ICD10: J98.8 Other specified respiratory disorders	Respiratory	4.29732189890832e-24; 1.32361734260398e-16	10.1246; 8.27143	Underlying (primary) cause of death: ICD10: J98.8 Other specified respiratory disorders; Underlying (primary) cause of death: ICD10: X42.0 Home
rs545737338	chr4	17876285	-	C	T	0.000998403	ENST00000635767.1	ENSG00000178177	LCORL	New CDS in existing coding gene	CDS	GGC	GAC	G	D	Missense	UK Biobank	2.75e-20	9.22817	Underlying (primary) cause of death: ICD10: I33.0 Acute and subacute infective endocarditis	Endocarditis	2.75E-20	9.22817	Underlying (primary) cause of death: ICD10: I33.0 Acute and subacute infective endocarditis
rs118059021	chr1	26354628	-	G	A	0.0171725	ENST00000475866.3;ENST00000475866.3	ENSG00000176092	CRYBG2	New CDS in existing coding gene	CDS	GCC	GTC	A	V	Missense	UK Biobank	3.93e-20	9.18995	Underlying (primary) cause of death: ICD10: C92.1 Chronic myeloid leukaemia	Leukaemia	3.93E-20	9.18995	Underlying (primary) cause of death: ICD10: C92.1 Chronic myeloid leukaemia
rs140354197	chr10	95992666	+	A	G	0.000798722	ENST00000636965.1;ENST00000646931.1	ENSG00000188649	CC2D2B	New CDS in existing coding gene	CDS	AAT	GAT	N	D	Missense	UK Biobank	7.44411663815e-20	9.12099	Underlying (primary) cause of death: ICD10: I61.9 Intracerebral haemorrhage, unspecified	Haemorrhage	3.25385121247314e-09; 7.44411663815482e-20; 1.32822068686593e-11	5.91825; 9.12099; 6.76553	Treatment/medication code: cyanocobalamin product; Underlying (primary) cause of death: ICD10: I61.9 Intracerebral haemorrhage, unspecified; Underlying (primary) cause of death: ICD10: K63.1 Perforation of intestine (nontraumatic)
rs451216	chr7	134209081	+	G	A	0.0996406	ENST00000645682.1	ENSG00000155530	LRGUK	New CDS in existing coding gene	CDS	GTG	ATG	V	M	Missense	UK Biobank	6.45e-19	-8.88406	Underlying (primary) cause of death: ICD10: E14.9 Without complications	No complications	6.45E-19	-8.88406	Underlying (primary) cause of death: ICD10: E14.9 Without complications
rs149286497	chr17	29128084	-	C	T	0.0081869	ENST00000533420.3	ENSG00000196535	MYO18A	New CDS in existing coding gene	CDS	CGC	CAC	R	H	Missense	UK Biobank	3.2405521454e-16	8.16402	Underlying (primary) cause of death: ICD10: C32.9 Larynx, unspecified	Larynx	3.24055214539571e-16; 1.04611802310443e-09	8.16402; 6.10221	Underlying (primary) cause of death: ICD10: C32.9 Larynx, unspecified; Diagnoses - main ICD10: L28 Lichen simplex chronicus and prurigo
rs113429647	chr13	113407617	-	G	T	0.00219649	ENST00000612156.2	ENSG00000153531	ADPRHL1	New CDS in existing coding gene	CDS	TTC	TTA	F	L	Missense	UK Biobank	9.93e-16	8.02768	Underlying (primary) cause of death: ICD10: D43.2 Brain, unspecified	Brain	9.93E-16	8.02768	Underlying (primary) cause of death: ICD10: D43.2 Brain, unspecified
rs548192346	chr3	22168945	-	T	A	0.000199681	ENST00000494108.1	ENSG00000151789	ZNF385D	New CDS in existing coding gene	CDS	AAC	ATC	N	I	Missense	UK Biobank	2.38832216037e-15	7.91931	Underlying (primary) cause of death: ICD10: K57.8 Diverticular disease of intestine, part unspecified, with perforation and abscess	Intestine	2.3883221603666e-15; 6.37691653004792e-14	7.91931; 7.5001	Underlying (primary) cause of death: ICD10: K57.8 Diverticular disease of intestine, part unspecified, with perforation and abscess; Underlying (primary) cause of death: ICD10: W10.0 Home
rs548810774	chr1	6456160	+	T	C	0.000599042	ENST00000636330.1;ENST00000636330.1	ENSG00000187017	ESPN	New CDS in existing coding gene	CDS	TTC	TCC	F	S	Missense	UK Biobank	1.71487537532e-14	7.67038	Underlying (primary) cause of death: ICD10: V49.9 Car occupant [any] injured in unspecified traffic accident	Traffic	3.9956033311798e-13; 1.71487537532271e-14	7.25571; 7.67038	Underlying (primary) cause of death: ICD10: C10.9 Oropharynx, unspecified; Underlying (primary) cause of death: ICD10: V49.9 Car occupant [any] injured in unspecified traffic accident
rs534248048	chr16	85170813	+	C	G	0.000399361	ENST00000637419.1	ENSG00000131149	GSE1	New CDS in existing coding gene	CDS	ACG	AGG	T	R	Missense	UK Biobank	3.12e-14	7.59307	Underlying (primary) cause of death: ICD10: I71.1 Thoracic aortic aneurysm, ruptured	Aneurysm	3.12E-14	7.59307	Underlying (primary) cause of death: ICD10: I71.1 Thoracic aortic aneurysm, ruptured
rs140560090	chr1	6455218	+	G	T	0.000798722	ENST00000636330.1;ENST00000636330.1	ENSG00000187017	ESPN	New CDS in existing coding gene	CDS	CGG	CTG	R	L	Missense	UK Biobank	5.11e-14	7.52908	Underlying (primary) cause of death: ICD10: X59.9 Unspecified place	Unspecified place	5.11E-14	7.52908	Underlying (primary) cause of death: ICD10: X59.9 Unspecified place
rs773263845	chr1	29070439	+	C	A	NA	ENST00000636666.1;ENST00000636666.1;ENST00000644780.1;ENST00000644780.1;ENST00000646189.1	ENSG00000159023	EPB41	New CDS in existing coding gene	CDS	CCC	ACC	P	T	Missense	UK Biobank	3.57100231836e-13	7.2709	Underlying (primary) cause of death: ICD10: C71.0 Cerebrum, except lobes and ventricles	Cerebrum	4.23957734568309e-08; 3.57100231835829e-13	5.48057; 7.2709	Non-cancer illness code, self-reported: femoral hernia; Underlying (primary) cause of death: ICD10: C71.0 Cerebrum, except lobes and ventricles
rs146055245	chr18	5399110	-	T	G	0.00119808	ENST00000400111.8	ENSG00000082397	EPB41L3	New CDS in existing coding gene	CDS	AAA	AAC	K	N	Missense	UK Biobank	3.58e-13	7.27066	Underlying (primary) cause of death: ICD10: G31.8 Other specified degenerative diseases of nervous system	Neurodegen	3.58E-13	7.27066	Underlying (primary) cause of death: ICD10: G31.8 Other specified degenerative diseases of nervous system
rs111738325	chr8	144063774	-	C	A	0.00958466	ENST00000567871.2	ENSG00000178814	OPLAH	New CDS in existing coding gene	CDS	GGG	GTG	G	V	Missense	UK Biobank	7.07e-13	7.17804	Underlying (primary) cause of death: ICD10: C80.9 Malignant neoplasm, unspecified	Neoplasm	7.07E-13	7.17804	Underlying (primary) cause of death: ICD10: C80.9 Malignant neoplasm, unspecified
rs148669185	chr6	148520044	+	C	T	0.000399361	ENST00000636279.1	ENSG00000111961	SASH1	New CDS in existing coding gene	CDS	CGT	TGT	R	C	Missense	UK Biobank	1.56e-12	7.06897	Treatment/medication code: mercilon tablet	Mercilon	1.56E-12	7.06897	Treatment/medication code: mercilon tablet
rs772273115	chr13	98395539	+	G	A	NA	ENST00000596580.2	ENSG00000152767	FARP1	New CDS in existing coding gene	CDS	GTA	ATA	V	I	Missense	UK Biobank	1.84e-12	7.046	Underlying (primary) cause of death: ICD10: M06.9 Rheumatoid arthritis, unspecified	Arthritis	1.84E-12	7.046	Underlying (primary) cause of death: ICD10: M06.9 Rheumatoid arthritis, unspecified
rs555486695	chr9	35300262	+	A	T	NA	ENST00000635942.1	ENSG00000198722	UNC13B	New CDS in existing coding gene	CDS	AGA	AGT	R	S	Missense	UK Biobank	2.38062757127e-12	7.01015	Underlying (primary) cause of death: ICD10: X59.9 Unspecified place	Unspecified place	1.86553230657507e-08; 2.38062757126681e-12	5.62403; 7.01015	Underlying (primary) cause of death: ICD10: C26.9 Ill-defined sites within the digestive system; Underlying (primary) cause of death: ICD10: X59.9 Unspecified place
rs143038317	chr9	18163899	+	G	A	0.000998403	ENST00000636209.1	ENSG00000178031	ADAMTSL1	New CDS in existing coding gene	CDS	CGG	CAG	R	Q	Missense	UK Biobank	5.25323023129e-12	6.89856	Underlying (primary) cause of death: ICD10: C71.0 Cerebrum, except lobes and ventricles	Cerebrum	5.25323023128607e-12; 2.81892039773082e-09	6.89856; 5.94181	Underlying (primary) cause of death: ICD10: C71.0 Cerebrum, except lobes and ventricles; Underlying (primary) cause of death: ICD10: I38 Endocarditis, valve unspecified
rs148386640	chr19	15439193	-	C	T	0.000798722	ENST00000643092.1	ENSG00000011451	WIZ	New CDS in existing coding gene	CDS	GTC	ATC	V	I	Missense	UK Biobank	6.31e-12	6.87248	Underlying (primary) cause of death: ICD10: C53.9 Cervix uteri, unspecified	Cervix	6.31E-12	6.87248	Underlying (primary) cause of death: ICD10: C53.9 Cervix uteri, unspecified
rs550199966	chr9	35305912	+	A	G	NA	ENST00000635942.1	ENSG00000198722	UNC13B	New CDS in existing coding gene	CDS	AAA	GAA	K	E	Missense	UK Biobank	1.00775855629e-11	6.80539	Underlying (primary) cause of death: ICD10: C71.0 Cerebrum, except lobes and ventricles	Cerebrum	1.19393477791569e-08; 1.00775855629137e-11; 1.65452376406082e-10; 3.36974310899181e-09; 4.80985697628297e-08	5.70059; 6.80539; 6.3904; 5.91249; 5.4582	Home area population density - urban or rural: Scotland - Large Urban Area; Underlying (primary) cause of death: ICD10: C71.0 Cerebrum, except lobes and ventricles; Underlying (primary) cause of death: ICD10: K92.2 Gastro-intestinal haemorrhage, unspecified; Underlying (primary) cause of death: ICD10: V49.9 Car occupant [any] injured in unspecified traffic accident; Cochlear implant
rs565940054	chr11	57311317	-	C	T	0.000599042	ENST00000530920.1	ENSG00000149115	TNKS1BP1	New CDS in existing coding gene	CDS	CGG	CAG	R	Q	Missense	UK Biobank	1.02847578362e-11	6.80246	Underlying (primary) cause of death: ICD10: X70.8 Other specified place	Other place	4.91938097727903e-08; 2.77532307057843e-08; 1.02847578361651e-11	5.4542; 5.55505; 6.80246	Treatment/medication code: ferrous salt product; Treatment/medication code: premique cycle 10mg tablet; Underlying (primary) cause of death: ICD10: X70.8 Other specified place
rs556688361	chr16	85171721	+	G	A	NA	ENST00000637419.1	ENSG00000131149	GSE1	New CDS in existing coding gene	CDS	GAG	AAG	E	K	Missense	UK Biobank	1.3261121534e-11	6.76576	Diagnoses - main ICD10: G54 Nerve root and plexus disorders	Nerve root	1.16380427970755e-10; 1.02633469332836e-09; 1.32611215340017e-11	6.44398; 6.10526; 6.76576	Underlying (primary) cause of death: ICD10: C45.9 Mesothelioma, unspecified; Underlying (primary) cause of death: ICD10: I50.9 Heart failure, unspecified; Diagnoses - main ICD10: G54 Nerve root and plexus disorders
rs139967640	chr5	59430359	-	G	C	0.00199681	ENST00000636120.1	ENSG00000113448	PDE4D	New CDS in existing coding gene	CDS	AGC	AGG	S	R	Missense	UK Biobank	1.43486912244e-11	6.75434	Underlying (primary) cause of death: ICD10: K57.8 Diverticular disease of intestine, part unspecified, with perforation and abscess	Intestine	1.64415435494486e-11; 1.4348691224405e-11	6.73457; 6.75434	Underlying (primary) cause of death: ICD10: K26.4 Chronic or unspecified with haemorrhage; Underlying (primary) cause of death: ICD10: K57.8 Diverticular disease of intestine, part unspecified, with perforation and abscess
rs150461244	chr5	35788453	+	G	A	0.00139776	ENST00000637569.1	ENSG00000152582	SPEF2	New CDS in existing coding gene	CDS	GTC	ATC	V	I	Missense	UK Biobank	2.23277373635e-11	6.68993	Treatment/medication code: raloxifene hydrochloride	Raloxifene hydrochloride	2.23277373634808e-11; 7.40815121525616e-09	6.68993; 5.7814	Treatment/medication code: raloxifene hydrochloride; Underlying (primary) cause of death: ICD10: J69.0 Pneumonitis due to food and vomit
rs546852103	chr5	35788495	+	G	A	0.000199681	ENST00000637569.1	ENSG00000152582	SPEF2	New CDS in existing coding gene	CDS	GAA	AAA	E	K	Missense	UK Biobank	2.63981427642e-11	6.66538	Underlying (primary) cause of death: ICD10: I11.0 Hypertensive heart disease with (congestive) heart failure	Heart failure	2.60130501523771e-08; 2.08593119914522e-09; 2.63981427642449e-11	5.56635; 5.99097; 6.66538	Treatment/medication code: tetralysal 300 capsule; Treatment/medication code: chlorpheniramine; Underlying (primary) cause of death: ICD10: I11.0 Hypertensive heart disease with (congestive) heart failure
rs80227771	chr4	17873526	-	G	A	0.0199681	ENST00000635767.1	ENSG00000178177	LCORL	New CDS in existing coding gene	CDS	CCT	TCT	P	S	Missense	UK Biobank	4.33035194323e-11	-6.59231	Standing height	Height	7.45409459996394e-09; 4.50594542141777e-08; 3.32634129263973e-08; 4.33035194323285e-11	-5.78036; -5.46978; -5.52333; -6.59231	Sitting height; Trunk fat-free mass; Trunk predicted mass; Standing height
rs191638840	chr5	35789911	+	G	A	NA	ENST00000637569.1	ENSG00000152582	SPEF2	New CDS in existing coding gene	CDS	GAG	AAG	E	K	Missense	UK Biobank	4.77684613143e-11	6.57773	Underlying (primary) cause of death: ICD10: C91.0 Acute lymphoblastic leukaemia	Leukaemia	4.0494658932073e-09; 4.77684613142674e-11	5.88216; 6.57773	Treatment/medication code: enalapril maleate+hydrochlorothiazide 20mg/12.5mg tablet; Underlying (primary) cause of death: ICD10: C91.0 Acute lymphoblastic leukaemia
rs565661033	chr4	2596279	+	C	T	0.000399361	ENST00000637812.1	ENSG00000125386	FAM193A	New CDS in existing coding gene	CDS	CGC	TGC	R	C	Missense	UK Biobank	1.54797960396e-10	6.40057	Treatment/medication code: femara 2.5mg tablet	Femara	1.54797960395586e-10; 8.89641151627813e-09; 4.96473057203524e-09	6.40057; 5.75053; 5.84835	Treatment/medication code: femara 2.5mg tablet; Underlying (primary) cause of death: ICD10: C91.0 Acute lymphoblastic leukaemia; Underlying (primary) cause of death: ICD10: E14.9 Without complications
rs750027121	chr9	35302262	+	A	G	NA	ENST00000635942.1	ENSG00000198722	UNC13B	New CDS in existing coding gene	CDS	GAC	GGC	D	G	Missense	UK Biobank	2.2346807282e-10	6.34428	Underlying (primary) cause of death: ICD10: W10.0 Home	Home death	7.96440065016586e-09; 2.41321902869537e-08; 2.23468072819772e-10	5.76921; 5.57942; 6.34428	Underlying (primary) cause of death: ICD10: C82.9 Follicular non-Hodgkin's lymphoma, unspecified; Underlying (primary) cause of death: ICD10: I61.9 Intracerebral haemorrhage, unspecified; Underlying (primary) cause of death: ICD10: W10.0 Home
rs186372088	chr16	85556355	+	A	T	0.0061901	ENST00000635906.1	ENSG00000131149	GSE1	New CDS in existing coding gene	CDS	TAC	TTC	Y	F	Missense	UK Biobank	2.50119136256e-10	6.32691	Underlying (primary) cause of death: ICD10: K70.4 Alcoholic hepatic failure	Hepatic	3.08276608466829e-08; 2.50119136256279e-10	5.53667; 6.32691	Underlying (primary) cause of death: ICD10: I25.5 Ischaemic cardiomyopathy; Underlying (primary) cause of death: ICD10: K70.4 Alcoholic hepatic failure
rs16895927	chr4	17873607	-	T	C	0.0712859	ENST00000635767.1	ENSG00000178177	LCORL	New CDS in existing coding gene	CDS	ACA	GCA	T	A	Missense	UK Biobank	2.5999378823e-10	-6.32093	Standing height	Height	4.5766443179445e-08; 2.59993788229622e-10	-5.46702; -6.32093	Trunk predicted mass; Standing height
rs541918342	chr12	25015384	+	G	T	0.000199681	ENST00000636465.1	ENSG00000118308	LRMP	New CDS in existing coding gene	CDS	TTG	TTT	L	F	Missense	UK Biobank	3.56462480961e-10	6.27199	Treatment/medication code: promethazine product	Promethazine	7.83128689122632e-09; 3.56462480960788e-10	5.77205; 6.27199	Treatment/medication code: glandosane plain spray; Treatment/medication code: promethazine product
rs9813894	chr3	88139270	+	G	A	0.216653	ENST00000636215.1	ENSG00000175105	ZNF654	New CDS in existing coding gene	CDS	AGT	AAT	S	N	Missense	UK Biobank	4.51749233058e-10	6.23501	Weight	Weight	2.85424594164963e-08; 4.51749233057844e-10; 9.18232541235059e-09; 1.88540801848173e-08; 1.72115269601629e-09; 5.07137293663787e-10; 3.05826117851119e-09; 4.92845440892876e-09; 1.01324320359029e-09; 7.30349063815096e-10; 8.74217809568742e-10; 2.15678857578892e-08; 1.35389474140828e-08; 2.97213974161933e-08; 3.2482622749162e-08; 1.80303680151498e-08	5.55015; 6.23501; 5.74518; 5.6222; 6.02215; 6.21688; 5.92844; 5.84957; 6.10731; 6.15937; 6.13083; 5.59893; 5.67912; 5.54307; 5.5275; 5.62991	Comparative body size at age 10; Weight; Whole body fat mass; Whole body fat-free mass; Basal metabolic rate; Leg fat mass (right); Leg fat-free mass (right); Leg predicted mass (right); Leg fat mass (left); Leg fat-free mass (left); Leg predicted mass (left); Arm fat-free mass (right); Arm predicted mass (right); Arm fat-free mass (left); Arm predicted mass (left); Trunk fat mass
rs7907476	chr10	95938599	+	T	C	0.0537141	ENST00000636965.1;ENST00000646931.1	ENSG00000188649	CC2D2B	New CDS in existing coding gene	CDS	ATG	ACG	M	T	Missense	UK Biobank	5.81e-10	6.19544	Underlying (primary) cause of death: ICD10: C91.0 Acute lymphoblastic leukaemia	Leukaemia	5.81E-10	6.19544	Underlying (primary) cause of death: ICD10: C91.0 Acute lymphoblastic leukaemia
rs117815536	chr13	113404925	-	G	A	0.0127796	ENST00000612156.2	ENSG00000153531	ADPRHL1	New CDS in existing coding gene	CDS	CGG	TGG	R	W	Missense	UK Biobank	8.02e-10	6.14454	Underlying (primary) cause of death: ICD10: C53.9 Cervix uteri, unspecified	Cervix	8.02E-10	6.14454	Underlying (primary) cause of death: ICD10: C53.9 Cervix uteri, unspecified
rs528158701	chr8	54649137	+	G	T	0.00139776	ENST00000636932.1;ENST00000637698.1	ENSG00000104237	RP1	New CDS in existing coding gene	CDS	GAC	TAC	D	Y	Missense	UK Biobank	8.1e-10	6.14298	Underlying (primary) cause of death: ICD10: I73.9 Peripheral vascular disease, unspecified	Vascular disease	8.10E-10	6.14298	Underlying (primary) cause of death: ICD10: I73.9 Peripheral vascular disease, unspecified
rs145620138	chr13	113407687	-	T	C	0.0127796	ENST00000612156.2	ENSG00000153531	ADPRHL1	New CDS in existing coding gene	CDS	AAA	AGA	K	R	Missense	UK Biobank	8.17e-10	6.14167	Underlying (primary) cause of death: ICD10: C53.9 Cervix uteri, unspecified	Cervix	8.17E-10	6.14167	Underlying (primary) cause of death: ICD10: C53.9 Cervix uteri, unspecified
rs144735124	chr9	35301062	+	A	G	0.000399361	ENST00000635942.1	ENSG00000198722	UNC13B	New CDS in existing coding gene	CDS	CAT	CGT	H	R	Missense	UK Biobank	8.32e-10	6.13877	Underlying (primary) cause of death: ICD10: J43.9 Emphysema, unspecified	Emphysema	8.32E-10	6.13877	Underlying (primary) cause of death: ICD10: J43.9 Emphysema, unspecified
rs2782646	chr1	43426518	+	G	A	0.219649	ENST00000634258.2	ENSG00000198198	SZT2	New CDS in existing coding gene	CDS	CGG	CAG	R	Q	Missense	UK Biobank	1.0971143297e-09	6.0946	Systolic blood pressure, automated reading	Blood pressure	1.58324081070805e-09; 1.09711432969524e-09	6.03565; 6.0946	Diastolic blood pressure, automated reading; Systolic blood pressure, automated reading
rs11673000	chr19	45238753	-	C	G	0.15655	ENST00000413988.2	ENSG00000283632	EXOC3L2	New CDS in existing coding gene	CDS	CGC	CCC	R	P	Missense	UK Biobank	1.27e-09	6.07101	Diastolic blood pressure, automated reading	Blood pressure	1.27E-09	6.07101	Diastolic blood pressure, automated reading
rs138647568	chr20	15893007	+	G	A	0.00159744	ENST00000642719.1	ENSG00000172264	MACROD2	New CDS in existing coding gene	CDS	GAG	AAG	E	K	Missense	UK Biobank	1.28e-09	6.06935	Treatment/medication code: vitamin a	Vitamin a	1.28E-09	6.06935	Treatment/medication code: vitamin a
rs190166673	chr10	95974133	+	A	C	0.00159744	ENST00000646931.1	ENSG00000188649	CC2D2B	New CDS in existing coding gene	CDS	CAA	CAC	Q	H	Missense	UK Biobank	1.38e-09	6.05829	Underlying (primary) cause of death: ICD10: C53.9 Cervix uteri, unspecified	Cervix	1.38E-09	6.05829	Underlying (primary) cause of death: ICD10: C53.9 Cervix uteri, unspecified
rs186055179	chr8	11808615	+	C	G	0.00119808	ENST00000525954.5	ENSG00000079459	FDFT1	New CDS in existing coding gene	CDS	ACC	AGC	T	S	Missense	UK Biobank	1.75e-09	6.01959	Underlying (primary) cause of death: ICD10: U50.9 Inquest Adjourned Death	Inquest death	1.75E-09	6.01959	Underlying (primary) cause of death: ICD10: U50.9 Inquest Adjourned Death
rs144965784	chr12	25004460	+	A	C	0.00479233	ENST00000636465.1	ENSG00000118308	LRMP	New CDS in existing coding gene	CDS	AAA	ACA	K	T	Missense	UK Biobank	1.80855334946e-09	6.01413	Underlying (primary) cause of death: ICD10: J18.0 Bronchopneumonia, unspecified	Bronchopneumonia	1.80855334946312e-09; 4.34286605529584e-08	6.01413; 5.47631	Underlying (primary) cause of death: ICD10: J18.0 Bronchopneumonia, unspecified; Underlying (primary) cause of death: ICD10: K63.1 Perforation of intestine (nontraumatic)
rs574237169	chr17	29080430	-	C	T	0.000798722	ENST00000636100.1	ENSG00000196535	MYO18A	New CDS in existing coding gene	CDS	ATG	ATA	M	I	Missense	UK Biobank	1.98133335922e-09	5.99933	Underlying (primary) cause of death: ICD10: K63.1 Perforation of intestine (nontraumatic)	Intestine perforation	2.99759275212358e-09; 1.98133335921692e-09	5.93173; 5.99933	Underlying (primary) cause of death: ICD10: C10.9 Oropharynx, unspecified; Underlying (primary) cause of death: ICD10: K63.1 Perforation of intestine (nontraumatic)
rs111911206	chr10	23239770	-	G	A	0.000998403	ENST00000636213.1	ENSG00000179133	C10orf67	New CDS in existing coding gene	CDS	CGT	TGT	R	C	Missense	UK Biobank	2.16e-09	5.98512	Home area population density - urban or rural: England/Wales - Village - sparse	Sparse population	2.16E-09	5.98512	Home area population density - urban or rural: England/Wales - Village - sparse
rs151061834	chr12	132509586	+	C	T	0.00179712	ENST00000542061.2;ENST00000542061.2	ENSG00000112787	FBRSL1	New CDS in existing coding gene	CDS	CGC	TGC	R	C	Missense	UK Biobank	2.50269698382e-09	5.96128	Treatment/medication code: nizatidine	Nizatidine	2.50269698381713e-09; 4.59189639898426e-08; 1.69330711562041e-08	5.96128; 5.46643; 5.64073	Treatment/medication code: nizatidine; Treatment/medication code: mirapexin 0.088mg tablet; Underlying (primary) cause of death: ICD10: W10.0 Home
rs7077718	chr10	99929621	-	G	C	0.486821	ENST00000636706.1	ENSG00000107554	DNMBP	New CDS in existing coding gene	CDS	AGC	AGG	S	R	Missense	UK Biobank	2.59e-09	5.9558	Pulse rate, automated reading	Pulse rate	2.59E-09	5.9558	Pulse rate, automated reading
rs188576887	chr19	15439162	-	C	T	0.00119808	ENST00000643092.1	ENSG00000011451	WIZ	New CDS in existing coding gene	CDS	CGC	CAC	R	H	Missense	UK Biobank	3.02e-09	5.93065	Underlying (primary) cause of death: ICD10: I51.7 Cardiomegaly	Cardiomegaly	3.02E-09	5.93065	Underlying (primary) cause of death: ICD10: I51.7 Cardiomegaly
rs566359642	chr19	15438824	-	C	T	0.000199681	ENST00000643092.1	ENSG00000011451	WIZ	New CDS in existing coding gene	CDS	GCG	ACG	A	T	Missense	UK Biobank	4.14376055221e-09	5.87835	Underlying (primary) cause of death: ICD10: I71.1 Thoracic aortic aneurysm, ruptured	Aneurysm	5.11214385796885e-09; 4.14376055221229e-09	5.84348; 5.87835	Treatment/medication code: isosorbide dinitrate; Underlying (primary) cause of death: ICD10: I71.1 Thoracic aortic aneurysm, ruptured
rs537059021	chr2	73081494	-	C	T	0.000599042	ENST00000486777.6	ENSG00000135631	RAB11FIP5	New CDS in existing coding gene	CDS	GCC	ACC	A	T	Missense	UK Biobank	4.23e-09	5.87504	Treatment/medication code: sandrena 0.5mg gel	Sandrena	4.23E-09	5.87504	Treatment/medication code: sandrena 0.5mg gel
rs764620825	chr1	6455808	+	C	T	NA	ENST00000636330.1;ENST00000636330.1	ENSG00000187017	ESPN	New CDS in existing coding gene	CDS	CGG	TGG	R	W	Missense	UK Biobank	4.27075466225e-09	5.87335	Diagnoses - main ICD10: I89 Other non-infective disorders of lymphatic vessels and lymph nodes	Lymph	2.14611627971182e-08; 4.27075466224796e-09	5.59979; 5.87335	Underlying (primary) cause of death: ICD10: X59.0 Home; Diagnoses - main ICD10: I89 Other non-infective disorders of lymphatic vessels and lymph nodes
rs188941138	chr17	29080737	-	C	G	0.00219649	ENST00000636100.1	ENSG00000196535	MYO18A	New CDS in existing coding gene	CDS	CGC	CCC	R	P	Missense	UK Biobank	4.33e-09	5.87097	Underlying (primary) cause of death: ICD10: K70.3 Alcoholic cirrhosis of liver	Cirrhosis	4.33E-09	5.87097	Underlying (primary) cause of death: ICD10: K70.3 Alcoholic cirrhosis of liver
rs531023471	chr15	82699845	-	C	G	0.000199681	ENST00000642989.1	ENSG00000103723	AP3B2	New CDS in existing coding gene	CDS	GTG	CTG	V	L	Missense	UK Biobank	4.5e-09	5.86475	Underlying (primary) cause of death: ICD10: C02.9 Tongue, unspecified	Tongue	4.50E-09	5.86475	Underlying (primary) cause of death: ICD10: C02.9 Tongue, unspecified
rs10794529	chr1	26356517	-	A	C	0.256989	ENST00000475866.3;ENST00000475866.3	ENSG00000176092	CRYBG2	New CDS in existing coding gene	CDS	CTG	CGG	L	R	Missense	UK Biobank	4.65e-09	-5.85931	Sitting height	Sitting height	4.65E-09	-5.85931	Sitting height
rs181750463	chr8	11808562	+	G	C	0.00259585	ENST00000525954.5	ENSG00000079459	FDFT1	New CDS in existing coding gene	CDS	AAG	AAC	K	N	Missense	UK Biobank	5.05e-09	5.84539	Pulse rate, automated reading	Pulse rate	5.05E-09	5.84539	Pulse rate, automated reading
rs11145465	chr9	69151677	+	C	A		ENST00000636438.1	ENSG00000119139	TJP2	New CDS in existing coding gene	CDS	TCT	TAT	S	Y	Missense	EBI	7e-09	NA	Refractive error	Refractive error	7.00E-09	NA	Refractive error
rs111947851	chr4	17876018	-	G	T	0.00279553	ENST00000635767.1	ENSG00000178177	LCORL	New CDS in existing coding gene	CDS	CCT	CAT	P	H	Missense	UK Biobank	8.5e-09	-5.75822	Standing height	Height	8.50E-09	-5.75822	Standing height
rs79917926	chr19	15439769	-	C	T	0.000998403	ENST00000643092.1	ENSG00000011451	WIZ	New CDS in existing coding gene	CDS	GGC	AGC	G	S	Missense	UK Biobank	9.06e-09	5.74741	Treatment/medication code: solaraze 3% gel	Solaraze	9.06E-09	5.74741	Treatment/medication code: solaraze 3% gel
rs145025288	chr9	35308249	+	T	G	0.00219649	ENST00000635942.1	ENSG00000198722	UNC13B	New CDS in existing coding gene	CDS	TGT	GGT	C	G	Missense	UK Biobank	2.04e-08	5.6089	Treatment/medication code: avandamet 1mg / 500mg tablet	Avandamet	2.04E-08	5.6089	Treatment/medication code: avandamet 1mg / 500mg tablet
rs151227972	chr10	95992627	+	G	A	0.00179712	ENST00000636965.1;ENST00000646931.1	ENSG00000188649	CC2D2B	New CDS in existing coding gene	CDS	GGA	AGA	G	R	Missense	UK Biobank	2.51e-08	5.57243	Home area population density - urban or rural: England/Wales - Village - sparse	Sparse population	2.51E-08	5.57243	Home area population density - urban or rural: England/Wales - Village - sparse
rs34236994	chr12	120216281	-	G	C	0.112819	ENST00000637386.1;ENST00000637617.1	ENSG00000089159	PXN	New CDS in existing coding gene	CDS	CCG	GCG	P	A	Missense	UK Biobank	2.53e-08	-5.57153	Trunk fat mass	Fat mass	2.53E-08	-5.57153	Trunk fat mass
rs117490431	chr12	25011374	+	C	T	0.00119808	ENST00000636465.1	ENSG00000118308	LRMP	New CDS in existing coding gene	CDS	TCA	TTA	S	L	Missense	UK Biobank	2.79e-08	5.55389	Treatment/medication code: dorzolamide+timolol	Dorzolamide+timolol	2.79E-08	5.55389	Treatment/medication code: dorzolamide+timolol
rs142336709	chr13	113406992	-	T	C	0.0101837	ENST00000612156.2	ENSG00000153531	ADPRHL1	New CDS in existing coding gene	CDS	ACG	GCG	T	A	Missense	UK Biobank	2.99e-08	5.54228	Underlying (primary) cause of death: ICD10: C82.9 Follicular non-Hodgkin's lymphoma, unspecified	Non-Hodgkin lymphoma	2.99E-08	5.54228	Underlying (primary) cause of death: ICD10: C82.9 Follicular non-Hodgkin's lymphoma, unspecified
rs113380566	chr9	136332097	+	C	T	0.0105831	ENST00000354753.7	ENSG00000160360	GPSM1	New CDS in existing coding gene	CDS	CGC	TGC	R	C	Missense	UK Biobank	3.76e-08	5.50165	Treatment/medication code: almotriptan	Almotriptan	3.76E-08	5.50165	Treatment/medication code: almotriptan
rs4077093	chr12	51199833	-	T	G	0.140775	ENST00000333640.11;ENST00000550824.6	ENSG00000184271	POU6F1	New CDS in existing coding gene	CDS	ACT;CAC	CCT;CCC	T;H	P	Missense	UK Biobank	4.51e-08	-5.46947	Body mass index (BMI)	Body mass index	4.51E-08	-5.46947	Body mass index (BMI)
rs114548251	chr4	17876273	-	T	C	0.00459265	ENST00000635767.1	ENSG00000178177	LCORL	New CDS in existing coding gene	CDS	AAT	AGT	N	S	Missense	UK Biobank	4.72e-08	5.46151	Sitting height	Sitting height	4.72E-08	5.46151	Sitting height
