# Supplementary material for: Discovery of high-confidence human protein-coding genes and exons by whole-genome PhyloCSF helps elucidate 118 GWAS loci
Source: Genome Res. 2019 Dec;29(12):2073–87. doi: 10.1101/gr.246462.118 (PMC6886504; doi:10.1101/gr.246462.118)
Supplement: Supplemental Material [file supp_gr.246462.118_Supplemental_Data_S6.txt]

Rank	ID	Name	RegType	AnnoChrom	Start	End	Strand	ScorePerCodon	NumCodons	Bls	AntiScorePerCodon	ScoreDiff	OverlapTrs	Parent	CodAlignView	UCSCview	SvmScore	NewSvmScore	SvmAntisenseScore	Start19	End19	CodAlignView19	UCSCview19	TrypticAAs	OtherStatus	OtherIDs	OtherNames	OtherRanks	MinOtherRank	RankChange	OutOfOrfCodons	Cluster	ClusterStart	ClusterEnd	BestInCluster	ClusterBestRank	ClusterRanks	ClusterUCSCview	RToverlap	GC	CpGratio	ScorePerCodonMle_hg38_58	BlsMle_hg38_58	AntiScorePerCodonMle_hg38_58	ScoreDiffMle_hg38_58	NewSvmScoreMle_hg38_58	SvmAntisenseScoreMle_hg38_58	RankMle_hg38_58	BestInClusterMle_hg38_58
1	514813	chr16:71430668-71430742-	NoOverlap	chr16	71430668	71430742	-	3.95998802185	25	0.892409246967	-14.2218079805	18.1817960024		NA	=hyperlink("https://data.broadinstitute.org/compbio1/cav.php?alnset=hg38_20&interval=chr16;71430667;75;0&strand=-&prologue=135&epilogue=135&spliceSites=hg&hideInserts&wrap=45&footer=chr16%3A71430668-71430742-", "CodAlignView")	=hyperlink("http://genome.ucsc.edu/cgi-bin/hgTracks?hgHubConnect.destUrl=..%2Fcgi-bin%2FhgTracks&db=hg38&position=chr16%3A71430668-71430742&hgt.suggest=&hgt.suggestTrack=refGene&Submit=submit&hgsid=240353321&hgt.newJQuery=1", "UCSC")	0.284399066703	1.34848196433	0.96964692644	71464571	71464645	=hyperlink("https://data.broadinstitute.org/compbio1/cav.php?alnset=hg19&interval=chr16;71464570;75;0&strand=-&prologue=135&epilogue=135&spliceSites=hg&hideInserts&wrap=45&footer=chr16%3A71430668-71430742-_hg19", "CodAlignView19")	=hyperlink("http://genome.ucsc.edu/cgi-bin/hgTracks?hgHubConnect.destUrl=..%2Fcgi-bin%2FhgTracks&db=hg19&position=chr16%3A71464571-71464645&hgt.suggest=&hgt.suggestTrack=refGene&Submit=submit&hgsid=240353321&hgt.newJQuery=1", "UCSC19")	MQDWSLASHLFVPSPGSYFVTAIDTRLSGLEAPSLQKLFQVLDTEGCPNPGTGSL	Same	516464	chr16:71430668-71430742-	1	1	0	0	1	71430668	71432325	Best	1	1;1232;1578;61319	=hyperlink("http://genome.ucsc.edu/cgi-bin/hgTracks?db=hg38&position=chr16:71430668-71432325&complement_hg38=1&hgt.revCmplDisp_hg38=1", "ClusterUCSCview")		0.52	0.802139037433	10.509012	0.9228	-11.815584	22.324596	0.936489217301	0.943035291739	1161
2	474894	chr1:171577592-171577645-	NoOverlap	chr1	171577592	171577645	-	5.07276657555	18	0.997222010291	-12.7794164684	17.852183044	ENST00000338920.8,ENST00000367742.7,ENST00000426496.6,ENST00000495585.1	NA	=hyperlink("https://data.broadinstitute.org/compbio1/cav.php?alnset=hg38_20&interval=chr1;171577591;54;0&strand=-&prologue=135&epilogue=135&spliceSites=hg&hideInserts&wrap=45&footer=chr1%3A171577592-171577645-", "CodAlignView")	=hyperlink("http://genome.ucsc.edu/cgi-bin/hgTracks?hgHubConnect.destUrl=..%2Fcgi-bin%2FhgTracks&db=hg38&position=chr1%3A171577592-171577645&hgt.suggest=&hgt.suggestTrack=refGene&Submit=submit&hgsid=240353321&hgt.newJQuery=1", "UCSC")	0.214943885007	1.28149521408	0.958357167532	171546731	171546784	=hyperlink("https://data.broadinstitute.org/compbio1/cav.php?alnset=hg19&interval=chr1;171546730;54;0&strand=-&prologue=135&epilogue=135&spliceSites=hg&hideInserts&wrap=45&footer=chr1%3A171577592-171577645-_hg19", "CodAlignView19")	=hyperlink("http://genome.ucsc.edu/cgi-bin/hgTracks?hgHubConnect.destUrl=..%2Fcgi-bin%2FhgTracks&db=hg19&position=chr1%3A171546731-171546784&hgt.suggest=&hgt.suggestTrack=refGene&Submit=submit&hgsid=240353321&hgt.newJQuery=1", "UCSC19")	NITCCRLRHINLRILLLLGNK	Same	476773	chr1:171577592-171577645-	8	8	-6	0	2	171577592	171591667	Best	2	2;11714;71298	=hyperlink("http://genome.ucsc.edu/cgi-bin/hgTracks?db=hg38&position=chr1:171577592-171591667&complement_hg38=1&hgt.revCmplDisp_hg38=1", "ClusterUCSCview")		0.462962962963	0.346153846154	7.97622222222	0.9844	-16.3220055556	24.2982277778	0.744065832291	0.956158897226	1903	Best
3	472835	chr1:70039113-70039160-	NoOverlap	chr1	70039113	70039160	-	4.11154359579	16	0.903880560006	-14.3788064122	18.490350008	ENST00000035383.9,ENST00000310961.9,ENST00000415775.2	NA	=hyperlink("https://data.broadinstitute.org/compbio1/cav.php?alnset=hg38_20&interval=chr1;70039112;48;0&strand=-&prologue=135&epilogue=135&spliceSites=hg&hideInserts&wrap=45&footer=chr1%3A70039113-70039160-", "CodAlignView")	=hyperlink("http://genome.ucsc.edu/cgi-bin/hgTracks?hgHubConnect.destUrl=..%2Fcgi-bin%2FhgTracks&db=hg38&position=chr1%3A70039113-70039160&hgt.suggest=&hgt.suggestTrack=refGene&Submit=submit&hgsid=240353321&hgt.newJQuery=1", "UCSC")	0.00637117569397	1.2360099491	0.954718817787	70504796	70504843	=hyperlink("https://data.broadinstitute.org/compbio1/cav.php?alnset=hg19&interval=chr1;70504795;48;0&strand=-&prologue=135&epilogue=135&spliceSites=hg&hideInserts&wrap=45&footer=chr1%3A70039113-70039160-_hg19", "CodAlignView19")	=hyperlink("http://genome.ucsc.edu/cgi-bin/hgTracks?hgHubConnect.destUrl=..%2Fcgi-bin%2FhgTracks&db=hg19&position=chr1%3A70504796-70504843&hgt.suggest=&hgt.suggestTrack=refGene&Submit=submit&hgsid=240353321&hgt.newJQuery=1", "UCSC19")	WVSSVSSRTNQILGDVFAGLLHVLGIVLK	Same	474714	chr1:70039113-70039160-	5	5	-2	0	3	70039113	70043935	Best	3	3;16752;69498	=hyperlink("http://genome.ucsc.edu/cgi-bin/hgTracks?db=hg38&position=chr1:70039113-70043935&complement_hg38=1&hgt.revCmplDisp_hg38=1", "ClusterUCSCview")		0.458333333333	0.396694214876	-1.3500375	0.9985	-21.1567	19.8066625	0.395290048926	0.989969205292	4066	Best
4	483410	chr11:5403045-5403164+	NoOverlap	chr11	5403045	5403164	+	6.40980244353	40	0.88889906157	-11.8772275057	18.2870299492	ENST00000332043.1	NA	=hyperlink("https://data.broadinstitute.org/compbio1/cav.php?alnset=hg38_20&interval=chr11;5403044;120;0&prologue=135&epilogue=135&spliceSites=hg&hideInserts&wrap=45&footer=chr11%3A5403045-5403164%2B", "CodAlignView")	=hyperlink("http://genome.ucsc.edu/cgi-bin/hgTracks?hgHubConnect.destUrl=..%2Fcgi-bin%2FhgTracks&db=hg38&position=chr11%3A5403045-5403164&hgt.suggest=&hgt.suggestTrack=refGene&Submit=submit&hgsid=240353321&hgt.newJQuery=1", "UCSC")	0.946223948343	1.22182456343	1.11407423395	5424275	5424394	=hyperlink("https://data.broadinstitute.org/compbio1/cav.php?alnset=hg19&interval=chr11;5424274;120;0&prologue=135&epilogue=135&spliceSites=hg&hideInserts&wrap=45&footer=chr11%3A5403045-5403164%2B_hg19", "CodAlignView19")	=hyperlink("http://genome.ucsc.edu/cgi-bin/hgTracks?hgHubConnect.destUrl=..%2Fcgi-bin%2FhgTracks&db=hg19&position=chr11%3A5424275-5424394&hgt.suggest=&hgt.suggestTrack=refGene&Submit=submit&hgsid=240353321&hgt.newJQuery=1", "UCSC19")	VFGTGAIIVLKSIMLMAPLPILLWRLPFCGHNALSHSYCLHPNLIYLVGTFLLTISMGFSLLPLLLGWIR	Same	485342	chr11:5403045-5403164+	6	6	-2	0	4	5402904	5403164	Best	4	4;314	=hyperlink("http://genome.ucsc.edu/cgi-bin/hgTracks?db=hg38&position=chr11:5402904-5403164&complement_hg38=0&hgt.revCmplDisp_hg38=0", "ClusterUCSCview")		0.466666666667	0.526315789474	15.8826775	0.9887	-16.8296625	32.71234	1.06321586232	1.39687999841	120	Best
5	588818	chr9:35303926-35304027+	NoOverlap	chr9	35303926	35304027	+	6.3864323098	34	0.911649365629	-8.55747953715	14.9439118469		NA	=hyperlink("https://data.broadinstitute.org/compbio1/cav.php?alnset=hg38_20&interval=chr9;35303925;102;0&prologue=135&epilogue=135&spliceSites=hg&hideInserts&wrap=45&footer=chr9%3A35303926-35304027%2B", "CodAlignView")	=hyperlink("http://genome.ucsc.edu/cgi-bin/hgTracks?hgHubConnect.destUrl=..%2Fcgi-bin%2FhgTracks&db=hg38&position=chr9%3A35303926-35304027&hgt.suggest=&hgt.suggestTrack=refGene&Submit=submit&hgsid=240353321&hgt.newJQuery=1", "UCSC")	0.887286965141	1.21918352859	0.910783505992	35303923	35304024	=hyperlink("https://data.broadinstitute.org/compbio1/cav.php?alnset=hg19&interval=chr9;35303922;102;0&prologue=135&epilogue=135&spliceSites=hg&hideInserts&wrap=45&footer=chr9%3A35303926-35304027%2B_hg19", "CodAlignView19")	=hyperlink("http://genome.ucsc.edu/cgi-bin/hgTracks?hgHubConnect.destUrl=..%2Fcgi-bin%2FhgTracks&db=hg19&position=chr9%3A35303923-35304024&hgt.suggest=&hgt.suggestTrack=refGene&Submit=submit&hgsid=240353321&hgt.newJQuery=1", "UCSC19")	MDENFVFSSFGYEYQEWLSCLEHGVWWPSEDGDYGYYMFHDGQYIYSLLTDSTGQYAYLFIPDSYQEYLDCDLQTNGLSSITLDDSIISACSFK	Same	589761	chr9:35303926-35304027+	7	7	-2	0	5	35300167	35307879	Best	5	5;669;1004;1082;1090;2464;3976;4603;5133;9301;65975	=hyperlink("http://genome.ucsc.edu/cgi-bin/hgTracks?db=hg38&position=chr9:35300167-35307879&complement_hg38=0&hgt.revCmplDisp_hg38=0", "ClusterUCSCview")		0.401960784314	0.0	6.16770588235	1.0	-11.8404470588	18.0081529412	1.02103509955	0.929273760932	565	Best
6	494072	chr12:2849327-2849434-	NoOverlap	chr12	2849327	2849434	-	8.01721945436	36	0.962959572069	-9.1395054741	17.1567249285		NA	=hyperlink("https://data.broadinstitute.org/compbio1/cav.php?alnset=hg38_20&interval=chr12;2849326;108;0&strand=-&prologue=135&epilogue=135&spliceSites=hg&hideInserts&wrap=45&footer=chr12%3A2849327-2849434-", "CodAlignView")	=hyperlink("http://genome.ucsc.edu/cgi-bin/hgTracks?hgHubConnect.destUrl=..%2Fcgi-bin%2FhgTracks&db=hg38&position=chr12%3A2849327-2849434&hgt.suggest=&hgt.suggestTrack=refGene&Submit=submit&hgsid=240353321&hgt.newJQuery=1", "UCSC")	1.01994909962	1.21769526241	1.0232545861	2958493	2958600	=hyperlink("https://data.broadinstitute.org/compbio1/cav.php?alnset=hg19&interval=chr12;2958492;108;0&strand=-&prologue=135&epilogue=135&spliceSites=hg&hideInserts&wrap=45&footer=chr12%3A2849327-2849434-_hg19", "CodAlignView19")	=hyperlink("http://genome.ucsc.edu/cgi-bin/hgTracks?hgHubConnect.destUrl=..%2Fcgi-bin%2FhgTracks&db=hg19&position=chr12%3A2958493-2958600&hgt.suggest=&hgt.suggestTrack=refGene&Submit=submit&hgsid=240353321&hgt.newJQuery=1", "UCSC19")	SWPCPNPLPHYQEKVLKLALLPSAPLSQDLIRDFQTLIK	Same	496066	chr12:2849327-2849434-	12	12	-6	0	6	2849327	2855413	Best	6	6;133;515;985;1632;2840;5109	=hyperlink("http://genome.ucsc.edu/cgi-bin/hgTracks?db=hg38&position=chr12:2849327-2855413&complement_hg38=1&hgt.revCmplDisp_hg38=1", "ClusterUCSCview")		0.592592592593	0.225	11.8024944444	0.9948	-9.90915833333	21.7116527778	1.09012743213	0.937435569364	26	Best
7	595166	chrX:50607740-50607787+	NoOverlap	chrX	50607740	50607787	+	5.60939992778	16	0.901047150378	-15.0537063405	20.6631062683	ENST00000289292.11,ENST00000376020.6,ENST00000460112.3	NA	=hyperlink("https://data.broadinstitute.org/compbio1/cav.php?alnset=hg38_20&interval=chrX;50607739;48;0&prologue=135&epilogue=135&spliceSites=hg&hideInserts&wrap=45&footer=chrX%3A50607740-50607787%2B", "CodAlignView")	=hyperlink("http://genome.ucsc.edu/cgi-bin/hgTracks?hgHubConnect.destUrl=..%2Fcgi-bin%2FhgTracks&db=hg38&position=chrX%3A50607740-50607787&hgt.suggest=&hgt.suggestTrack=refGene&Submit=submit&hgsid=240353321&hgt.newJQuery=1", "UCSC")	0.255081394531	1.20566518306	1.0540840104	50350740	50350787	=hyperlink("https://data.broadinstitute.org/compbio1/cav.php?alnset=hg19&interval=chrX;50350739;48;0&prologue=135&epilogue=135&spliceSites=hg&hideInserts&wrap=45&footer=chrX%3A50607740-50607787%2B_hg19", "CodAlignView19")	=hyperlink("http://genome.ucsc.edu/cgi-bin/hgTracks?hgHubConnect.destUrl=..%2Fcgi-bin%2FhgTracks&db=hg19&position=chrX%3A50350740-50350787&hgt.suggest=&hgt.suggestTrack=refGene&Submit=submit&hgsid=240353321&hgt.newJQuery=1", "UCSC19")	TEILGWQLLFLLLCLLLLLFLFLFFFFFLLLLLLLLLLLLLLLLLLLGCTK	Same	595808	chrX:50607740-50607787+	9	9	-2	0	7	50607740	50607787	Best	7	7	=hyperlink("http://genome.ucsc.edu/cgi-bin/hgTracks?db=hg38&position=chrX:50607740-50607787&complement_hg38=0&hgt.revCmplDisp_hg38=0", "ClusterUCSCview")		0.583333333333	0.0	13.35354375	0.9751	-24.7885375	38.14208125	0.499660143452	1.15402494693	3151	Best
8	560395	chr4:154492320-154492352+	NoOverlap	chr4	154492320	154492352	+	6.22593626922	11	0.978326640171	-14.8643727519	21.0903090211		NA	=hyperlink("https://data.broadinstitute.org/compbio1/cav.php?alnset=hg38_20&interval=chr4;154492319;33;0&prologue=135&epilogue=135&spliceSites=hg&hideInserts&wrap=45&footer=chr4%3A154492320-154492352%2B", "CodAlignView")	=hyperlink("http://genome.ucsc.edu/cgi-bin/hgTracks?hgHubConnect.destUrl=..%2Fcgi-bin%2FhgTracks&db=hg38&position=chr4%3A154492320-154492352&hgt.suggest=&hgt.suggestTrack=refGene&Submit=submit&hgsid=240353321&hgt.newJQuery=1", "UCSC")	0.0487835358271	1.19682725835	1.02433552539	155413472	155413504	=hyperlink("https://data.broadinstitute.org/compbio1/cav.php?alnset=hg19&interval=chr4;155413471;33;0&prologue=135&epilogue=135&spliceSites=hg&hideInserts&wrap=45&footer=chr4%3A154492320-154492352%2B_hg19", "CodAlignView19")	=hyperlink("http://genome.ucsc.edu/cgi-bin/hgTracks?hgHubConnect.destUrl=..%2Fcgi-bin%2FhgTracks&db=hg19&position=chr4%3A155413472-155413504&hgt.suggest=&hgt.suggestTrack=refGene&Submit=submit&hgsid=240353321&hgt.newJQuery=1", "UCSC19")	DSRPQRKDRWSQRPMHSWGQDGFK	Same	561379	chr4:154492320-154492352+	80	80	-72	0	8	154492320	154492352	Best	8	8	=hyperlink("http://genome.ucsc.edu/cgi-bin/hgTracks?db=hg38&position=chr4:154492320-154492352&complement_hg38=0&hgt.revCmplDisp_hg38=0", "ClusterUCSCview")		0.636363636364	0.951923076923	2.68065454545	0.9105	-16.0888454545	18.7695	0.26150865595	0.990347692882	6612	Best
9	523250	chr17:76307579-76307704-	NoOverlap	chr17	76307579	76307704	-	3.50521657155	42	0.682074645682	-11.6852072761	15.1904238477		NA	=hyperlink("https://data.broadinstitute.org/compbio1/cav.php?alnset=hg38_20&interval=chr17;76307578;126;0&strand=-&prologue=135&epilogue=135&spliceSites=hg&hideInserts&wrap=45&footer=chr17%3A76307579-76307704-", "CodAlignView")	=hyperlink("http://genome.ucsc.edu/cgi-bin/hgTracks?hgHubConnect.destUrl=..%2Fcgi-bin%2FhgTracks&db=hg38&position=chr17%3A76307579-76307704&hgt.suggest=&hgt.suggestTrack=refGene&Submit=submit&hgsid=240353321&hgt.newJQuery=1", "UCSC")	0.289538874587	1.19451115696	0.881810969907	74303660	74303785	=hyperlink("https://data.broadinstitute.org/compbio1/cav.php?alnset=hg19&interval=chr17;74303659;126;0&strand=-&prologue=135&epilogue=135&spliceSites=hg&hideInserts&wrap=45&footer=chr17%3A76307579-76307704-_hg19", "CodAlignView19")	=hyperlink("http://genome.ucsc.edu/cgi-bin/hgTracks?hgHubConnect.destUrl=..%2Fcgi-bin%2FhgTracks&db=hg19&position=chr17%3A74303660-74303785&hgt.suggest=&hgt.suggestTrack=refGene&Submit=submit&hgsid=240353321&hgt.newJQuery=1", "UCSC19")	GVGQAPSSALESQVKDLGGQVEDLSKQLKRVDGQVQGIATHVQHFSQASGLDLAALEWPEEQEVGVR	Same	524685	chr17:76307579-76307704-	4	4	5	0	9	76307579	76307992	Best	9	9;250	=hyperlink("http://genome.ucsc.edu/cgi-bin/hgTracks?db=hg38&position=chr17:76307579-76307992&complement_hg38=1&hgt.revCmplDisp_hg38=1", "ClusterUCSCview")		0.666666666667	0.507188039103	8.9976452381	0.9476	-21.8131952381	30.8108404762	1.07362407693	1.38890582996	64	Best
10	539486	chr2:88857382-88857516-	NoOverlap	chr2	88857382	88857516	-	4.58140005531	45	0.788872443054	-12.5952179907	17.176618046		NA	=hyperlink("https://data.broadinstitute.org/compbio1/cav.php?alnset=hg38_20&interval=chr2;88857381;135;0&strand=-&prologue=135&epilogue=135&spliceSites=hg&hideInserts&wrap=45&footer=chr2%3A88857382-88857516-", "CodAlignView")	=hyperlink("http://genome.ucsc.edu/cgi-bin/hgTracks?hgHubConnect.destUrl=..%2Fcgi-bin%2FhgTracks&db=hg38&position=chr2%3A88857382-88857516&hgt.suggest=&hgt.suggestTrack=refGene&Submit=submit&hgsid=240353321&hgt.newJQuery=1", "UCSC")	0.649043982172	1.19249087918	1.00033757496	89156895	89157029	=hyperlink("https://data.broadinstitute.org/compbio1/cav.php?alnset=hg19&interval=chr2;89156894;135;0&strand=-&prologue=135&epilogue=135&spliceSites=hg&hideInserts&wrap=45&footer=chr2%3A88857382-88857516-_hg19", "CodAlignView19")	=hyperlink("http://genome.ucsc.edu/cgi-bin/hgTracks?hgHubConnect.destUrl=..%2Fcgi-bin%2FhgTracks&db=hg19&position=chr2%3A89156895-89157029&hgt.suggest=&hgt.suggestTrack=refGene&Submit=submit&hgsid=240353321&hgt.newJQuery=1", "UCSC19")	VDNALQSGNSQESVTEQDSKDSTYSLSSTLTLSKADYEKHKVYACEVTHQGLSSPVTKSFNR	None				NA	NA	0	10	88857382	88861919	Best	10	10;114;2592;3402;9296	=hyperlink("http://genome.ucsc.edu/cgi-bin/hgTracks?db=hg38&position=chr2:88857382-88861919&complement_hg38=1&hgt.revCmplDisp_hg38=1", "ClusterUCSCview")		0.577777777778	0.545454545455	15.2457911111	0.9865	-18.9659244444	34.2117155556	1.07081953282	1.5142080759	79	Best
11	553202	chr3:120366639-120366722+	NoOverlap	chr3	120366639	120366722	+	7.90683582425	28	0.933576387754	-8.55633551308	16.4631713373		NA	=hyperlink("https://data.broadinstitute.org/compbio1/cav.php?alnset=hg38_20&interval=chr3;120366638;84;0&prologue=135&epilogue=135&spliceSites=hg&hideInserts&wrap=45&footer=chr3%3A120366639-120366722%2B", "CodAlignView")	=hyperlink("http://genome.ucsc.edu/cgi-bin/hgTracks?hgHubConnect.destUrl=..%2Fcgi-bin%2FhgTracks&db=hg38&position=chr3%3A120366639-120366722&hgt.suggest=&hgt.suggestTrack=refGene&Submit=submit&hgsid=240353321&hgt.newJQuery=1", "UCSC")	0.917822177653	1.18701891958	0.963015153679	120085486	120085569	=hyperlink("https://data.broadinstitute.org/compbio1/cav.php?alnset=hg19&interval=chr3;120085485;84;0&prologue=135&epilogue=135&spliceSites=hg&hideInserts&wrap=45&footer=chr3%3A120366639-120366722%2B_hg19", "CodAlignView19")	=hyperlink("http://genome.ucsc.edu/cgi-bin/hgTracks?hgHubConnect.destUrl=..%2Fcgi-bin%2FhgTracks&db=hg19&position=chr3%3A120085486-120085569&hgt.suggest=&hgt.suggestTrack=refGene&Submit=submit&hgsid=240353321&hgt.newJQuery=1", "UCSC19")	YLDFFEVFSKLVYQFHNNTEQLEDQNSLYEGRVSVDQAEISEGTLSLLLR	None				NA	NA	0	11	120366477	120368084	Best	11	11;568;909;1181;1188;1356;8610	=hyperlink("http://genome.ucsc.edu/cgi-bin/hgTracks?db=hg38&position=chr3:120366477-120368084&complement_hg38=0&hgt.revCmplDisp_hg38=0", "ClusterUCSCview")		0.392857142857	0.315789473684	9.70496428571	0.9472	-5.65034285714	15.3553071429	0.961216784568	1.01062529218	1029	Best
12	490520	chr12:6667963-6668028+	NoOverlap	chr12	6667963	6668028	+	4.5878136666	22	0.817271132011	-15.616981844	20.2047955106	ENST00000319770.7,ENST00000355772.8,ENST00000361959.7,ENST00000396801.7,ENST00000545946.1	NA	=hyperlink("https://data.broadinstitute.org/compbio1/cav.php?alnset=hg38_20&interval=chr12;6667962;66;0&prologue=135&epilogue=135&spliceSites=hg&hideInserts&wrap=45&footer=chr12%3A6667963-6668028%2B", "CodAlignView")	=hyperlink("http://genome.ucsc.edu/cgi-bin/hgTracks?hgHubConnect.destUrl=..%2Fcgi-bin%2FhgTracks&db=hg38&position=chr12%3A6667963-6668028&hgt.suggest=&hgt.suggestTrack=refGene&Submit=submit&hgsid=240353321&hgt.newJQuery=1", "UCSC")	0.306503260975	1.1809122072	1.0674832134	6777129	6777194	=hyperlink("https://data.broadinstitute.org/compbio1/cav.php?alnset=hg19&interval=chr12;6777128;66;0&prologue=135&epilogue=135&spliceSites=hg&hideInserts&wrap=45&footer=chr12%3A6667963-6668028%2B_hg19", "CodAlignView19")	=hyperlink("http://genome.ucsc.edu/cgi-bin/hgTracks?hgHubConnect.destUrl=..%2Fcgi-bin%2FhgTracks&db=hg19&position=chr12%3A6777129-6777194&hgt.suggest=&hgt.suggestTrack=refGene&Submit=submit&hgsid=240353321&hgt.newJQuery=1", "UCSC19")	CLGGLGLGLGLSLSLSLGLSLSLGLGHCCR	Same	492496	chr12:6667963-6668028+	2	2	10	0	12	6667963	6700148	Best	12	12;12158;18552;20045;33854;38909;39562;56088	=hyperlink("http://genome.ucsc.edu/cgi-bin/hgTracks?db=hg38&position=chr12:6667963-6700148&complement_hg38=0&hgt.revCmplDisp_hg38=0", "ClusterUCSCview")		0.712121212121	0.0	3.49615909091	0.8203	-32.7506954545	36.2468545455	0.558074083211	1.20476934799	2774	Best
13	486986	chr11:5514607-5514705-	NoOverlap	chr11	5514607	5514705	-	6.73047568536	33	0.887502167475	-7.30329085271	14.0337665381		NA	=hyperlink("https://data.broadinstitute.org/compbio1/cav.php?alnset=hg38_20&interval=chr11;5514606;99;0&strand=-&prologue=135&epilogue=135&spliceSites=hg&hideInserts&wrap=45&footer=chr11%3A5514607-5514705-", "CodAlignView")	=hyperlink("http://genome.ucsc.edu/cgi-bin/hgTracks?hgHubConnect.destUrl=..%2Fcgi-bin%2FhgTracks&db=hg38&position=chr11%3A5514607-5514705&hgt.suggest=&hgt.suggestTrack=refGene&Submit=submit&hgsid=240353321&hgt.newJQuery=1", "UCSC")	0.912258017487	1.17672067277	0.909956262319	5535837	5535935	=hyperlink("https://data.broadinstitute.org/compbio1/cav.php?alnset=hg19&interval=chr11;5535836;99;0&strand=-&prologue=135&epilogue=135&spliceSites=hg&hideInserts&wrap=45&footer=chr11%3A5514607-5514705-_hg19", "CodAlignView19")	=hyperlink("http://genome.ucsc.edu/cgi-bin/hgTracks?hgHubConnect.destUrl=..%2Fcgi-bin%2FhgTracks&db=hg19&position=chr11%3A5535837-5535935&hgt.suggest=&hgt.suggestTrack=refGene&Submit=submit&hgsid=240353321&hgt.newJQuery=1", "UCSC19")	QMDSLQAMGFGNHHANLQALIATEGDTNAAIRKLKRSQR	Same	488953	chr11:5514607-5514705-	10	10	3	0	13	5514607	5515011	Best	13	13;1076;1994	=hyperlink("http://genome.ucsc.edu/cgi-bin/hgTracks?db=hg38&position=chr11:5514607-5515011&complement_hg38=1&hgt.revCmplDisp_hg38=1", "ClusterUCSCview")		0.535353535354	0.14347826087	6.91109090909	0.94	-15.8179666667	22.7290575758	1.03210199684	0.917391503331	457	Best
14	523267	chr17:76569085-76569633-	NoOverlap	chr17	76569085	76569633	-	8.43773771413	183	0.502345011488	1.0294458564	7.40829185773		NA	=hyperlink("https://data.broadinstitute.org/compbio1/cav.php?alnset=hg38_20&interval=chr17;76569084;549;0&strand=-&prologue=135&epilogue=135&spliceSites=hg&hideInserts&wrap=45&footer=chr17%3A76569085-76569633-", "CodAlignView")	=hyperlink("http://genome.ucsc.edu/cgi-bin/hgTracks?hgHubConnect.destUrl=..%2Fcgi-bin%2FhgTracks&db=hg38&position=chr17%3A76569085-76569633&hgt.suggest=&hgt.suggestTrack=refGene&Submit=submit&hgsid=240353321&hgt.newJQuery=1", "UCSC")	1.12944815906	1.17265421131	1.0638531472	74565167	74565715	=hyperlink("https://data.broadinstitute.org/compbio1/cav.php?alnset=hg19&interval=chr17;74565166;549;0&strand=-&prologue=135&epilogue=135&spliceSites=hg&hideInserts&wrap=45&footer=chr17%3A76569085-76569633-_hg19", "CodAlignView19")	=hyperlink("http://genome.ucsc.edu/cgi-bin/hgTracks?hgHubConnect.destUrl=..%2Fcgi-bin%2FhgTracks&db=hg19&position=chr17%3A74565167-74565715&hgt.suggest=&hgt.suggestTrack=refGene&Submit=submit&hgsid=240353321&hgt.newJQuery=1", "UCSC19")	ASPTPMSSPSHTPNPSPTQSPSQSRSNNIVTPPGQQPAPSPSPTRGSSSRPPSHPPTPNASQPSSRTSSLNPSPQVQHVPRGAAQTPTPPTSKSPSQSGFKSLSRNPSLTPAVPPKSSFYSPATSSSYIGPIQNIPSYITPYVPRFLKEPPFFQPPTAPLPQNPCFACPSPCPARKPPPPPDSLYLPLLPPPPHHPQFNCPFPTPPGLFMPPSSLSYTPPVEVLVSGKPHVVPNVLPATFYTPFSR	None				NA	NA	0	14	76568812	76569633	Best	14	14;165;11638	=hyperlink("http://genome.ucsc.edu/cgi-bin/hgTracks?db=hg38&position=chr17:76568812-76569633&complement_hg38=1&hgt.revCmplDisp_hg38=1", "ClusterUCSCview")		0.633879781421	0.442456479691	22.5269814208	0.8973	6.78306666667	15.7439147541	0.981046770113	1.04241454813	894
15	534962	chr2:126899522-126899581+	NoOverlap	chr2	126899522	126899581	+	4.25197504759	20	0.815594720378	-16.4334400177	20.6854150653		NA	=hyperlink("https://data.broadinstitute.org/compbio1/cav.php?alnset=hg38_20&interval=chr2;126899521;60;0&prologue=135&epilogue=135&spliceSites=hg&hideInserts&wrap=45&footer=chr2%3A126899522-126899581%2B", "CodAlignView")	=hyperlink("http://genome.ucsc.edu/cgi-bin/hgTracks?hgHubConnect.destUrl=..%2Fcgi-bin%2FhgTracks&db=hg38&position=chr2%3A126899522-126899581&hgt.suggest=&hgt.suggestTrack=refGene&Submit=submit&hgsid=240353321&hgt.newJQuery=1", "UCSC")	0.181742288494	1.16646753709	1.06515579538	127657098	127657157	=hyperlink("https://data.broadinstitute.org/compbio1/cav.php?alnset=hg19&interval=chr2;127657097;60;0&prologue=135&epilogue=135&spliceSites=hg&hideInserts&wrap=45&footer=chr2%3A126899522-126899581%2B_hg19", "CodAlignView19")	=hyperlink("http://genome.ucsc.edu/cgi-bin/hgTracks?hgHubConnect.destUrl=..%2Fcgi-bin%2FhgTracks&db=hg19&position=chr2%3A127657098-127657157&hgt.suggest=&hgt.suggestTrack=refGene&Submit=submit&hgsid=240353321&hgt.newJQuery=1", "UCSC19")	KPNLEQVVTLNTPSLLLYPDKTVLLEEIYTHKNLFTERLNK	Same	536315	chr2:126899522-126899581+	3	3	12	0	15	126898979	126899581	Best	15	15;323	=hyperlink("http://genome.ucsc.edu/cgi-bin/hgTracks?db=hg38&position=chr2:126898979-126899581&complement_hg38=0&hgt.revCmplDisp_hg38=0", "ClusterUCSCview")		0.416666666667	0.384615384615	1.069615	0.8173	-22.727675	23.79729	0.575588071814	0.925787027528	2673
16	500704	chr14:22071088-22071201+	NoOverlap	chr14	22071088	22071201	+	6.0223998647	38	0.925656439106	-6.74570536064	12.7681052253		NA	=hyperlink("https://data.broadinstitute.org/compbio1/cav.php?alnset=hg38_20&interval=chr14;22071087;114;0&prologue=135&epilogue=135&spliceSites=hg&hideInserts&wrap=45&footer=chr14%3A22071088-22071201%2B", "CodAlignView")	=hyperlink("http://genome.ucsc.edu/cgi-bin/hgTracks?hgHubConnect.destUrl=..%2Fcgi-bin%2FhgTracks&db=hg38&position=chr14%3A22071088-22071201&hgt.suggest=&hgt.suggestTrack=refGene&Submit=submit&hgsid=240353321&hgt.newJQuery=1", "UCSC")	0.883088945002	1.16243154321	0.908597867325	22539351	22539464	=hyperlink("https://data.broadinstitute.org/compbio1/cav.php?alnset=hg19&interval=chr14;22539350;114;0&prologue=135&epilogue=135&spliceSites=hg&hideInserts&wrap=45&footer=chr14%3A22071088-22071201%2B_hg19", "CodAlignView19")	=hyperlink("http://genome.ucsc.edu/cgi-bin/hgTracks?hgHubConnect.destUrl=..%2Fcgi-bin%2FhgTracks&db=hg19&position=chr14%3A22539351-22539464&hgt.suggest=&hgt.suggestTrack=refGene&Submit=submit&hgsid=240353321&hgt.newJQuery=1", "UCSC19")	CNFSDSVNNLQWFHQNPWGQLINLFYIPSGTKQNGRLSATTVATERYSLLYISSSQTTDSGVYFCAVEPQCSPGTCGLYTNPHPGSVPLPVTTTSR	None				NA	NA	0	16	22071088	22071201	Best	16	16	=hyperlink("http://genome.ucsc.edu/cgi-bin/hgTracks?db=hg38&position=chr14:22071088-22071201&complement_hg38=0&hgt.revCmplDisp_hg38=0", "ClusterUCSCview")		0.473684210526	0.95	7.67198157895	0.882	-6.43516315789	14.1071447368	0.982578978085	1.01816605015	883	Best
17	518788	chr17:63862742-63862810+	NoOverlap	chr17	63862742	63862810	+	6.78582186284	23	0.897067282335	-10.0239653043	16.8097871672		NA	=hyperlink("https://data.broadinstitute.org/compbio1/cav.php?alnset=hg38_20&interval=chr17;63862741;69;0&prologue=135&epilogue=135&spliceSites=hg&hideInserts&wrap=45&footer=chr17%3A63862742-63862810%2B", "CodAlignView")	=hyperlink("http://genome.ucsc.edu/cgi-bin/hgTracks?hgHubConnect.destUrl=..%2Fcgi-bin%2FhgTracks&db=hg38&position=chr17%3A63862742-63862810&hgt.suggest=&hgt.suggestTrack=refGene&Submit=submit&hgsid=240353321&hgt.newJQuery=1", "UCSC")	0.689644670065	1.1589302102	0.957530456768	61940102	61940170	=hyperlink("https://data.broadinstitute.org/compbio1/cav.php?alnset=hg19&interval=chr17;61940101;69;0&prologue=135&epilogue=135&spliceSites=hg&hideInserts&wrap=45&footer=chr17%3A63862742-63862810%2B_hg19", "CodAlignView19")	=hyperlink("http://genome.ucsc.edu/cgi-bin/hgTracks?hgHubConnect.destUrl=..%2Fcgi-bin%2FhgTracks&db=hg19&position=chr17%3A61940102-61940170&hgt.suggest=&hgt.suggestTrack=refGene&Submit=submit&hgsid=240353321&hgt.newJQuery=1", "UCSC19")	SGPGGLGWVILVLSDFPNSIFCAWAGLDEGISSTLFVIITVALGVGVITIALYLSYRPCK	Same	520195	chr17:63862742-63862810+	15	15	2	0	17	63862742	63862810	Best	17	17	=hyperlink("http://genome.ucsc.edu/cgi-bin/hgTracks?db=hg38&position=chr17:63862742-63862810&complement_hg38=0&hgt.revCmplDisp_hg38=0", "ClusterUCSCview")		0.463768115942	0.27380952381	2.03688695652	0.9746	-12.6503304348	14.6872173913	0.591392536038	1.06242250191	2592	Best
18	527004	chr19:6411844-6411915+	NoOverlap	chr19	6411844	6411915	+	6.02014997602	24	0.933438239109	-8.91330420971	14.9334541857		NA	=hyperlink("https://data.broadinstitute.org/compbio1/cav.php?alnset=hg38_20&interval=chr19;6411843;72;0&prologue=135&epilogue=135&spliceSites=hg&hideInserts&wrap=45&footer=chr19%3A6411844-6411915%2B", "CodAlignView")	=hyperlink("http://genome.ucsc.edu/cgi-bin/hgTracks?hgHubConnect.destUrl=..%2Fcgi-bin%2FhgTracks&db=hg38&position=chr19%3A6411844-6411915&hgt.suggest=&hgt.suggestTrack=refGene&Submit=submit&hgsid=240353321&hgt.newJQuery=1", "UCSC")	0.617561390861	1.15673700889	0.924800513272	6411855	6411926	=hyperlink("https://data.broadinstitute.org/compbio1/cav.php?alnset=hg19&interval=chr19;6411854;72;0&prologue=135&epilogue=135&spliceSites=hg&hideInserts&wrap=45&footer=chr19%3A6411844-6411915%2B_hg19", "CodAlignView19")	=hyperlink("http://genome.ucsc.edu/cgi-bin/hgTracks?hgHubConnect.destUrl=..%2Fcgi-bin%2FhgTracks&db=hg19&position=chr19%3A6411855-6411926&hgt.suggest=&hgt.suggestTrack=refGene&Submit=submit&hgsid=240353321&hgt.newJQuery=1", "UCSC19")	ADDSELAIHQRLDTHYTLCEPVLTYQRNNLL*NVGAPR	Same	528450	chr19:6411844-6411915+	22	22	-4	2	18	6396383	6424885	Best	18	18;152;1552;1681;2470;11355;12316;12885;15770;20124;36825	=hyperlink("http://genome.ucsc.edu/cgi-bin/hgTracks?db=hg38&position=chr19:6396383-6424885&complement_hg38=0&hgt.revCmplDisp_hg38=0", "ClusterUCSCview")		0.527777777778	1.02272727273	8.27381666667	0.928	-12.5594708333	20.8332875	0.884876756843	0.928449989878	1347
19	491117	chr12:40569707-40569799+	NoOverlap	chr12	40569707	40569799	+	8.06936771266	31	0.918898298619	-6.69843872516	14.7678064378		NA	=hyperlink("https://data.broadinstitute.org/compbio1/cav.php?alnset=hg38_20&interval=chr12;40569706;93;0&prologue=135&epilogue=135&spliceSites=hg&hideInserts&wrap=45&footer=chr12%3A40569707-40569799%2B", "CodAlignView")	=hyperlink("http://genome.ucsc.edu/cgi-bin/hgTracks?hgHubConnect.destUrl=..%2Fcgi-bin%2FhgTracks&db=hg38&position=chr12%3A40569707-40569799&hgt.suggest=&hgt.suggestTrack=refGene&Submit=submit&hgsid=240353321&hgt.newJQuery=1", "UCSC")	0.986128795049	1.1557222217	0.927978073845	40963509	40963601	=hyperlink("https://data.broadinstitute.org/compbio1/cav.php?alnset=hg19&interval=chr12;40963508;93;0&prologue=135&epilogue=135&spliceSites=hg&hideInserts&wrap=45&footer=chr12%3A40569707-40569799%2B_hg19", "CodAlignView19")	=hyperlink("http://genome.ucsc.edu/cgi-bin/hgTracks?hgHubConnect.destUrl=..%2Fcgi-bin%2FhgTracks&db=hg19&position=chr12%3A40963509-40963601&hgt.suggest=&hgt.suggestTrack=refGene&Submit=submit&hgsid=240353321&hgt.newJQuery=1", "UCSC19")	NNCRSSLVNVTVIYSGCKKRVQMAKCTGECEKTAK	Same	493094	chr12:40569707-40569799+	18	18	1	0	19	40565645	40570604	Best	19	19;175;252;1193;1558	=hyperlink("http://genome.ucsc.edu/cgi-bin/hgTracks?db=hg38&position=chr12:40565645-40570604&complement_hg38=0&hgt.revCmplDisp_hg38=0", "ClusterUCSCview")		0.408602150538	0.0	11.0970387097	0.9436	-5.94692258065	17.0439612903	1.03035969294	0.965473800486	478
20	510873	chr16:21338933-21338971+	NoOverlap	chr16	21338933	21338971	+	5.83683083608	13	0.905952779196	-16.0099230248	21.8467538609		NA	=hyperlink("https://data.broadinstitute.org/compbio1/cav.php?alnset=hg38_20&interval=chr16;21338932;39;0&prologue=135&epilogue=135&spliceSites=hg&hideInserts&wrap=45&footer=chr16%3A21338933-21338971%2B", "CodAlignView")	=hyperlink("http://genome.ucsc.edu/cgi-bin/hgTracks?hgHubConnect.destUrl=..%2Fcgi-bin%2FhgTracks&db=hg38&position=chr16%3A21338933-21338971&hgt.suggest=&hgt.suggestTrack=refGene&Submit=submit&hgsid=240353321&hgt.newJQuery=1", "UCSC")	0.134868639649	1.15348989614	1.0653936223	21350254	21350292	=hyperlink("https://data.broadinstitute.org/compbio1/cav.php?alnset=hg19&interval=chr16;21350253;39;0&prologue=135&epilogue=135&spliceSites=hg&hideInserts&wrap=45&footer=chr16%3A21338933-21338971%2B_hg19", "CodAlignView19")	=hyperlink("http://genome.ucsc.edu/cgi-bin/hgTracks?hgHubConnect.destUrl=..%2Fcgi-bin%2FhgTracks&db=hg19&position=chr16%3A21350254-21350292&hgt.suggest=&hgt.suggestTrack=refGene&Submit=submit&hgsid=240353321&hgt.newJQuery=1", "UCSC19")	VEPAPVIQSSDPTLIFIFLLFYAIATICFSFMVSTFFSR	Same	512511	chr16:21338933-21338971+	39	39	-19	0	20	21338456	21339031	Best	20	20;2929;4756	=hyperlink("http://genome.ucsc.edu/cgi-bin/hgTracks?db=hg38&position=chr16:21338456-21339031&complement_hg38=0&hgt.revCmplDisp_hg38=0", "ClusterUCSCview")		0.461538461538	0.6	11.3840230769	0.84	-15.3943307692	26.7783538462	0.473526130044	0.994154883849	3325	Best
21	546167	chr20:63931001-63931027-	NoOverlap	chr20	63931001	63931027	-	6.19408887625	9	0.949497723863	-18.1857669353	24.3798558116	ENST00000360864.8	NA	=hyperlink("https://data.broadinstitute.org/compbio1/cav.php?alnset=hg38_20&interval=chr20;63931000;27;0&strand=-&prologue=135&epilogue=135&spliceSites=hg&hideInserts&wrap=45&footer=chr20%3A63931001-63931027-", "CodAlignView")	=hyperlink("http://genome.ucsc.edu/cgi-bin/hgTracks?hgHubConnect.destUrl=..%2Fcgi-bin%2FhgTracks&db=hg38&position=chr20%3A63931001-63931027&hgt.suggest=&hgt.suggestTrack=refGene&Submit=submit&hgsid=240353321&hgt.newJQuery=1", "UCSC")	-0.06543788675	1.15279676518	1.06265183083	62562354	62562380	=hyperlink("https://data.broadinstitute.org/compbio1/cav.php?alnset=hg19&interval=chr20;62562353;27;0&strand=-&prologue=135&epilogue=135&spliceSites=hg&hideInserts&wrap=45&footer=chr20%3A63931001-63931027-_hg19", "CodAlignView19")	=hyperlink("http://genome.ucsc.edu/cgi-bin/hgTracks?hgHubConnect.destUrl=..%2Fcgi-bin%2FhgTracks&db=hg19&position=chr20%3A62562354-62562380&hgt.suggest=&hgt.suggestTrack=refGene&Submit=submit&hgsid=240353321&hgt.newJQuery=1", "UCSC19")	ALTPLVRLQLCLQILGGHVELR	Same	547580	chr20:63931001-63931027-	519	519	-498	0	21	63931001	63931027	Best	21	21	=hyperlink("http://genome.ucsc.edu/cgi-bin/hgTracks?db=hg38&position=chr20:63931001-63931027&complement_hg38=1&hgt.revCmplDisp_hg38=1", "ClusterUCSCview")		0.62962962963	0.45	-6.19037777778	0.9497	-28.6438888889	22.4535111111	0.106028350396	0.981303168549	15244	Best
22	557796	chr3:184499882-184499986-	NoOverlap	chr3	184499882	184499986	-	5.37424279505	35	0.854811278597	-7.17493699044	12.5491797855		NA	=hyperlink("https://data.broadinstitute.org/compbio1/cav.php?alnset=hg38_20&interval=chr3;184499881;105;0&strand=-&prologue=135&epilogue=135&spliceSites=hg&hideInserts&wrap=45&footer=chr3%3A184499882-184499986-", "CodAlignView")	=hyperlink("http://genome.ucsc.edu/cgi-bin/hgTracks?hgHubConnect.destUrl=..%2Fcgi-bin%2FhgTracks&db=hg38&position=chr3%3A184499882-184499986&hgt.suggest=&hgt.suggestTrack=refGene&Submit=submit&hgsid=240353321&hgt.newJQuery=1", "UCSC")	0.750232238673	1.1489899978	0.922052527456	184217670	184217774	=hyperlink("https://data.broadinstitute.org/compbio1/cav.php?alnset=hg19&interval=chr3;184217669;105;0&strand=-&prologue=135&epilogue=135&spliceSites=hg&hideInserts&wrap=45&footer=chr3%3A184499882-184499986-_hg19", "CodAlignView19")	=hyperlink("http://genome.ucsc.edu/cgi-bin/hgTracks?hgHubConnect.destUrl=..%2Fcgi-bin%2FhgTracks&db=hg19&position=chr3%3A184217670-184217774&hgt.suggest=&hgt.suggestTrack=refGene&Submit=submit&hgsid=240353321&hgt.newJQuery=1", "UCSC19")	NMKLEQAVKALGSYVLALLMAAHIENKGTLEIRVRELFSVPPFLVSLVLTIK	Same	558767	chr3:184499882-184499986-	13	13	9	0	22	184499610	184500370	Best	22	22;541;811;1939;2622;7155;17966	=hyperlink("http://genome.ucsc.edu/cgi-bin/hgTracks?db=hg38&position=chr3:184499610-184500370&complement_hg38=1&hgt.revCmplDisp_hg38=1", "ClusterUCSCview")		0.571428571429	0.234375	11.81734	0.99	-9.26752857143	21.0848685714	1.08597543219	0.929092289213	35	Best
23	521487	chr17:41160014-41160169-	NoOverlap	chr17	41160014	41160169	-	4.81491542579	52	0.653973801433	-6.98252872546	11.7974441512		NA	=hyperlink("https://data.broadinstitute.org/compbio1/cav.php?alnset=hg38_20&interval=chr17;41160013;156;0&strand=-&prologue=135&epilogue=135&spliceSites=hg&hideInserts&wrap=45&footer=chr17%3A41160014-41160169-", "CodAlignView")	=hyperlink("http://genome.ucsc.edu/cgi-bin/hgTracks?hgHubConnect.destUrl=..%2Fcgi-bin%2FhgTracks&db=hg38&position=chr17%3A41160014-41160169&hgt.suggest=&hgt.suggestTrack=refGene&Submit=submit&hgsid=240353321&hgt.newJQuery=1", "UCSC")	0.580422197064	1.14692485466	0.911268003997	39316266	39316421	=hyperlink("https://data.broadinstitute.org/compbio1/cav.php?alnset=hg19&interval=chr17;39316265;156;0&strand=-&prologue=135&epilogue=135&spliceSites=hg&hideInserts&wrap=45&footer=chr17%3A41160014-41160169-_hg19", "CodAlignView19")	=hyperlink("http://genome.ucsc.edu/cgi-bin/hgTracks?hgHubConnect.destUrl=..%2Fcgi-bin%2FhgTracks&db=hg19&position=chr17%3A39316266-39316421&hgt.suggest=&hgt.suggestTrack=refGene&Submit=submit&hgsid=240353321&hgt.newJQuery=1", "UCSC19")	PICWQTTCYRTTCCHPSYCISSCCQPSCSISSSSSSSCCGFSCCRLSCCISSCCRPNCCQTMCCRPTCSSASCC	Same	522907	chr17:41160014-41160169-	24	24	-1	0	23	41160014	41160169	Best	23	23	=hyperlink("http://genome.ucsc.edu/cgi-bin/hgTracks?db=hg38&position=chr17:41160014-41160169&complement_hg38=1&hgt.revCmplDisp_hg38=1", "ClusterUCSCview")		0.602564102564	0.0764705882353	7.75376153846	0.7007	-6.77840384615	14.5321653846	1.03475394936	0.978111783363	424	Best
24	563854	chr5:35788837-35788944+	NoOverlap	chr5	35788837	35788944	+	3.62713883983	36	0.968128989598	-9.59861674905	13.2257555889		NA	=hyperlink("https://data.broadinstitute.org/compbio1/cav.php?alnset=hg38_20&interval=chr5;35788836;108;0&prologue=135&epilogue=135&spliceSites=hg&hideInserts&wrap=45&footer=chr5%3A35788837-35788944%2B", "CodAlignView")	=hyperlink("http://genome.ucsc.edu/cgi-bin/hgTracks?hgHubConnect.destUrl=..%2Fcgi-bin%2FhgTracks&db=hg38&position=chr5%3A35788837-35788944&hgt.suggest=&hgt.suggestTrack=refGene&Submit=submit&hgsid=240353321&hgt.newJQuery=1", "UCSC")	0.39742284535	1.14589644405	0.900398503777	35788939	35789046	=hyperlink("https://data.broadinstitute.org/compbio1/cav.php?alnset=hg19&interval=chr5;35788938;108;0&prologue=135&epilogue=135&spliceSites=hg&hideInserts&wrap=45&footer=chr5%3A35788837-35788944%2B_hg19", "CodAlignView19")	=hyperlink("http://genome.ucsc.edu/cgi-bin/hgTracks?hgHubConnect.destUrl=..%2Fcgi-bin%2FhgTracks&db=hg19&position=chr5%3A35788939-35789046&hgt.suggest=&hgt.suggestTrack=refGene&Submit=submit&hgsid=240353321&hgt.newJQuery=1", "UCSC19")	DLLHSIYHFYHNSPLHKSALRTAFKGLHLRPVMPSQIGDR	Same	564842	chr5:35788837-35788944+	73	73	-49	0	24	35787955	35790367	Best	24	24;33;42;72;207;789;797;872;1069;2173;48626	=hyperlink("http://genome.ucsc.edu/cgi-bin/hgTracks?db=hg38&position=chr5:35787955-35790367&complement_hg38=0&hgt.revCmplDisp_hg38=0", "ClusterUCSCview")		0.416666666667	0.259615384615	1.69668333333	0.9975	-11.3040277778	13.0007111111	0.746085166918	1.09094167904	1888
25	508135	chr15:25679379-25679462-	NoOverlap	chr15	25679379	25679462	-	5.78276080638	28	0.894122006779	-7.95253579638	13.7352966028	ENST00000356865.10	NA	=hyperlink("https://data.broadinstitute.org/compbio1/cav.php?alnset=hg38_20&interval=chr15;25679378;84;0&strand=-&prologue=135&epilogue=135&spliceSites=hg&hideInserts&wrap=45&footer=chr15%3A25679379-25679462-", "CodAlignView")	=hyperlink("http://genome.ucsc.edu/cgi-bin/hgTracks?hgHubConnect.destUrl=..%2Fcgi-bin%2FhgTracks&db=hg38&position=chr15%3A25679379-25679462&hgt.suggest=&hgt.suggestTrack=refGene&Submit=submit&hgsid=240353321&hgt.newJQuery=1", "UCSC")	0.698681864696	1.14516599397	0.921133228493	25924526	25924609	=hyperlink("https://data.broadinstitute.org/compbio1/cav.php?alnset=hg19&interval=chr15;25924525;84;0&strand=-&prologue=135&epilogue=135&spliceSites=hg&hideInserts&wrap=45&footer=chr15%3A25679379-25679462-_hg19", "CodAlignView19")	=hyperlink("http://genome.ucsc.edu/cgi-bin/hgTracks?hgHubConnect.destUrl=..%2Fcgi-bin%2FhgTracks&db=hg19&position=chr15%3A25924526-25924609&hgt.suggest=&hgt.suggestTrack=refGene&Submit=submit&hgsid=240353321&hgt.newJQuery=1", "UCSC19")	SSLQMDKRDVDFLSSPTQADQDFKGQTTDYL	Same	509854	chr15:25679379-25679462-	19	19	6	0	25	25679379	25679462	Best	25	25	=hyperlink("http://genome.ucsc.edu/cgi-bin/hgTracks?db=hg38&position=chr15:25679379-25679462&complement_hg38=1&hgt.revCmplDisp_hg38=1", "ClusterUCSCview")		0.607142857143	0.388888888889	12.2929035714	0.8885	-8.91838928571	21.2112928571	0.988993165555	0.940769029876	839	Best
26	483274	chr11:1110137-1110292+	NoOverlap	chr11	1110137	1110292	+	7.78847117006	52	0.55946528866	-3.98931343682	11.7777846069		NA	=hyperlink("https://data.broadinstitute.org/compbio1/cav.php?alnset=hg38_20&interval=chr11;1110136;156;0&prologue=135&epilogue=135&spliceSites=hg&hideInserts&wrap=45&footer=chr11%3A1110137-1110292%2B", "CodAlignView")	=hyperlink("http://genome.ucsc.edu/cgi-bin/hgTracks?hgHubConnect.destUrl=..%2Fcgi-bin%2FhgTracks&db=hg38&position=chr11%3A1110137-1110292&hgt.suggest=&hgt.suggestTrack=refGene&Submit=submit&hgsid=240353321&hgt.newJQuery=1", "UCSC")	0.871311111012	1.14480733507	0.913252999156	1104045	1104200	=hyperlink("https://data.broadinstitute.org/compbio1/cav.php?alnset=hg19&interval=chr11;1104044;156;0&prologue=135&epilogue=135&spliceSites=hg&hideInserts&wrap=45&footer=chr11%3A1110137-1110292%2B_hg19", "CodAlignView19")	=hyperlink("http://genome.ucsc.edu/cgi-bin/hgTracks?hgHubConnect.destUrl=..%2Fcgi-bin%2FhgTracks&db=hg19&position=chr11%3A1104045-1104200&hgt.suggest=&hgt.suggestTrack=refGene&Submit=submit&hgsid=240353321&hgt.newJQuery=1", "UCSC19")	YSAKAQALDHSCSCCKEEKTSQREVVLSCPNGGSLTHTYTHIESCQCQDTVCGLPTGTSR	Same	485204	chr11:1110137-1110292+	40	40	-14	0	26	1074896	1110292	Best	26	26;37;47;49;58;76;84;101;106;117;119;232;239;262;267;282;322;357;644;745;802;817;861;890;938;1001;1043;1115;1133;1198;1235;1800;1830;1833;2008;2473;2531;3336;3368;3875;4783;5467;5938;7537;9174;10066;13564;15625;16639;20137;22229;39446;46634;65203	=hyperlink("http://genome.ucsc.edu/cgi-bin/hgTracks?db=hg38&position=chr11:1074896-1110292&complement_hg38=0&hgt.revCmplDisp_hg38=0", "ClusterUCSCview")		0.634615384615	0.388704318937	19.3232961538	0.9417	-6.67826153846	26.0015576923	1.05405390414	1.12661127883	209
27	491314	chr12:49032882-49033007+	NoOverlap	chr12	49032882	49033007	+	3.15177850829	42	0.854287240188	-9.47363571007	12.6254142184	ENST00000301067.11	NA	=hyperlink("https://data.broadinstitute.org/compbio1/cav.php?alnset=hg38_20&interval=chr12;49032881;126;0&prologue=135&epilogue=135&spliceSites=hg&hideInserts&wrap=45&footer=chr12%3A49032882-49033007%2B", "CodAlignView")	=hyperlink("http://genome.ucsc.edu/cgi-bin/hgTracks?hgHubConnect.destUrl=..%2Fcgi-bin%2FhgTracks&db=hg38&position=chr12%3A49032882-49033007&hgt.suggest=&hgt.suggestTrack=refGene&Submit=submit&hgsid=240353321&hgt.newJQuery=1", "UCSC")	0.34894140748	1.14054318017	0.906753530475	49426665	49426790	=hyperlink("https://data.broadinstitute.org/compbio1/cav.php?alnset=hg19&interval=chr12;49426664;126;0&prologue=135&epilogue=135&spliceSites=hg&hideInserts&wrap=45&footer=chr12%3A49032882-49033007%2B_hg19", "CodAlignView19")	=hyperlink("http://genome.ucsc.edu/cgi-bin/hgTracks?hgHubConnect.destUrl=..%2Fcgi-bin%2FhgTracks&db=hg19&position=chr12%3A49426665-49426790&hgt.suggest=&hgt.suggestTrack=refGene&Submit=submit&hgsid=240353321&hgt.newJQuery=1", "UCSC19")	LLLLLLLKLLLLLLLLKLLLLKLLLLL*LLLLLLLKLLLLLQLLLLLK	Same	493291	chr12:49032882-49033007+	16	16	11	20	27	49020566	49033910	Best	27	27;1869;2293;3141;4665;5179;14171;29832;59889;70464	=hyperlink("http://genome.ucsc.edu/cgi-bin/hgTracks?db=hg38&position=chr12:49020566-49033910&complement_hg38=0&hgt.revCmplDisp_hg38=0", "ClusterUCSCview")		0.539682539683	0.0	3.53525	0.874	-16.9962857143	20.5315357143	1.0377100769	0.876633491199	391	Best
28	479244	chr10:122788225-122788353+	NoOverlap	chr10	122788225	122788353	+	6.4638069175	43	0.883998076654	-5.91220710583	12.3760140233		NA	=hyperlink("https://data.broadinstitute.org/compbio1/cav.php?alnset=hg38_20&interval=chr10;122788224;129;0&prologue=135&epilogue=135&spliceSites=hg&hideInserts&wrap=45&footer=chr10%3A122788225-122788353%2B", "CodAlignView")	=hyperlink("http://genome.ucsc.edu/cgi-bin/hgTracks?hgHubConnect.destUrl=..%2Fcgi-bin%2FhgTracks&db=hg38&position=chr10%3A122788225-122788353&hgt.suggest=&hgt.suggestTrack=refGene&Submit=submit&hgsid=240353321&hgt.newJQuery=1", "UCSC")	0.964497371281	1.13958679796	0.906617219509	124547741	124547869	=hyperlink("https://data.broadinstitute.org/compbio1/cav.php?alnset=hg19&interval=chr10;124547740;129;0&prologue=135&epilogue=135&spliceSites=hg&hideInserts&wrap=45&footer=chr10%3A122788225-122788353%2B_hg19", "CodAlignView19")	=hyperlink("http://genome.ucsc.edu/cgi-bin/hgTracks?hgHubConnect.destUrl=..%2Fcgi-bin%2FhgTracks&db=hg19&position=chr10%3A124547741-124547869&hgt.suggest=&hgt.suggestTrack=refGene&Submit=submit&hgsid=240353321&hgt.newJQuery=1", "UCSC19")	LVGGSGQCSGHGEVLHKGSWGTVCDDLWDLNEAEVVCQQLGCGK	Same	481149	chr10:122788225-122788353+	20	20	8	0	28	122749907	122802385	Best	28	28;40;90;227;289;551;595;614;688;717;790;827;899;1553;1721;1731;2534;5205;7799;11237	=hyperlink("http://genome.ucsc.edu/cgi-bin/hgTracks?db=hg38&position=chr10:122749907-122802385&complement_hg38=0&hgt.revCmplDisp_hg38=0", "ClusterUCSCview")		0.604651162791	0.0954142011834	16.6285627907	0.9584	-4.42195581395	21.0505186047	1.05183219822	0.950828533259	233	Best
29	531463	chr19:45238527-45239048-	NoOverlap	chr19	45238527	45239048	-	10.6021557894	174	0.48053948535	6.26677302295	4.33538276642		NA	=hyperlink("https://data.broadinstitute.org/compbio1/cav.php?alnset=hg38_20&interval=chr19;45238526;522;0&strand=-&prologue=135&epilogue=135&spliceSites=hg&hideInserts&wrap=45&footer=chr19%3A45238527-45239048-", "CodAlignView")	=hyperlink("http://genome.ucsc.edu/cgi-bin/hgTracks?hgHubConnect.destUrl=..%2Fcgi-bin%2FhgTracks&db=hg38&position=chr19%3A45238527-45239048&hgt.suggest=&hgt.suggestTrack=refGene&Submit=submit&hgsid=240353321&hgt.newJQuery=1", "UCSC")	1.1318660733	1.13589945146	0.945411725163	45741785	45742306	=hyperlink("https://data.broadinstitute.org/compbio1/cav.php?alnset=hg19&interval=chr19;45741784;522;0&strand=-&prologue=135&epilogue=135&spliceSites=hg&hideInserts&wrap=45&footer=chr19%3A45238527-45239048-_hg19", "CodAlignView19")	=hyperlink("http://genome.ucsc.edu/cgi-bin/hgTracks?hgHubConnect.destUrl=..%2Fcgi-bin%2FhgTracks&db=hg19&position=chr19%3A45741785-45742306&hgt.suggest=&hgt.suggestTrack=refGene&Submit=submit&hgsid=240353321&hgt.newJQuery=1", "UCSC19")	SPPVKMPILKNLGVSDPKVPRAGTLPLRSSRNPFEEVSGLEEEEAGELGSLPNGTSCRRRATLEKLAGLAPFRLGWAPGRRAGSPGDGQPRSFLGRVLVPGIRRSSADFGLLARLHGTRAHGDEEAAGEAARRLAFLRLGRGSKPQRASLAERVVPAGEAAPEPPPKVPEPPKMKEPLSGESGALTLSWENPSAHVHPQPWWSQASYLSPSQLPPVTPTCNSHV	Same	532935	chr19:45238527-45239048-	563	563	-534	0	29	45234195	45239048	Best	29	29;1927	=hyperlink("http://genome.ucsc.edu/cgi-bin/hgTracks?db=hg38&position=chr19:45234195-45239048&complement_hg38=1&hgt.revCmplDisp_hg38=1", "ClusterUCSCview")		0.676245210728	0.470542785397	26.7687287356	0.8883	14.8009850575	11.9677436782	0.956821467778	1.02623364088	1051	Best
30	529648	chr19:3483197-3483376-	NoOverlap	chr19	3483197	3483376	-	9.35036168347	60	0.511736222375	0.517283326884	8.83307835658		NA	=hyperlink("https://data.broadinstitute.org/compbio1/cav.php?alnset=hg38_20&interval=chr19;3483196;180;0&strand=-&prologue=135&epilogue=135&spliceSites=hg&hideInserts&wrap=45&footer=chr19%3A3483197-3483376-", "CodAlignView")	=hyperlink("http://genome.ucsc.edu/cgi-bin/hgTracks?hgHubConnect.destUrl=..%2Fcgi-bin%2FhgTracks&db=hg38&position=chr19%3A3483197-3483376&hgt.suggest=&hgt.suggestTrack=refGene&Submit=submit&hgsid=240353321&hgt.newJQuery=1", "UCSC")	0.996968279822	1.13229369024	1.00849669276	3483195	3483374	=hyperlink("https://data.broadinstitute.org/compbio1/cav.php?alnset=hg19&interval=chr19;3483194;180;0&strand=-&prologue=135&epilogue=135&spliceSites=hg&hideInserts&wrap=45&footer=chr19%3A3483197-3483376-_hg19", "CodAlignView19")	=hyperlink("http://genome.ucsc.edu/cgi-bin/hgTracks?hgHubConnect.destUrl=..%2Fcgi-bin%2FhgTracks&db=hg19&position=chr19%3A3483195-3483374&hgt.suggest=&hgt.suggestTrack=refGene&Submit=submit&hgsid=240353321&hgt.newJQuery=1", "UCSC19")	ADTMPGLAAEGEAEGWSPSPPLYEEYRPPPLDSIRLPRYVLYLLLAALVVVAVAYAIVGHLIKDLAHDLAGELPPPKPSWGR	Same	531111	chr19:3483197-3483376-	59	59	-29	0	30	3482828	3483376	Best	30	30;3789	=hyperlink("http://genome.ucsc.edu/cgi-bin/hgTracks?db=hg38&position=chr19:3482828-3483376&complement_hg38=1&hgt.revCmplDisp_hg38=1", "ClusterUCSCview")		0.716666666667	0.869565217391	23.2731916667	0.9422	1.33035666667	21.942835	0.995871231243	0.974234767481	780	Best
31	585826	chr8:10498693-10498809-	NoOverlap	chr8	10498693	10498809	-	6.97577169003	39	0.796961889615	-5.19391017082	12.1696818609		NA	=hyperlink("https://data.broadinstitute.org/compbio1/cav.php?alnset=hg38_20&interval=chr8;10498692;117;0&strand=-&prologue=135&epilogue=135&spliceSites=hg&hideInserts&wrap=45&footer=chr8%3A10498693-10498809-", "CodAlignView")	=hyperlink("http://genome.ucsc.edu/cgi-bin/hgTracks?hgHubConnect.destUrl=..%2Fcgi-bin%2FhgTracks&db=hg38&position=chr8%3A10498693-10498809&hgt.suggest=&hgt.suggestTrack=refGene&Submit=submit&hgsid=240353321&hgt.newJQuery=1", "UCSC")	0.953941445762	1.12976946588	0.924419621619	10356203	10356319	=hyperlink("https://data.broadinstitute.org/compbio1/cav.php?alnset=hg19&interval=chr8;10356202;117;0&strand=-&prologue=135&epilogue=135&spliceSites=hg&hideInserts&wrap=45&footer=chr8%3A10498693-10498809-_hg19", "CodAlignView19")	=hyperlink("http://genome.ucsc.edu/cgi-bin/hgTracks?hgHubConnect.destUrl=..%2Fcgi-bin%2FhgTracks&db=hg19&position=chr8%3A10356203-10356319&hgt.suggest=&hgt.suggestTrack=refGene&Submit=submit&hgsid=240353321&hgt.newJQuery=1", "UCSC19")	GIGISPCFSCTNGSFLSLSENVQCGHRPAFPNSSWLPFHERLQVQNGECPWQVSIQMSR	Same	586763	chr8:10498693-10498809-	21	21	10	0	31	10496192	10498809	Best	31	31;380;667;765;1871;8583	=hyperlink("http://genome.ucsc.edu/cgi-bin/hgTracks?db=hg38&position=chr8:10496192-10498809&complement_hg38=1&hgt.revCmplDisp_hg38=1", "ClusterUCSCview")		0.487179487179	0.576354679803	11.6416871795	0.9051	-5.66751794872	17.3092051282	1.0748076617	0.936960278911	61	Best
32	553604	chr3:141685069-141685197+	NoOverlap	chr3	141685069	141685197	+	6.84898375564	43	0.728855697559	-5.35406987092	12.2030536266		NA	=hyperlink("https://data.broadinstitute.org/compbio1/cav.php?alnset=hg38_20&interval=chr3;141685068;129;0&prologue=135&epilogue=135&spliceSites=hg&hideInserts&wrap=45&footer=chr3%3A141685069-141685197%2B", "CodAlignView")	=hyperlink("http://genome.ucsc.edu/cgi-bin/hgTracks?hgHubConnect.destUrl=..%2Fcgi-bin%2FhgTracks&db=hg38&position=chr3%3A141685069-141685197&hgt.suggest=&hgt.suggestTrack=refGene&Submit=submit&hgsid=240353321&hgt.newJQuery=1", "UCSC")	0.904476455598	1.12912057339	0.912241555012	141403911	141404039	=hyperlink("https://data.broadinstitute.org/compbio1/cav.php?alnset=hg19&interval=chr3;141403910;129;0&prologue=135&epilogue=135&spliceSites=hg&hideInserts&wrap=45&footer=chr3%3A141685069-141685197%2B_hg19", "CodAlignView19")	=hyperlink("http://genome.ucsc.edu/cgi-bin/hgTracks?hgHubConnect.destUrl=..%2Fcgi-bin%2FhgTracks&db=hg19&position=chr3%3A141403911-141404039&hgt.suggest=&hgt.suggestTrack=refGene&Submit=submit&hgsid=240353321&hgt.newJQuery=1", "UCSC19")	FGNEELESIFSGLENNQRLQGLSLRYCGLGPQSGLRLGSVISQSAIW	Same	554553	chr3:141685069-141685197+	23	23	9	0	32	141681521	141685950	Best	32	32;141;656	=hyperlink("http://genome.ucsc.edu/cgi-bin/hgTracks?db=hg38&position=chr3:141681521-141685950&complement_hg38=0&hgt.revCmplDisp_hg38=0", "ClusterUCSCview")		0.542635658915	0.320099255583	14.7244674419	0.9094	-2.83239534884	17.5568627907	1.06062104656	0.940606504637	145	Best
33	563856	chr5:35789215-35789346+	NoOverlap	chr5	35789215	35789346	+	7.84834999117	44	0.998384277659	-7.09105006538	14.9394000565		NA	=hyperlink("https://data.broadinstitute.org/compbio1/cav.php?alnset=hg38_20&interval=chr5;35789214;132;0&prologue=135&epilogue=135&spliceSites=hg&hideInserts&wrap=45&footer=chr5%3A35789215-35789346%2B", "CodAlignView")	=hyperlink("http://genome.ucsc.edu/cgi-bin/hgTracks?hgHubConnect.destUrl=..%2Fcgi-bin%2FhgTracks&db=hg38&position=chr5%3A35789215-35789346&hgt.suggest=&hgt.suggestTrack=refGene&Submit=submit&hgsid=240353321&hgt.newJQuery=1", "UCSC")	1.016005067	1.12823183738	0.929616478405	35789317	35789448	=hyperlink("https://data.broadinstitute.org/compbio1/cav.php?alnset=hg19&interval=chr5;35789316;132;0&prologue=135&epilogue=135&spliceSites=hg&hideInserts&wrap=45&footer=chr5%3A35789215-35789346%2B_hg19", "CodAlignView19")	=hyperlink("http://genome.ucsc.edu/cgi-bin/hgTracks?hgHubConnect.destUrl=..%2Fcgi-bin%2FhgTracks&db=hg19&position=chr5%3A35789317-35789448&hgt.suggest=&hgt.suggestTrack=refGene&Submit=submit&hgsid=240353321&hgt.newJQuery=1", "UCSC19")	ELLESLLQADIVKFAHFLLDVMNVLSILSCVNKNRNSSIADIFATLESMLEMLQMYQTR	Same	564844	chr5:35789215-35789346+	195	195	-162	0	24	35787955	35790367		24	24;33;42;72;207;789;797;872;1069;2173;48626	=hyperlink("http://genome.ucsc.edu/cgi-bin/hgTracks?db=hg38&position=chr5:35787955-35790367&complement_hg38=0&hgt.revCmplDisp_hg38=0", "ClusterUCSCview")		0.378787878788	0.0	9.52437045455	0.9991	-10.9489022727	20.4732727273	1.09315945449	0.899143965908	20	Best
34	531762	chr19:49018875-49019000-	NoOverlap	chr19	49018875	49019000	-	7.30387864297	42	0.805655647473	-8.43705709491	15.7409357379		NA	=hyperlink("https://data.broadinstitute.org/compbio1/cav.php?alnset=hg38_20&interval=chr19;49018874;126;0&strand=-&prologue=135&epilogue=135&spliceSites=hg&hideInserts&wrap=45&footer=chr19%3A49018875-49019000-", "CodAlignView")	=hyperlink("http://genome.ucsc.edu/cgi-bin/hgTracks?hgHubConnect.destUrl=..%2Fcgi-bin%2FhgTracks&db=hg38&position=chr19%3A49018875-49019000&hgt.suggest=&hgt.suggestTrack=refGene&Submit=submit&hgsid=240353321&hgt.newJQuery=1", "UCSC")	1.00188034254	1.12648928128	0.954386550351	49522132	49522257	=hyperlink("https://data.broadinstitute.org/compbio1/cav.php?alnset=hg19&interval=chr19;49522131;126;0&strand=-&prologue=135&epilogue=135&spliceSites=hg&hideInserts&wrap=45&footer=chr19%3A49018875-49019000-_hg19", "CodAlignView19")	=hyperlink("http://genome.ucsc.edu/cgi-bin/hgTracks?hgHubConnect.destUrl=..%2Fcgi-bin%2FhgTracks&db=hg19&position=chr19%3A49522132-49522257&hgt.suggest=&hgt.suggestTrack=refGene&Submit=submit&hgsid=240353321&hgt.newJQuery=1", "UCSC19")	NLCLGYASSPNLAQALIAWTKNPELSGRPFTVSDRGVLDRRQLYLTTSARDFRFYPK	Same	533237	chr19:49018875-49019000-	14	14	20	0	33	49017965	49020515	Best	34	34;193;1195;1825;2425;7512;24256	=hyperlink("http://genome.ucsc.edu/cgi-bin/hgTracks?db=hg38&position=chr19:49017965-49020515&complement_hg38=1&hgt.revCmplDisp_hg38=1", "ClusterUCSCview")		0.634920634921	0.966751918159	12.7555333333	0.9793	-14.7588285714	27.5143619048	1.09798458393	1.22074157451	18	Best
35	577933	chr7:37796281-37796406+	NoOverlap	chr7	37796281	37796406	+	8.2633642753	42	0.90514774003	-6.53236433651	14.7957286118		NA	=hyperlink("https://data.broadinstitute.org/compbio1/cav.php?alnset=hg38_20&interval=chr7;37796280;126;0&prologue=135&epilogue=135&spliceSites=hg&hideInserts&wrap=45&footer=chr7%3A37796281-37796406%2B", "CodAlignView")	=hyperlink("http://genome.ucsc.edu/cgi-bin/hgTracks?hgHubConnect.destUrl=..%2Fcgi-bin%2FhgTracks&db=hg38&position=chr7%3A37796281-37796406&hgt.suggest=&hgt.suggestTrack=refGene&Submit=submit&hgsid=240353321&hgt.newJQuery=1", "UCSC")	1.07007675842	1.1259067575	0.926555713346	37835883	37836008	=hyperlink("https://data.broadinstitute.org/compbio1/cav.php?alnset=hg19&interval=chr7;37835882;126;0&prologue=135&epilogue=135&spliceSites=hg&hideInserts&wrap=45&footer=chr7%3A37796281-37796406%2B_hg19", "CodAlignView19")	=hyperlink("http://genome.ucsc.edu/cgi-bin/hgTracks?hgHubConnect.destUrl=..%2Fcgi-bin%2FhgTracks&db=hg19&position=chr7%3A37835883-37836008&hgt.suggest=&hgt.suggestTrack=refGene&Submit=submit&hgsid=240353321&hgt.newJQuery=1", "UCSC19")	SSGSLDFFTCRVVSIIYGHMYFTFVFCVAIVIL*LLIYVKKLQMQQLQNYHVVVLSIIIWMVGCLIFVNFFFFFTVWHR	Same	578972	chr7:37796281-37796406+	29	29	6	15	34	37796070	37796888	Best	35	35;91;149;575;1403;9158	=hyperlink("http://genome.ucsc.edu/cgi-bin/hgTracks?db=hg38&position=chr7:37796070-37796888&complement_hg38=0&hgt.revCmplDisp_hg38=0", "ClusterUCSCview")		0.357142857143	0.25	10.326402381	0.9707	-8.52294047619	18.8493428571	1.08702626957	0.904146704547	34	Best
36	529184	chr19:51704033-51704185+	NoOverlap	chr19	51704033	51704185	+	7.17216664757	51	0.659586480507	-3.75442737677	10.9265940243		NA	=hyperlink("https://data.broadinstitute.org/compbio1/cav.php?alnset=hg38_20&interval=chr19;51704032;153;0&prologue=135&epilogue=135&spliceSites=hg&hideInserts&wrap=45&footer=chr19%3A51704033-51704185%2B", "CodAlignView")	=hyperlink("http://genome.ucsc.edu/cgi-bin/hgTracks?hgHubConnect.destUrl=..%2Fcgi-bin%2FhgTracks&db=hg38&position=chr19%3A51704033-51704185&hgt.suggest=&hgt.suggestTrack=refGene&Submit=submit&hgsid=240353321&hgt.newJQuery=1", "UCSC")	0.908360169453	1.12436427506	0.938315152172	52207286	52207438	=hyperlink("https://data.broadinstitute.org/compbio1/cav.php?alnset=hg19&interval=chr19;52207285;153;0&prologue=135&epilogue=135&spliceSites=hg&hideInserts&wrap=45&footer=chr19%3A51704033-51704185%2B_hg19", "CodAlignView19")	=hyperlink("http://genome.ucsc.edu/cgi-bin/hgTracks?hgHubConnect.destUrl=..%2Fcgi-bin%2FhgTracks&db=hg19&position=chr19%3A52207286-52207438&hgt.suggest=&hgt.suggestTrack=refGene&Submit=submit&hgsid=240353321&hgt.newJQuery=1", "UCSC19")	VPQLRTQDLSYFRDMPRAEGYLARIRPAQLTHRGTFSCVIKQDQRPLARLYFFLNGGAGR	Same	530643	chr19:51704033-51704185+	37	37	-1	0	35	51689064	51704502	Best	36	36;627;856;1326;1454;40692;42934;44155;47108;50791;52997;54508;55930;57147;62178;62488;64894	=hyperlink("http://genome.ucsc.edu/cgi-bin/hgTracks?db=hg38&position=chr19:51689064-51704502&complement_hg38=0&hgt.revCmplDisp_hg38=0", "ClusterUCSCview")		0.627450980392	1.07936507937	13.5863823529	0.889	-4.12424705882	17.7106294118	1.05152377047	0.924572339346	243	Best
37	483242	chr11:1087983-1088129+	NoOverlap	chr11	1087983	1088129	+	8.86728171001	49	0.620727045682	-2.0045265677	10.8718082777		NA	=hyperlink("https://data.broadinstitute.org/compbio1/cav.php?alnset=hg38_20&interval=chr11;1087982;147;0&prologue=135&epilogue=135&spliceSites=hg&hideInserts&wrap=45&footer=chr11%3A1087983-1088129%2B", "CodAlignView")	=hyperlink("http://genome.ucsc.edu/cgi-bin/hgTracks?hgHubConnect.destUrl=..%2Fcgi-bin%2FhgTracks&db=hg38&position=chr11%3A1087983-1088129&hgt.suggest=&hgt.suggestTrack=refGene&Submit=submit&hgsid=240353321&hgt.newJQuery=1", "UCSC")	0.997914841121	1.11927738511	0.948752221834	1085972	1086118	=hyperlink("https://data.broadinstitute.org/compbio1/cav.php?alnset=hg19&interval=chr11;1085971;147;0&prologue=135&epilogue=135&spliceSites=hg&hideInserts&wrap=45&footer=chr11%3A1087983-1088129%2B_hg19", "CodAlignView19")	=hyperlink("http://genome.ucsc.edu/cgi-bin/hgTracks?hgHubConnect.destUrl=..%2Fcgi-bin%2FhgTracks&db=hg19&position=chr11%3A1085972-1086118&hgt.suggest=&hgt.suggestTrack=refGene&Submit=submit&hgsid=240353321&hgt.newJQuery=1", "UCSC19")	VVIQRDEGHHVAYTTREVGQYLVVESSTGIIVIWDKRTTVFIKLAPSYKVGCLPACPAPSWPAPHPLPWCLQDKPLSSLQPLFGAPVMLVSCR	Same	485172	chr11:1087983-1088129+	47	47	-10	0	26	1074896	1110292		26	26;37;47;49;58;76;84;101;106;117;119;232;239;262;267;282;322;357;644;745;802;817;861;890;938;1001;1043;1115;1133;1198;1235;1800;1830;1833;2008;2473;2531;3336;3368;3875;4783;5467;5938;7537;9174;10066;13564;15625;16639;20137;22229;39446;46634;65203	=hyperlink("http://genome.ucsc.edu/cgi-bin/hgTracks?db=hg38&position=chr11:1074896-1110292&complement_hg38=0&hgt.revCmplDisp_hg38=0", "ClusterUCSCview")		0.612244897959	0.510416666667	15.4823204082	0.9055	0.558457142857	14.9238632653	1.03583409187	0.978964093988	407
38	516423	chr17:8344931-8344999+	NoOverlap	chr17	8344931	8344999	+	6.38138700568	23	0.830945959842	-12.8566740207	19.2380610264		NA	=hyperlink("https://data.broadinstitute.org/compbio1/cav.php?alnset=hg38_20&interval=chr17;8344930;69;0&prologue=135&epilogue=135&spliceSites=hg&hideInserts&wrap=45&footer=chr17%3A8344931-8344999%2B", "CodAlignView")	=hyperlink("http://genome.ucsc.edu/cgi-bin/hgTracks?hgHubConnect.destUrl=..%2Fcgi-bin%2FhgTracks&db=hg38&position=chr17%3A8344931-8344999&hgt.suggest=&hgt.suggestTrack=refGene&Submit=submit&hgsid=240353321&hgt.newJQuery=1", "UCSC")	0.622048074316	1.11783910148	1.05532182834	8248249	8248317	=hyperlink("https://data.broadinstitute.org/compbio1/cav.php?alnset=hg19&interval=chr17;8248248;69;0&prologue=135&epilogue=135&spliceSites=hg&hideInserts&wrap=45&footer=chr17%3A8344931-8344999%2B_hg19", "CodAlignView19")	=hyperlink("http://genome.ucsc.edu/cgi-bin/hgTracks?hgHubConnect.destUrl=..%2Fcgi-bin%2FhgTracks&db=hg19&position=chr17%3A8248249-8248317&hgt.suggest=&hgt.suggestTrack=refGene&Submit=submit&hgsid=240353321&hgt.newJQuery=1", "UCSC19")	LSFNLTLGLGLVLTIWLHLPYLPAVQK	Same	517804	chr17:8344931-8344999+	11	11	27	0	36	8344931	8344999	Best	38	38	=hyperlink("http://genome.ucsc.edu/cgi-bin/hgTracks?db=hg38&position=chr17:8344931-8344999&complement_hg38=0&hgt.revCmplDisp_hg38=0", "ClusterUCSCview")		0.623188405797	0.319444444444	7.91866086957	0.9565	-13.9552304348	21.8738913043	0.872693818527	0.929000701866	1382	Best
39	628806	chr12:123762334-123762519+	Extension	chr12	123762334	123762519	+	8.35551450417	62	0.570184855667	-0.259195177786	8.61470968195		chr12:123762334-123762579+	=hyperlink("https://data.broadinstitute.org/compbio1/cav.php?alnset=hg38_20&interval=chr12;123762333;186;0&prologue=135&epilogue=135&spliceSites=hg&hideInserts&wrap=45&footer=chr12%3A123762334-123762519%2B", "CodAlignView")	=hyperlink("http://genome.ucsc.edu/cgi-bin/hgTracks?hgHubConnect.destUrl=..%2Fcgi-bin%2FhgTracks&db=hg38&position=chr12%3A123762334-123762519&hgt.suggest=&hgt.suggestTrack=refGene&Submit=submit&hgsid=240353321&hgt.newJQuery=1", "UCSC")	0.987770793955	1.11607985498	1.01519388333	124246881	124247066	=hyperlink("https://data.broadinstitute.org/compbio1/cav.php?alnset=hg19&interval=chr12;124246880;186;0&prologue=135&epilogue=135&spliceSites=hg&hideInserts&wrap=45&footer=chr12%3A123762334-123762519%2B_hg19", "CodAlignView19")	=hyperlink("http://genome.ucsc.edu/cgi-bin/hgTracks?hgHubConnect.destUrl=..%2Fcgi-bin%2FhgTracks&db=hg19&position=chr12%3A124246881-124247066&hgt.suggest=&hgt.suggestTrack=refGene&Submit=submit&hgsid=240353321&hgt.newJQuery=1", "UCSC19")	GAMDDLRVLWMRDRVYAAFGITDPQLFEDLLNRDDGQGEDLILHFLNQASEEEGPSALFIYRTMVPEEVEVEIGEPR	Same	629473	chr12:123762334-123762519+	76	76	-37	0	37	123762213	123762579	Best	39	39;24095;62478	=hyperlink("http://genome.ucsc.edu/cgi-bin/hgTracks?db=hg38&position=chr12:123762213-123762579&complement_hg38=0&hgt.revCmplDisp_hg38=0", "ClusterUCSCview")		0.655913978495	1.00215517241	14.1602483871	0.9109	-2.74950483871	16.9097532258	0.979998690958	0.94095959798	899	Best
40	479236	chr10:122768086-122768316+	NoOverlap	chr10	122768086	122768316	+	5.29741692427	77	0.57337082693	-4.84529093798	10.1427078623		NA	=hyperlink("https://data.broadinstitute.org/compbio1/cav.php?alnset=hg38_20&interval=chr10;122768085;231;0&prologue=135&epilogue=135&spliceSites=hg&hideInserts&wrap=45&footer=chr10%3A122768086-122768316%2B", "CodAlignView")	=hyperlink("http://genome.ucsc.edu/cgi-bin/hgTracks?hgHubConnect.destUrl=..%2Fcgi-bin%2FhgTracks&db=hg38&position=chr10%3A122768086-122768316&hgt.suggest=&hgt.suggestTrack=refGene&Submit=submit&hgsid=240353321&hgt.newJQuery=1", "UCSC")	0.711618928335	1.11588904006	0.978194486536	124527602	124527832	=hyperlink("https://data.broadinstitute.org/compbio1/cav.php?alnset=hg19&interval=chr10;124527601;231;0&prologue=135&epilogue=135&spliceSites=hg&hideInserts&wrap=45&footer=chr10%3A122768086-122768316%2B_hg19", "CodAlignView19")	=hyperlink("http://genome.ucsc.edu/cgi-bin/hgTracks?hgHubConnect.destUrl=..%2Fcgi-bin%2FhgTracks&db=hg19&position=chr10%3A124527602-124527832&hgt.suggest=&hgt.suggestTrack=refGene&Submit=submit&hgsid=240353321&hgt.newJQuery=1", "UCSC19")	FHHQLPAAGACMEVRLLNGTGRCLGRVEVLIQGTWGTVCDHFWNLAEAAVVCRQLQCGQAMAAHFGASSGKVLLDDMQCVGSKSHLGRCVHR	Same	481141	chr10:122768086-122768316+	83	83	-43	0	28	122749907	122802385		28	28;40;90;227;289;551;595;614;688;717;790;827;899;1553;1721;1731;2534;5205;7799;11237	=hyperlink("http://genome.ucsc.edu/cgi-bin/hgTracks?db=hg38&position=chr10:122749907-122802385&complement_hg38=0&hgt.revCmplDisp_hg38=0", "ClusterUCSCview")		0.649350649351	0.430247718383	17.548225974	0.8951	-5.8814987013	23.4297246753	0.947011338065	1.13657975138	1107
41	586300	chr8:30859923-30860057-	NoOverlap	chr8	30859923	30860057	-	6.56373773219	45	0.901196137772	-5.11815561586	11.6818933481		NA	=hyperlink("https://data.broadinstitute.org/compbio1/cav.php?alnset=hg38_20&interval=chr8;30859922;135;0&strand=-&prologue=135&epilogue=135&spliceSites=hg&hideInserts&wrap=45&footer=chr8%3A30859923-30860057-", "CodAlignView")	=hyperlink("http://genome.ucsc.edu/cgi-bin/hgTracks?hgHubConnect.destUrl=..%2Fcgi-bin%2FhgTracks&db=hg38&position=chr8%3A30859923-30860057&hgt.suggest=&hgt.suggestTrack=refGene&Submit=submit&hgsid=240353321&hgt.newJQuery=1", "UCSC")	0.978590093365	1.11583018802	0.922205488931	30717439	30717573	=hyperlink("https://data.broadinstitute.org/compbio1/cav.php?alnset=hg19&interval=chr8;30717438;135;0&strand=-&prologue=135&epilogue=135&spliceSites=hg&hideInserts&wrap=45&footer=chr8%3A30859923-30860057-_hg19", "CodAlignView19")	=hyperlink("http://genome.ucsc.edu/cgi-bin/hgTracks?hgHubConnect.destUrl=..%2Fcgi-bin%2FhgTracks&db=hg19&position=chr8%3A30717439-30717573&hgt.suggest=&hgt.suggestTrack=refGene&Submit=submit&hgsid=240353321&hgt.newJQuery=1", "UCSC19")	VLFGKVKKIQPSVDKNKVSLDPSPNFDCHMSRNAPSLKDTIELQAYSSAVC	Same	587239	chr8:30859923-30860057-	30	30	11	0	38	30849192	30875103	Best	41	41;442;759;1484;2461	=hyperlink("http://genome.ucsc.edu/cgi-bin/hgTracks?db=hg38&position=chr8:30849192-30875103&complement_hg38=1&hgt.revCmplDisp_hg38=1", "ClusterUCSCview")		0.362962962963	0.0	8.79851111111	1.0	-6.22164222222	15.0201533333	1.06508326396	0.971687275822	108	Best
42	563853	chr5:35788723-35788824+	NoOverlap	chr5	35788723	35788824	+	10.0063912123	34	0.950102998398	-4.71164113721	14.7180323496		NA	=hyperlink("https://data.broadinstitute.org/compbio1/cav.php?alnset=hg38_20&interval=chr5;35788722;102;0&prologue=135&epilogue=135&spliceSites=hg&hideInserts&wrap=45&footer=chr5%3A35788723-35788824%2B", "CodAlignView")	=hyperlink("http://genome.ucsc.edu/cgi-bin/hgTracks?hgHubConnect.destUrl=..%2Fcgi-bin%2FhgTracks&db=hg38&position=chr5%3A35788723-35788824&hgt.suggest=&hgt.suggestTrack=refGene&Submit=submit&hgsid=240353321&hgt.newJQuery=1", "UCSC")	1.06270997269	1.11460795652	0.940201629491	35788825	35788926	=hyperlink("https://data.broadinstitute.org/compbio1/cav.php?alnset=hg19&interval=chr5;35788824;102;0&prologue=135&epilogue=135&spliceSites=hg&hideInserts&wrap=45&footer=chr5%3A35788723-35788824%2B_hg19", "CodAlignView19")	=hyperlink("http://genome.ucsc.edu/cgi-bin/hgTracks?hgHubConnect.destUrl=..%2Fcgi-bin%2FhgTracks&db=hg19&position=chr5%3A35788825-35788926&hgt.suggest=&hgt.suggestTrack=refGene&Submit=submit&hgsid=240353321&hgt.newJQuery=1", "UCSC19")	LVGFGSDGTHSIEGENNEVALLLREIQPCVQTVYCFAHHLELSYKAVFQNIPLYNDVK	Same	564841	chr5:35788723-35788824+	41	41	1	0	24	35787955	35790367		24	24;33;42;72;207;789;797;872;1069;2173;48626	=hyperlink("http://genome.ucsc.edu/cgi-bin/hgTracks?db=hg38&position=chr5:35787955-35790367&complement_hg38=0&hgt.revCmplDisp_hg38=0", "ClusterUCSCview")		0.362745098039	0.316770186335	13.0356794118	1.0	-7.96807647059	21.0037558824	1.08425041792	0.936439055598	37
43	476794	chr10:14842282-14842623+	NoOverlap	chr10	14842282	14842623	+	15.5429560819	114	0.966988444637	4.99514995319	10.5478061287		NA	=hyperlink("https://data.broadinstitute.org/compbio1/cav.php?alnset=hg38_20&interval=chr10;14842281;342;0&prologue=135&epilogue=135&spliceSites=hg&hideInserts&wrap=45&footer=chr10%3A14842282-14842623%2B", "CodAlignView")	=hyperlink("http://genome.ucsc.edu/cgi-bin/hgTracks?hgHubConnect.destUrl=..%2Fcgi-bin%2FhgTracks&db=hg38&position=chr10%3A14842282-14842623&hgt.suggest=&hgt.suggestTrack=refGene&Submit=submit&hgsid=240353321&hgt.newJQuery=1", "UCSC")	1.0403109416	1.11384650952	1.05095520345	14884281	14884622	=hyperlink("https://data.broadinstitute.org/compbio1/cav.php?alnset=hg19&interval=chr10;14884280;342;0&prologue=135&epilogue=135&spliceSites=hg&hideInserts&wrap=45&footer=chr10%3A14842282-14842623%2B_hg19", "CodAlignView19")	=hyperlink("http://genome.ucsc.edu/cgi-bin/hgTracks?hgHubConnect.destUrl=..%2Fcgi-bin%2FhgTracks&db=hg19&position=chr10%3A14884281-14884622&hgt.suggest=&hgt.suggestTrack=refGene&Submit=submit&hgsid=240353321&hgt.newJQuery=1", "UCSC19")	LPSPPFQPTMASANSSAGIRWSRQETRTLLSILGEAEYIQRLQTVHHNADVYQAVSKRMQQEGFRRTERQCRSKFKVLKALYLKAYVAHATSMGEPPHCPFYDTLDQLLRNQIVTDPDNLMEDAAWAK	Same	478688	chr10:14842282-14842623+	25	25	18	0	39	14838293	14843891	Best	43	43;332;2288;5649;18768	=hyperlink("http://genome.ucsc.edu/cgi-bin/hgTracks?db=hg38&position=chr10:14838293-14843891&complement_hg38=0&hgt.revCmplDisp_hg38=0", "ClusterUCSCview")		0.505847953216	0.594385026738	19.8582201754	0.9932	8.58934298246	11.268877193	1.06078262492	1.04721730501	141	Best
44	735482	chrX:149549427-149549552-	Extension	chrX	149549427	149549552	-	6.38210721314	42	0.696496964545	-4.89326189813	11.2753691113		chrX:149549406-149549552-	=hyperlink("https://data.broadinstitute.org/compbio1/cav.php?alnset=hg38_20&interval=chrX;149549426;126;0&strand=-&prologue=135&epilogue=135&spliceSites=hg&hideInserts&wrap=45&footer=chrX%3A149549427-149549552-", "CodAlignView")	=hyperlink("http://genome.ucsc.edu/cgi-bin/hgTracks?hgHubConnect.destUrl=..%2Fcgi-bin%2FhgTracks&db=hg38&position=chrX%3A149549427-149549552&hgt.suggest=&hgt.suggestTrack=refGene&Submit=submit&hgsid=240353321&hgt.newJQuery=1", "UCSC")	0.805994083233	1.11300663815	0.943973418816	148630972	148631097	=hyperlink("https://data.broadinstitute.org/compbio1/cav.php?alnset=hg19&interval=chrX;148630971;126;0&strand=-&prologue=135&epilogue=135&spliceSites=hg&hideInserts&wrap=45&footer=chrX%3A149549427-149549552-_hg19", "CodAlignView19")	=hyperlink("http://genome.ucsc.edu/cgi-bin/hgTracks?hgHubConnect.destUrl=..%2Fcgi-bin%2FhgTracks&db=hg19&position=chrX%3A148630972-148631097&hgt.suggest=&hgt.suggestTrack=refGene&Submit=submit&hgsid=240353321&hgt.newJQuery=1", "UCSC19")	SVSWNDDGDAVIIDKDLFQREVLQRKGAERIFKTDSLTSFIRQLNLYGFCK	Same	736082	chrX:149549427-149549552-	35	35	9	0	40	149548419	149549612	Best	44	44;449;1374;8420	=hyperlink("http://genome.ucsc.edu/cgi-bin/hgTracks?db=hg38&position=chrX:149548419-149549612&complement_hg38=1&hgt.revCmplDisp_hg38=1", "ClusterUCSCview")		0.5	0.907407407407	12.2521166667	0.6592	-6.60483809524	18.8569547619	1.0683039915	0.916565649138	96	Best
45	467015	chr1:146685740-146685886+	NoOverlap	chr1	146685740	146685886	+	8.88887954062	49	0.51648052217	-1.02032456349	9.90920410412		NA	=hyperlink("https://data.broadinstitute.org/compbio1/cav.php?alnset=hg38_20&interval=chr1;146685739;147;0&prologue=135&epilogue=135&spliceSites=hg&hideInserts&wrap=45&footer=chr1%3A146685740-146685886%2B", "CodAlignView")	=hyperlink("http://genome.ucsc.edu/cgi-bin/hgTracks?hgHubConnect.destUrl=..%2Fcgi-bin%2FhgTracks&db=hg38&position=chr1%3A146685740-146685886&hgt.suggest=&hgt.suggestTrack=refGene&Submit=submit&hgsid=240353321&hgt.newJQuery=1", "UCSC")	0.889853311585	1.11184766928	0.983259120899	269270	269124	=hyperlink("https://data.broadinstitute.org/compbio1/cav.php?alnset=hg19&interval=chr1;269269;-145;0&prologue=135&epilogue=135&spliceSites=hg&hideInserts&wrap=45&footer=chr1%3A146685740-146685886%2B_hg19", "CodAlignView19")	=hyperlink("http://genome.ucsc.edu/cgi-bin/hgTracks?hgHubConnect.destUrl=..%2Fcgi-bin%2FhgTracks&db=hg19&position=chr1%3A269270-269124&hgt.suggest=&hgt.suggestTrack=refGene&Submit=submit&hgsid=240353321&hgt.newJQuery=1", "UCSC19")	VLSYSCSPNAGLSHWQIVKEKLVCHAIIGAQKGKSLVMAVNITCEFVAPLIQLSTKQLIYRLEKVSEVCWR	Same	468881	chr1:146685740-146685886+	153	153	-108	0	41	146685740	146685886	Best	45	45	=hyperlink("http://genome.ucsc.edu/cgi-bin/hgTracks?db=hg38&position=chr1:146685740-146685886&complement_hg38=0&hgt.revCmplDisp_hg38=0", "ClusterUCSCview")		0.557823129252	0.438282647585	20.0281142857	0.9448	-3.0217122449	23.0498265306	1.0348997799	0.994295948959	422	Best
46	547450	chr21:31160436-31160531-	NoOverlap	chr21	31160436	31160531	-	8.37699388526	32	0.900128271153	-4.42018110315	12.7971749884		NA	=hyperlink("https://data.broadinstitute.org/compbio1/cav.php?alnset=hg38_20&interval=chr21;31160435;96;0&strand=-&prologue=135&epilogue=135&spliceSites=hg&hideInserts&wrap=45&footer=chr21%3A31160436-31160531-", "CodAlignView")	=hyperlink("http://genome.ucsc.edu/cgi-bin/hgTracks?hgHubConnect.destUrl=..%2Fcgi-bin%2FhgTracks&db=hg38&position=chr21%3A31160436-31160531&hgt.suggest=&hgt.suggestTrack=refGene&Submit=submit&hgsid=240353321&hgt.newJQuery=1", "UCSC")	1.01821801261	1.11058837161	0.942501221312	32532753	32532848	=hyperlink("https://data.broadinstitute.org/compbio1/cav.php?alnset=hg19&interval=chr21;32532752;96;0&strand=-&prologue=135&epilogue=135&spliceSites=hg&hideInserts&wrap=45&footer=chr21%3A31160436-31160531-_hg19", "CodAlignView19")	=hyperlink("http://genome.ucsc.edu/cgi-bin/hgTracks?hgHubConnect.destUrl=..%2Fcgi-bin%2FhgTracks&db=hg19&position=chr21%3A32532753-32532848&hgt.suggest=&hgt.suggestTrack=refGene&Submit=submit&hgsid=240353321&hgt.newJQuery=1", "UCSC19")	INYHENTFLMMSALWKIKRKPRIENNDKSGDSMYRTLHLVSAFAV	Same	548855	chr21:31160436-31160531-	34	34	12	0	42	31160436	31160531	Best	46	46	=hyperlink("http://genome.ucsc.edu/cgi-bin/hgTracks?db=hg38&position=chr21:31160436-31160531&complement_hg38=1&hgt.revCmplDisp_hg38=1", "ClusterUCSCview")		0.46875	0.758893280632	12.6050875	0.912	-4.032040625	16.637128125	1.03383125031	0.976192209955	433	Best
47	483224	chr11:1078312-1078521+	NoOverlap	chr11	1078312	1078521	+	9.08563849947	70	0.565048774374	0.246320018917	8.83931848056		NA	=hyperlink("https://data.broadinstitute.org/compbio1/cav.php?alnset=hg38_20&interval=chr11;1078311;210;0&prologue=135&epilogue=135&spliceSites=hg&hideInserts&wrap=45&footer=chr11%3A1078312-1078521%2B", "CodAlignView")	=hyperlink("http://genome.ucsc.edu/cgi-bin/hgTracks?hgHubConnect.destUrl=..%2Fcgi-bin%2FhgTracks&db=hg38&position=chr11%3A1078312-1078521&hgt.suggest=&hgt.suggestTrack=refGene&Submit=submit&hgsid=240353321&hgt.newJQuery=1", "UCSC")	1.04879752873	1.11033097027	1.00989524691	1078456	1078665	=hyperlink("https://data.broadinstitute.org/compbio1/cav.php?alnset=hg19&interval=chr11;1078455;210;0&prologue=135&epilogue=135&spliceSites=hg&hideInserts&wrap=45&footer=chr11%3A1078312-1078521%2B_hg19", "CodAlignView19")	=hyperlink("http://genome.ucsc.edu/cgi-bin/hgTracks?hgHubConnect.destUrl=..%2Fcgi-bin%2FhgTracks&db=hg19&position=chr11%3A1078456-1078665&hgt.suggest=&hgt.suggestTrack=refGene&Submit=submit&hgsid=240353321&hgt.newJQuery=1", "UCSC19")	IACSPCVCPQRAECERLLTAEAFADCQDLVPLEPYLRACQQDRCRCPGGDTCVCSTVAEFSRQCSHAGGRPGNWRTATLCR	Same	485154	chr11:1078312-1078521+	98	98	-51	0	26	1074896	1110292		26	26;37;47;49;58;76;84;101;106;117;119;232;239;262;267;282;322;357;644;745;802;817;861;890;938;1001;1043;1115;1133;1198;1235;1800;1830;1833;2008;2473;2531;3336;3368;3875;4783;5467;5938;7537;9174;10066;13564;15625;16639;20137;22229;39446;46634;65203	=hyperlink("http://genome.ucsc.edu/cgi-bin/hgTracks?db=hg38&position=chr11:1074896-1110292&complement_hg38=0&hgt.revCmplDisp_hg38=0", "ClusterUCSCview")		0.738095238095	0.909393737508	20.5800214286	0.8884	1.56358285714	19.0164385714	0.95461303304	0.976771705365	1067
48	567531	chr5:59430293-59430418-	NoOverlap	chr5	59430293	59430418	-	8.44699283654	42	0.930314590168	-3.98870718053	12.4357000171		NA	=hyperlink("https://data.broadinstitute.org/compbio1/cav.php?alnset=hg38_20&interval=chr5;59430292;126;0&strand=-&prologue=135&epilogue=135&spliceSites=hg&hideInserts&wrap=45&footer=chr5%3A59430293-59430418-", "CodAlignView")	=hyperlink("http://genome.ucsc.edu/cgi-bin/hgTracks?hgHubConnect.destUrl=..%2Fcgi-bin%2FhgTracks&db=hg38&position=chr5%3A59430293-59430418&hgt.suggest=&hgt.suggestTrack=refGene&Submit=submit&hgsid=240353321&hgt.newJQuery=1", "UCSC")	1.07001806105	1.10797823006	0.918830167397	58726119	58726244	=hyperlink("https://data.broadinstitute.org/compbio1/cav.php?alnset=hg19&interval=chr5;58726118;126;0&strand=-&prologue=135&epilogue=135&spliceSites=hg&hideInserts&wrap=45&footer=chr5%3A59430293-59430418-_hg19", "CodAlignView19")	=hyperlink("http://genome.ucsc.edu/cgi-bin/hgTracks?hgHubConnect.destUrl=..%2Fcgi-bin%2FhgTracks&db=hg19&position=chr5%3A58726119-58726244&hgt.suggest=&hgt.suggestTrack=refGene&Submit=submit&hgsid=240353321&hgt.newJQuery=1", "UCSC19")	FAFTSCLLDIMSLPSSCEYLTLGKVARFRSAYVHGSPYAINMPIDIKPQRRR	Same	568535	chr5:59430293-59430418-	43	43	5	0	43	59430293	59430418	Best	48	48	=hyperlink("http://genome.ucsc.edu/cgi-bin/hgTracks?db=hg38&position=chr5:59430293-59430418&complement_hg38=1&hgt.revCmplDisp_hg38=1", "ClusterUCSCview")		0.492063492063	0.666666666667	7.82091428571	0.9998	-4.21931666667	12.0402309524	1.01565842509	1.05744672058	612	Best
49	483259	chr11:1104731-1104904+	NoOverlap	chr11	1104731	1104904	+	8.04149485063	58	0.518605483251	-0.454551795433	8.49604664606		NA	=hyperlink("https://data.broadinstitute.org/compbio1/cav.php?alnset=hg38_20&interval=chr11;1104730;174;0&prologue=135&epilogue=135&spliceSites=hg&hideInserts&wrap=45&footer=chr11%3A1104731-1104904%2B", "CodAlignView")	=hyperlink("http://genome.ucsc.edu/cgi-bin/hgTracks?hgHubConnect.destUrl=..%2Fcgi-bin%2FhgTracks&db=hg38&position=chr11%3A1104731-1104904&hgt.suggest=&hgt.suggestTrack=refGene&Submit=submit&hgsid=240353321&hgt.newJQuery=1", "UCSC")	0.891796799389	1.10759903347	1.02104347443	1098639	1098812	=hyperlink("https://data.broadinstitute.org/compbio1/cav.php?alnset=hg19&interval=chr11;1098638;174;0&prologue=135&epilogue=135&spliceSites=hg&hideInserts&wrap=45&footer=chr11%3A1104731-1104904%2B_hg19", "CodAlignView19")	=hyperlink("http://genome.ucsc.edu/cgi-bin/hgTracks?hgHubConnect.destUrl=..%2Fcgi-bin%2FhgTracks&db=hg19&position=chr11%3A1098639-1098812&hgt.suggest=&hgt.suggestTrack=refGene&Submit=submit&hgsid=240353321&hgt.newJQuery=1", "UCSC19")	SLFAQCHALVPPQHYYDACVFDSCFMPGSSLECASLQAYAALCAQQNICLDWRNHTHGACCK	Same	485189	chr11:1104731-1104904+	163	163	-114	0	26	1074896	1110292		26	26;37;47;49;58;76;84;101;106;117;119;232;239;262;267;282;322;357;644;745;802;817;861;890;938;1001;1043;1115;1133;1198;1235;1800;1830;1833;2008;2473;2531;3336;3368;3875;4783;5467;5938;7537;9174;10066;13564;15625;16639;20137;22229;39446;46634;65203	=hyperlink("http://genome.ucsc.edu/cgi-bin/hgTracks?db=hg38&position=chr11:1074896-1110292&complement_hg38=0&hgt.revCmplDisp_hg38=0", "ClusterUCSCview")		0.649425287356	0.662857142857	18.7989586207	0.9008	-3.2809862069	22.0799448276	1.00165644242	1.00723829147	723
50	462838	chr1:1034541-1034705+	NoOverlap	chr1	1034541	1034705	+	9.72922540957	55	0.594627991982	1.15340729694	8.57581811263		NA	=hyperlink("https://data.broadinstitute.org/compbio1/cav.php?alnset=hg38_20&interval=chr1;1034540;165;0&prologue=135&epilogue=135&spliceSites=hg&hideInserts&wrap=45&footer=chr1%3A1034541-1034705%2B", "CodAlignView")	=hyperlink("http://genome.ucsc.edu/cgi-bin/hgTracks?hgHubConnect.destUrl=..%2Fcgi-bin%2FhgTracks&db=hg38&position=chr1%3A1034541-1034705&hgt.suggest=&hgt.suggestTrack=refGene&Submit=submit&hgsid=240353321&hgt.newJQuery=1", "UCSC")	1.0447886069	1.10726510186	1.02023461097	969921	970085	=hyperlink("https://data.broadinstitute.org/compbio1/cav.php?alnset=hg19&interval=chr1;969920;165;0&prologue=135&epilogue=135&spliceSites=hg&hideInserts&wrap=45&footer=chr1%3A1034541-1034705%2B_hg19", "CodAlignView19")	=hyperlink("http://genome.ucsc.edu/cgi-bin/hgTracks?hgHubConnect.destUrl=..%2Fcgi-bin%2FhgTracks&db=hg19&position=chr1%3A969921-970085&hgt.suggest=&hgt.suggestTrack=refGene&Submit=submit&hgsid=240353321&hgt.newJQuery=1", "UCSC19")	EWGAEPEPRAMPPLPLARDTRQPPGASLLVRGFMVPCNACLILLATATLGFAVLLFLNNCR	Same	464702	chr1:1034541-1034705+	65	65	-15	0	44	1034466	1042172	Best	50	50;19942;30067	=hyperlink("http://genome.ucsc.edu/cgi-bin/hgTracks?db=hg38&position=chr1:1034466-1042172&complement_hg38=0&hgt.revCmplDisp_hg38=0", "ClusterUCSCview")		0.721212121212	0.76124567474	14.1684090909	0.9005	-0.447309090909	14.6157181818	1.02503856747	0.974336438211	526	Best
51	469753	chr1:1734683-1734835-	NoOverlap	chr1	1734683	1734835	-	9.9114765817	51	0.510502246218	1.28610392119	8.62537266051	ENST00000246421.4,ENST00000355439.6	NA	=hyperlink("https://data.broadinstitute.org/compbio1/cav.php?alnset=hg38_20&interval=chr1;1734682;153;0&strand=-&prologue=135&epilogue=135&spliceSites=hg&hideInserts&wrap=45&footer=chr1%3A1734683-1734835-", "CodAlignView")	=hyperlink("http://genome.ucsc.edu/cgi-bin/hgTracks?hgHubConnect.destUrl=..%2Fcgi-bin%2FhgTracks&db=hg38&position=chr1%3A1734683-1734835&hgt.suggest=&hgt.suggestTrack=refGene&Submit=submit&hgsid=240353321&hgt.newJQuery=1", "UCSC")	0.968915719546	1.10707459795	1.0242596794	1666122	1666274	=hyperlink("https://data.broadinstitute.org/compbio1/cav.php?alnset=hg19&interval=chr1;1666121;153;0&strand=-&prologue=135&epilogue=135&spliceSites=hg&hideInserts&wrap=45&footer=chr1%3A1734683-1734835-_hg19", "CodAlignView19")	=hyperlink("http://genome.ucsc.edu/cgi-bin/hgTracks?hgHubConnect.destUrl=..%2Fcgi-bin%2FhgTracks&db=hg19&position=chr1%3A1666122-1666274&hgt.suggest=&hgt.suggestTrack=refGene&Submit=submit&hgsid=240353321&hgt.newJQuery=1", "UCSC19")	DVPVIGRSGKSFSYNQDVVLLLLTDGVLFHLQSVTAYALMGKISPVTFR*AEELPK	Same	471635	chr1:1734683-1734835-	138	138	-87	1	45	1734683	1734835	Best	51	51	=hyperlink("http://genome.ucsc.edu/cgi-bin/hgTracks?db=hg38&position=chr1:1734683-1734835&complement_hg38=1&hgt.revCmplDisp_hg38=1", "ClusterUCSCview")		0.59477124183	0.741279069767	22.1964764706	0.8379	4.51284117647	17.6836352941	1.0256968512	0.956028535445	517	Best
52	488727	chr11:67667461-67667628-	NoOverlap	chr11	67667461	67667628	-	6.49235004682	56	0.608540420059	-2.95035187501	9.44270192183		NA	=hyperlink("https://data.broadinstitute.org/compbio1/cav.php?alnset=hg38_20&interval=chr11;67667460;168;0&strand=-&prologue=135&epilogue=135&spliceSites=hg&hideInserts&wrap=45&footer=chr11%3A67667461-67667628-", "CodAlignView")	=hyperlink("http://genome.ucsc.edu/cgi-bin/hgTracks?hgHubConnect.destUrl=..%2Fcgi-bin%2FhgTracks&db=hg38&position=chr11%3A67667461-67667628&hgt.suggest=&hgt.suggestTrack=refGene&Submit=submit&hgsid=240353321&hgt.newJQuery=1", "UCSC")	0.807645567432	1.1059157256	0.993191540276	67434932	67435099	=hyperlink("https://data.broadinstitute.org/compbio1/cav.php?alnset=hg19&interval=chr11;67434931;168;0&strand=-&prologue=135&epilogue=135&spliceSites=hg&hideInserts&wrap=45&footer=chr11%3A67667461-67667628-_hg19", "CodAlignView19")	=hyperlink("http://genome.ucsc.edu/cgi-bin/hgTracks?hgHubConnect.destUrl=..%2Fcgi-bin%2FhgTracks&db=hg19&position=chr11%3A67434932-67435099&hgt.suggest=&hgt.suggestTrack=refGene&Submit=submit&hgsid=240353321&hgt.newJQuery=1", "UCSC19")	MDPFEDTLRRLREAFN*GRTRPAEFRAAQLQGLGHFLQENKQLLRDVLAQDLHKVGRGEWAPAGAGAASLSSFR	Same	490715	chr11:67667461-67667628-	121	121	-69	15	46	67666936	67667628	Best	52	52;1491	=hyperlink("http://genome.ucsc.edu/cgi-bin/hgTracks?db=hg38&position=chr11:67666936-67667628&complement_hg38=1&hgt.revCmplDisp_hg38=1", "ClusterUCSCview")		0.678571428571	0.828351309707	11.7849392857	0.9	-6.51579107143	18.3007303571	1.04013262518	0.911209022586	364	Best
53	695470	chr3:36738660-36738968-	Extension	chr3	36738660	36738968	-	16.8835504865	103	0.808663420791	4.30622816093	12.5773223256		chr3:36738459-36738968-	=hyperlink("https://data.broadinstitute.org/compbio1/cav.php?alnset=hg38_20&interval=chr3;36738659;309;0&strand=-&prologue=135&epilogue=135&spliceSites=hg&hideInserts&wrap=45&footer=chr3%3A36738660-36738968-", "CodAlignView")	=hyperlink("http://genome.ucsc.edu/cgi-bin/hgTracks?hgHubConnect.destUrl=..%2Fcgi-bin%2FhgTracks&db=hg38&position=chr3%3A36738660-36738968&hgt.suggest=&hgt.suggestTrack=refGene&Submit=submit&hgsid=240353321&hgt.newJQuery=1", "UCSC")	1.09420074209	1.10561837943	1.0581923349	36780151	36780459	=hyperlink("https://data.broadinstitute.org/compbio1/cav.php?alnset=hg19&interval=chr3;36780150;309;0&strand=-&prologue=135&epilogue=135&spliceSites=hg&hideInserts&wrap=45&footer=chr3%3A36738660-36738968-_hg19", "CodAlignView19")	=hyperlink("http://genome.ucsc.edu/cgi-bin/hgTracks?hgHubConnect.destUrl=..%2Fcgi-bin%2FhgTracks&db=hg19&position=chr3%3A36780151-36780459&hgt.suggest=&hgt.suggestTrack=refGene&Submit=submit&hgsid=240353321&hgt.newJQuery=1", "UCSC19")	GNLEKPFLGPRGPVVPLFCPRNGLHSAHPENSPLKPRVVTVVKLGGQRPRKITLLLNRRSVQTFEQLLADISEALGSPRWKNDRVRKLFNLKGREIRSVSDFFREGDAFIAMGK	Same	696100	chr3:36738660-36738968-	26	26	27	0	47	36738660	36739085	Best	53	53;277	=hyperlink("http://genome.ucsc.edu/cgi-bin/hgTracks?db=hg38&position=chr3:36738660-36739085&complement_hg38=1&hgt.revCmplDisp_hg38=1", "ClusterUCSCview")		0.572815533981	0.552490421456	29.299923301	0.9966	8.02740291262	21.2725203883	1.05577101655	1.03750315216	194	Best
54	605073	chr1:2789592-2790239-	Extension	chr1	2789592	2790239	-	9.82717542512	216	0.644620841563	3.46546530406	6.36171012106		chr1:2789577-2790239-	=hyperlink("https://data.broadinstitute.org/compbio1/cav.php?alnset=hg38_20&interval=chr1;2789591;648;0&strand=-&prologue=135&epilogue=135&spliceSites=hg&hideInserts&wrap=45&footer=chr1%3A2789592-2790239-", "CodAlignView")	=hyperlink("http://genome.ucsc.edu/cgi-bin/hgTracks?hgHubConnect.destUrl=..%2Fcgi-bin%2FhgTracks&db=hg38&position=chr1%3A2789592-2790239&hgt.suggest=&hgt.suggestTrack=refGene&Submit=submit&hgsid=240353321&hgt.newJQuery=1", "UCSC")	1.06146046687	1.1051697545	1.02977938889	2706157	2706804	=hyperlink("https://data.broadinstitute.org/compbio1/cav.php?alnset=hg19&interval=chr1;2706156;648;0&strand=-&prologue=135&epilogue=135&spliceSites=hg&hideInserts&wrap=45&footer=chr1%3A2789592-2790239-_hg19", "CodAlignView19")	=hyperlink("http://genome.ucsc.edu/cgi-bin/hgTracks?hgHubConnect.destUrl=..%2Fcgi-bin%2FhgTracks&db=hg19&position=chr1%3A2706157-2706804&hgt.suggest=&hgt.suggestTrack=refGene&Submit=submit&hgsid=240353321&hgt.newJQuery=1", "UCSC19")	ESPSGARRQFQAVFSVQDQERVRAQAQEAADVGFARFQEAVRNHPELREDAGRELLAPVTRALRVLLRLAPAGARPALGARLAECLLLAGDAAGARAMCERLLRPARPEDPAGDRAGDRAPLLALRGFCALHAGDSRRAMEDFQTVVEQGAPHPGGCVRALCGRGLLRVLAGSAFLGTLDYVTACRLRPEEALLAAKAYVPWNQRGLLLVVLREEARGMLQR	Same	605782	chr1:2789592-2790239-	122	122	-68	0	48	2789592	2800821	Best	54	54;238;634;805	=hyperlink("http://genome.ucsc.edu/cgi-bin/hgTracks?db=hg38&position=chr1:2789592-2800821&complement_hg38=1&hgt.revCmplDisp_hg38=1", "ClusterUCSCview")		0.762345679012	0.876701479978	16.6225773148	0.8316	4.81324537037	11.8093319444	1.05934311691	1.03663345964	159
55	490923	chr12:25004369-25004488+	NoOverlap	chr12	25004369	25004488	+	6.90396006452	40	0.765101472496	-3.88546479363	10.7894248581		NA	=hyperlink("https://data.broadinstitute.org/compbio1/cav.php?alnset=hg38_20&interval=chr12;25004368;120;0&prologue=135&epilogue=135&spliceSites=hg&hideInserts&wrap=45&footer=chr12%3A25004369-25004488%2B", "CodAlignView")	=hyperlink("http://genome.ucsc.edu/cgi-bin/hgTracks?hgHubConnect.destUrl=..%2Fcgi-bin%2FhgTracks&db=hg38&position=chr12%3A25004369-25004488&hgt.suggest=&hgt.suggestTrack=refGene&Submit=submit&hgsid=240353321&hgt.newJQuery=1", "UCSC")	0.926877677453	1.1045466662	0.968833767477	25157303	25157422	=hyperlink("https://data.broadinstitute.org/compbio1/cav.php?alnset=hg19&interval=chr12;25157302;120;0&prologue=135&epilogue=135&spliceSites=hg&hideInserts&wrap=45&footer=chr12%3A25004369-25004488%2B_hg19", "CodAlignView19")	=hyperlink("http://genome.ucsc.edu/cgi-bin/hgTracks?hgHubConnect.destUrl=..%2Fcgi-bin%2FhgTracks&db=hg19&position=chr12%3A25157303-25157422&hgt.suggest=&hgt.suggestTrack=refGene&Submit=submit&hgsid=240353321&hgt.newJQuery=1", "UCSC19")	VTEKRHNPVESICRKIRAIHKREAISNPIQQIIKYQSSSFDSPQTNTK	Same	492899	chr12:25004369-25004488+	32	32	23	0	49	25004369	25004488	Best	55	55	=hyperlink("http://genome.ucsc.edu/cgi-bin/hgTracks?db=hg38&position=chr12:25004369-25004488&complement_hg38=0&hgt.revCmplDisp_hg38=0", "ClusterUCSCview")		0.408333333333	0.20202020202	9.725555	0.8682	-6.6809825	16.4065375	1.06541206639	0.94678780659	105	Best
56	565643	chr5:139472640-139472750+	NoOverlap	chr5	139472640	139472750	+	7.95351622314	37	0.836740425479	-2.98762433674	10.9411405599		NA	=hyperlink("https://data.broadinstitute.org/compbio1/cav.php?alnset=hg38_20&interval=chr5;139472639;111;0&prologue=135&epilogue=135&spliceSites=hg&hideInserts&wrap=45&footer=chr5%3A139472640-139472750%2B", "CodAlignView")	=hyperlink("http://genome.ucsc.edu/cgi-bin/hgTracks?hgHubConnect.destUrl=..%2Fcgi-bin%2FhgTracks&db=hg38&position=chr5%3A139472640-139472750&hgt.suggest=&hgt.suggestTrack=refGene&Submit=submit&hgsid=240353321&hgt.newJQuery=1", "UCSC")	1.0329735337	1.10383794854	0.976034991699	138852225	138852335	=hyperlink("https://data.broadinstitute.org/compbio1/cav.php?alnset=hg19&interval=chr5;138852224;111;0&prologue=135&epilogue=135&spliceSites=hg&hideInserts&wrap=45&footer=chr5%3A139472640-139472750%2B_hg19", "CodAlignView19")	=hyperlink("http://genome.ucsc.edu/cgi-bin/hgTracks?hgHubConnect.destUrl=..%2Fcgi-bin%2FhgTracks&db=hg19&position=chr5%3A138852225-138852335&hgt.suggest=&hgt.suggestTrack=refGene&Submit=submit&hgsid=240353321&hgt.newJQuery=1", "UCSC19")	VDGLPVVTVIVAVFVLLAVCIIVAVHFGPRLHQGHATLPTEPPTPKPDGGIYLIHWR	Same	566638	chr5:139472640-139472750+	31	31	25	0	50	139472562	139472807	Best	56	56;2777;5603	=hyperlink("http://genome.ucsc.edu/cgi-bin/hgTracks?db=hg38&position=chr5:139472562-139472807&complement_hg38=0&hgt.revCmplDisp_hg38=0", "ClusterUCSCview")		0.585585585586	0.315340909091	16.7438432432	1.0	-0.502827027027	17.2466702703	1.05122100878	0.969119643765	247	Best
57	591981	chr9:61066335-61066553-	NoOverlap	chr9	61066335	61066553	-	9.41202471681	73	0.44468050639	2.27867397462	7.13335074219		NA	=hyperlink("https://data.broadinstitute.org/compbio1/cav.php?alnset=hg38_20&interval=chr9;61066334;219;0&strand=-&prologue=135&epilogue=135&spliceSites=hg&hideInserts&wrap=45&footer=chr9%3A61066335-61066553-", "CodAlignView")	=hyperlink("http://genome.ucsc.edu/cgi-bin/hgTracks?hgHubConnect.destUrl=..%2Fcgi-bin%2FhgTracks&db=hg38&position=chr9%3A61066335-61066553&hgt.suggest=&hgt.suggestTrack=refGene&Submit=submit&hgsid=240353321&hgt.newJQuery=1", "UCSC")	0.996981971804	1.10357807707	1.04587560827	43891711	43891493	=hyperlink("https://data.broadinstitute.org/compbio1/cav.php?alnset=hg19&interval=chr9;43891710;-217;0&strand=-&prologue=135&epilogue=135&spliceSites=hg&hideInserts&wrap=45&footer=chr9%3A61066335-61066553-_hg19", "CodAlignView19")	=hyperlink("http://genome.ucsc.edu/cgi-bin/hgTracks?hgHubConnect.destUrl=..%2Fcgi-bin%2FhgTracks&db=hg19&position=chr9%3A43891711-43891493&hgt.suggest=&hgt.suggestTrack=refGene&Submit=submit&hgsid=240353321&hgt.newJQuery=1", "UCSC19")	TQFSVNLLEQYSYLIFLAPTEVTFSFDVGNGPCEVTVQSPTPFNDNQWHHVRAERNVKGASLQVDQLPQKMQPAPADGHVRLQLNSQLFIGECWWFITEFSVSPER	Same	592932	chr9:61066335-61066553-	194	194	-137	0	51	61063756	61073097	Best	57	57;497;1416;2274;21077	=hyperlink("http://genome.ucsc.edu/cgi-bin/hgTracks?db=hg38&position=chr9:61063756-61073097&complement_hg38=1&hgt.revCmplDisp_hg38=1", "ClusterUCSCview")		0.520547945205	0.404930662558	9.73044383562	0.4313	2.78177671233	6.94866712329	0.835346109948	1.01530327499	1534	Best
58	483245	chr11:1089941-1090072+	NoOverlap	chr11	1089941	1090072	+	7.87001594429	44	0.61890246017	-2.48432271995	10.3543386642		NA	=hyperlink("https://data.broadinstitute.org/compbio1/cav.php?alnset=hg38_20&interval=chr11;1089940;132;0&prologue=135&epilogue=135&spliceSites=hg&hideInserts&wrap=45&footer=chr11%3A1089941-1090072%2B", "CodAlignView")	=hyperlink("http://genome.ucsc.edu/cgi-bin/hgTracks?hgHubConnect.destUrl=..%2Fcgi-bin%2FhgTracks&db=hg38&position=chr11%3A1089941-1090072&hgt.suggest=&hgt.suggestTrack=refGene&Submit=submit&hgsid=240353321&hgt.newJQuery=1", "UCSC")	0.887898485169	1.10332860925	0.975546328745	1087877	1088008	=hyperlink("https://data.broadinstitute.org/compbio1/cav.php?alnset=hg19&interval=chr11;1087876;132;0&prologue=135&epilogue=135&spliceSites=hg&hideInserts&wrap=45&footer=chr11%3A1089941-1090072%2B_hg19", "CodAlignView19")	=hyperlink("http://genome.ucsc.edu/cgi-bin/hgTracks?hgHubConnect.destUrl=..%2Fcgi-bin%2FhgTracks&db=hg19&position=chr11%3A1087877-1088008&hgt.suggest=&hgt.suggestTrack=refGene&Submit=submit&hgsid=240353321&hgt.newJQuery=1", "UCSC19")	PWPCLPQAIFCDYYNPPHECEWHYEPCGNRSFETCRTINGIHSNISVSYLEGEQGGAGFSGGDGR	Same	485175	chr11:1089941-1090072+	99	99	-41	0	26	1074896	1110292		26	26;37;47;49;58;76;84;101;106;117;119;232;239;262;267;282;322;357;644;745;802;817;861;890;938;1001;1043;1115;1133;1198;1235;1800;1830;1833;2008;2473;2531;3336;3368;3875;4783;5467;5938;7537;9174;10066;13564;15625;16639;20137;22229;39446;46634;65203	=hyperlink("http://genome.ucsc.edu/cgi-bin/hgTracks?db=hg38&position=chr11:1074896-1110292&complement_hg38=0&hgt.revCmplDisp_hg38=0", "ClusterUCSCview")		0.55303030303	0.503048780488	20.4636636364	0.8883	3.24101136364	17.2226522727	1.02945943795	0.968496658867	486
59	534331	chr2:89546933-89547118+	NoOverlap	chr2	89546933	89547118	+	11.0467209388	62	0.530136322133	4.0557434923	6.99097744652		NA	=hyperlink("https://data.broadinstitute.org/compbio1/cav.php?alnset=hg38_20&interval=chr2;89546932;186;0&prologue=135&epilogue=135&spliceSites=hg&hideInserts&wrap=45&footer=chr2%3A89546933-89547118%2B", "CodAlignView")	=hyperlink("http://genome.ucsc.edu/cgi-bin/hgTracks?hgHubConnect.destUrl=..%2Fcgi-bin%2FhgTracks&db=hg38&position=chr2%3A89546933-89547118&hgt.suggest=&hgt.suggestTrack=refGene&Submit=submit&hgsid=240353321&hgt.newJQuery=1", "UCSC")	1.06801630026	1.10286946982	1.04131684451	91809277	91809462	=hyperlink("https://data.broadinstitute.org/compbio1/cav.php?alnset=hg19&interval=chr2;91809276;186;0&prologue=135&epilogue=135&spliceSites=hg&hideInserts&wrap=45&footer=chr2%3A89546933-89547118%2B_hg19", "CodAlignView19")	=hyperlink("http://genome.ucsc.edu/cgi-bin/hgTracks?hgHubConnect.destUrl=..%2Fcgi-bin%2FhgTracks&db=hg19&position=chr2%3A91809277-91809462&hgt.suggest=&hgt.suggestTrack=refGene&Submit=submit&hgsid=240353321&hgt.newJQuery=1", "UCSC19")	GLGLEWGLHGGLEAAPHHRPFSLLLQLWIPPAFGCRPEYDNGLEEIVFGFEPWIIVVNLAMPFSIFYGMHAAASLFEVYCKI*SGSTR	Same	535708	chr2:89546933-89547118+	79	79	-20	4	52	89533188	89547118	Best	59	59;529;844;1124;3586;7862	=hyperlink("http://genome.ucsc.edu/cgi-bin/hgTracks?db=hg38&position=chr2:89533188-89547118&complement_hg38=0&hgt.revCmplDisp_hg38=0", "ClusterUCSCview")		0.467741935484	0.393234672304	10.7855516129	0.5497	3.86940645161	6.91614516129	0.897034997852	1.00692511902	1300
60	583080	chr7:151210190-151210318-	NoOverlap	chr7	151210190	151210318	-	5.14372792078	43	0.725509713432	-5.86500919134	11.0087371121		NA	=hyperlink("https://data.broadinstitute.org/compbio1/cav.php?alnset=hg38_20&interval=chr7;151210189;129;0&strand=-&prologue=135&epilogue=135&spliceSites=hg&hideInserts&wrap=45&footer=chr7%3A151210190-151210318-", "CodAlignView")	=hyperlink("http://genome.ucsc.edu/cgi-bin/hgTracks?hgHubConnect.destUrl=..%2Fcgi-bin%2FhgTracks&db=hg38&position=chr7%3A151210190-151210318&hgt.suggest=&hgt.suggestTrack=refGene&Submit=submit&hgsid=240353321&hgt.newJQuery=1", "UCSC")	0.667835554396	1.10279917186	0.955178677673	150907276	150907404	=hyperlink("https://data.broadinstitute.org/compbio1/cav.php?alnset=hg19&interval=chr7;150907275;129;0&strand=-&prologue=135&epilogue=135&spliceSites=hg&hideInserts&wrap=45&footer=chr7%3A151210190-151210318-_hg19", "CodAlignView19")	=hyperlink("http://genome.ucsc.edu/cgi-bin/hgTracks?hgHubConnect.destUrl=..%2Fcgi-bin%2FhgTracks&db=hg19&position=chr7%3A150907276-150907404&hgt.suggest=&hgt.suggestTrack=refGene&Submit=submit&hgsid=240353321&hgt.newJQuery=1", "UCSC19")	MSAEYGQRQQPGGRGGRSSGNKKSKKRCRRKESYSMYIYKVLK	Same	584007	chr7:151210190-151210318-	38	38	22	0	53	151207868	151210318	Best	60	60;607	=hyperlink("http://genome.ucsc.edu/cgi-bin/hgTracks?db=hg38&position=chr7:151207868-151210318&complement_hg38=1&hgt.revCmplDisp_hg38=1", "ClusterUCSCview")		0.573643410853	0.781818181818	9.05813953488	0.7933	-7.17343953488	16.2315790698	1.07139030316	0.942602304127	73	Best
61	549332	chr22:50675045-50675254+	NoOverlap	chr22	50675045	50675254	+	8.52890138498	70	0.500175478752	1.19341855177	7.33548283322		NA	=hyperlink("https://data.broadinstitute.org/compbio1/cav.php?alnset=hg38_20&interval=chr22;50675044;210;0&prologue=135&epilogue=135&spliceSites=hg&hideInserts&wrap=45&footer=chr22%3A50675045-50675254%2B", "CodAlignView")	=hyperlink("http://genome.ucsc.edu/cgi-bin/hgTracks?hgHubConnect.destUrl=..%2Fcgi-bin%2FhgTracks&db=hg38&position=chr22%3A50675045-50675254&hgt.suggest=&hgt.suggestTrack=refGene&Submit=submit&hgsid=240353321&hgt.newJQuery=1", "UCSC")	0.982070147009	1.10245419853	1.04495859239	51113473	51113682	=hyperlink("https://data.broadinstitute.org/compbio1/cav.php?alnset=hg19&interval=chr22;51113472;210;0&prologue=135&epilogue=135&spliceSites=hg&hideInserts&wrap=45&footer=chr22%3A50675045-50675254%2B_hg19", "CodAlignView19")	=hyperlink("http://genome.ucsc.edu/cgi-bin/hgTracks?hgHubConnect.destUrl=..%2Fcgi-bin%2FhgTracks&db=hg19&position=chr22%3A51113473-51113682&hgt.suggest=&hgt.suggestTrack=refGene&Submit=submit&hgsid=240353321&hgt.newJQuery=1", "UCSC19")	AHEPAPLQKCLRLDPAAPVWAAKQRVLCALNHSLQDALNYGLFQPPSRGRAGKFLDEERLLQEYPPNLDTPLPYLEVSGR	None				NA	NA	0	54	50674240	50731692	Best	61	61;231;251;326;382;407;433;624;686;687;691;709;730;740;788;877;908;1040;1358;15825;24643;30970;31264;37661;38360;39840;43446;47155;48234;49557;50391;51305;56385;61358	=hyperlink("http://genome.ucsc.edu/cgi-bin/hgTracks?db=hg38&position=chr22:50674240-50731692&complement_hg38=0&hgt.revCmplDisp_hg38=0", "ClusterUCSCview")		0.704761904762	0.7421875	11.7748671429	0.8703	1.33461142857	10.4402557143	1.01948554586	1.04800075172	578
62	535050	chr2:131035089-131035271+	NoOverlap	chr2	131035089	131035271	+	8.81710155504	61	0.605158800141	0.164673760778	8.65242779426		NA	=hyperlink("https://data.broadinstitute.org/compbio1/cav.php?alnset=hg38_20&interval=chr2;131035088;183;0&prologue=135&epilogue=135&spliceSites=hg&hideInserts&wrap=45&footer=chr2%3A131035089-131035271%2B", "CodAlignView")	=hyperlink("http://genome.ucsc.edu/cgi-bin/hgTracks?hgHubConnect.destUrl=..%2Fcgi-bin%2FhgTracks&db=hg38&position=chr2%3A131035089-131035271&hgt.suggest=&hgt.suggestTrack=refGene&Submit=submit&hgsid=240353321&hgt.newJQuery=1", "UCSC")	1.02689614983	1.10178484611	1.013852144	131792662	131792844	=hyperlink("https://data.broadinstitute.org/compbio1/cav.php?alnset=hg19&interval=chr2;131792661;183;0&prologue=135&epilogue=135&spliceSites=hg&hideInserts&wrap=45&footer=chr2%3A131035089-131035271%2B_hg19", "CodAlignView19")	=hyperlink("http://genome.ucsc.edu/cgi-bin/hgTracks?hgHubConnect.destUrl=..%2Fcgi-bin%2FhgTracks&db=hg19&position=chr2%3A131792662-131792844&hgt.suggest=&hgt.suggestTrack=refGene&Submit=submit&hgsid=240353321&hgt.newJQuery=1", "UCSC19")	SGRPGAMARAPQPRRGPAAPGNALRALLRCNLPPGAQRVVVSAVLALLVLINVVLIFLLAFR*AAAQGAAPG	Same	536403	chr2:131035089-131035271+	97	97	-35	3	55	131035089	131040270	Best	62	62;71075	=hyperlink("http://genome.ucsc.edu/cgi-bin/hgTracks?db=hg38&position=chr2:131035089-131040270&complement_hg38=0&hgt.revCmplDisp_hg38=0", "ClusterUCSCview")		0.765027322404	0.987341772152	14.3444131148	0.7789	0.0987885245902	14.2456245902	1.07943208519	0.981247987264	53	Best
63	467262	chr1:151766752-151766868+	NoOverlap	chr1	151766752	151766868	+	8.87686401324	39	0.864045244956	-2.14377435125	11.0206383645		NA	=hyperlink("https://data.broadinstitute.org/compbio1/cav.php?alnset=hg38_20&interval=chr1;151766751;117;0&prologue=135&epilogue=135&spliceSites=hg&hideInserts&wrap=45&footer=chr1%3A151766752-151766868%2B", "CodAlignView")	=hyperlink("http://genome.ucsc.edu/cgi-bin/hgTracks?hgHubConnect.destUrl=..%2Fcgi-bin%2FhgTracks&db=hg38&position=chr1%3A151766752-151766868&hgt.suggest=&hgt.suggestTrack=refGene&Submit=submit&hgsid=240353321&hgt.newJQuery=1", "UCSC")	1.07996278092	1.10106665061	0.97092438579	151739228	151739344	=hyperlink("https://data.broadinstitute.org/compbio1/cav.php?alnset=hg19&interval=chr1;151739227;117;0&prologue=135&epilogue=135&spliceSites=hg&hideInserts&wrap=45&footer=chr1%3A151766752-151766868%2B_hg19", "CodAlignView19")	=hyperlink("http://genome.ucsc.edu/cgi-bin/hgTracks?hgHubConnect.destUrl=..%2Fcgi-bin%2FhgTracks&db=hg19&position=chr1%3A151739228-151739344&hgt.suggest=&hgt.suggestTrack=refGene&Submit=submit&hgsid=240353321&hgt.newJQuery=1", "UCSC19")	CRPSVYSLSYIKRGKTRNYLYPIWSPYAYYLYCYKYRITLREKMLPR	None				NA	NA	0	56	151766752	151766868	Best	63	63	=hyperlink("http://genome.ucsc.edu/cgi-bin/hgTracks?db=hg38&position=chr1:151766752-151766868&complement_hg38=0&hgt.revCmplDisp_hg38=0", "ClusterUCSCview")		0.452991452991	0.886363636364	9.59305384615	0.9984	-1.71489487179	11.3079487179	1.0341487018	1.06120677504	429	Best
64	552509	chr3:58180356-58180451+	NoOverlap	chr3	58180356	58180451	+	6.1551125379	32	0.73623540856	-7.96530286223	14.1204154001		NA	=hyperlink("https://data.broadinstitute.org/compbio1/cav.php?alnset=hg38_20&interval=chr3;58180355;96;0&prologue=135&epilogue=135&spliceSites=hg&hideInserts&wrap=45&footer=chr3%3A58180356-58180451%2B", "CodAlignView")	=hyperlink("http://genome.ucsc.edu/cgi-bin/hgTracks?hgHubConnect.destUrl=..%2Fcgi-bin%2FhgTracks&db=hg38&position=chr3%3A58180356-58180451&hgt.suggest=&hgt.suggestTrack=refGene&Submit=submit&hgsid=240353321&hgt.newJQuery=1", "UCSC")	0.71067293258	1.09661896078	0.907617689931	58166083	58166178	=hyperlink("https://data.broadinstitute.org/compbio1/cav.php?alnset=hg19&interval=chr3;58166082;96;0&prologue=135&epilogue=135&spliceSites=hg&hideInserts&wrap=45&footer=chr3%3A58180356-58180451%2B_hg19", "CodAlignView19")	=hyperlink("http://genome.ucsc.edu/cgi-bin/hgTracks?hgHubConnect.destUrl=..%2Fcgi-bin%2FhgTracks&db=hg19&position=chr3%3A58166083-58166178&hgt.suggest=&hgt.suggestTrack=refGene&Submit=submit&hgsid=240353321&hgt.newJQuery=1", "UCSC19")	ATQGPAGQTRPESLEMRQVSPRILQLLFPGISHDGQGHALDLQAR	Same	553450	chr3:58180356-58180451+	27	27	37	0	57	58180356	58180517	Best	64	64;4295	=hyperlink("http://genome.ucsc.edu/cgi-bin/hgTracks?db=hg38&position=chr3:58180356-58180517&complement_hg38=0&hgt.revCmplDisp_hg38=0", "ClusterUCSCview")		0.614583333333	0.342857142857	9.468659375	0.8967	-9.63291875	19.101578125	1.02369851433	0.921906642159	542	Best
65	494603	chr12:22126639-22126758-	NoOverlap	chr12	22126639	22126758	-	9.04945996217	40	0.905084687572	-1.59541500732	10.6448749695		NA	=hyperlink("https://data.broadinstitute.org/compbio1/cav.php?alnset=hg38_20&interval=chr12;22126638;120;0&strand=-&prologue=135&epilogue=135&spliceSites=hg&hideInserts&wrap=45&footer=chr12%3A22126639-22126758-", "CodAlignView")	=hyperlink("http://genome.ucsc.edu/cgi-bin/hgTracks?hgHubConnect.destUrl=..%2Fcgi-bin%2FhgTracks&db=hg38&position=chr12%3A22126639-22126758&hgt.suggest=&hgt.suggestTrack=refGene&Submit=submit&hgsid=240353321&hgt.newJQuery=1", "UCSC")	1.08401278424	1.09657460024	0.98148293286	22279573	22279692	=hyperlink("https://data.broadinstitute.org/compbio1/cav.php?alnset=hg19&interval=chr12;22279572;120;0&strand=-&prologue=135&epilogue=135&spliceSites=hg&hideInserts&wrap=45&footer=chr12%3A22126639-22126758-_hg19", "CodAlignView19")	=hyperlink("http://genome.ucsc.edu/cgi-bin/hgTracks?hgHubConnect.destUrl=..%2Fcgi-bin%2FhgTracks&db=hg19&position=chr12%3A22279573-22279692&hgt.suggest=&hgt.suggestTrack=refGene&Submit=submit&hgsid=240353321&hgt.newJQuery=1", "UCSC19")	QIFYIIRNPKDTALSLCHYYRDNPNLTCIKTWATILEPFLR	Same	496600	chr12:22126639-22126758-	42	42	23	0	58	22116633	22134940	Best	65	65;1060;2224;6558;10486;27168	=hyperlink("http://genome.ucsc.edu/cgi-bin/hgTracks?db=hg38&position=chr12:22116633-22134940&complement_hg38=1&hgt.revCmplDisp_hg38=1", "ClusterUCSCview")		0.366666666667	0.0	7.8891075	0.9043	-4.8379825	12.72709	0.979262927333	1.04673250543	904	Best
66	569178	chr5:140594242-140594367-	NoOverlap	chr5	140594242	140594367	-	8.00600948398	42	0.843106736858	-1.61301911959	9.61902860357		NA	=hyperlink("https://data.broadinstitute.org/compbio1/cav.php?alnset=hg38_20&interval=chr5;140594241;126;0&strand=-&prologue=135&epilogue=135&spliceSites=hg&hideInserts&wrap=45&footer=chr5%3A140594242-140594367-", "CodAlignView")	=hyperlink("http://genome.ucsc.edu/cgi-bin/hgTracks?hgHubConnect.destUrl=..%2Fcgi-bin%2FhgTracks&db=hg38&position=chr5%3A140594242-140594367&hgt.suggest=&hgt.suggestTrack=refGene&Submit=submit&hgsid=240353321&hgt.newJQuery=1", "UCSC")	1.056155796	1.09605808648	1.00844477205	139973827	139973952	=hyperlink("https://data.broadinstitute.org/compbio1/cav.php?alnset=hg19&interval=chr5;139973826;126;0&strand=-&prologue=135&epilogue=135&spliceSites=hg&hideInserts&wrap=45&footer=chr5%3A140594242-140594367-_hg19", "CodAlignView19")	=hyperlink("http://genome.ucsc.edu/cgi-bin/hgTracks?hgHubConnect.destUrl=..%2Fcgi-bin%2FhgTracks&db=hg19&position=chr5%3A139973827-139973952&hgt.suggest=&hgt.suggestTrack=refGene&Submit=submit&hgsid=240353321&hgt.newJQuery=1", "UCSC19")	APESVDCACVSLQEAEQELLARVQSTLGSLGRGYSVALLLRGRETEAPRLVPQVSPR	Same	570191	chr5:140594242-140594367-	36	36	30	0	59	140590883	140594367	Best	66	66;3111;5039;6920;27936	=hyperlink("http://genome.ucsc.edu/cgi-bin/hgTracks?db=hg38&position=chr5:140590883-140594367&complement_hg38=1&hgt.revCmplDisp_hg38=1", "ClusterUCSCview")		0.650793650794	0.306382978723	9.84175	0.9784	-5.51604047619	15.3577904762	1.06941177253	0.968471714444	89	Best
67	589434	chr9:87956321-87956437+	NoOverlap	chr9	87956321	87956437	+	5.65855896167	39	0.692862103437	-5.92823332414	11.5867922858		NA	=hyperlink("https://data.broadinstitute.org/compbio1/cav.php?alnset=hg38_20&interval=chr9;87956320;117;0&prologue=135&epilogue=135&spliceSites=hg&hideInserts&wrap=45&footer=chr9%3A87956321-87956437%2B", "CodAlignView")	=hyperlink("http://genome.ucsc.edu/cgi-bin/hgTracks?hgHubConnect.destUrl=..%2Fcgi-bin%2FhgTracks&db=hg38&position=chr9%3A87956321-87956437&hgt.suggest=&hgt.suggestTrack=refGene&Submit=submit&hgsid=240353321&hgt.newJQuery=1", "UCSC")	0.670978463053	1.09581825265	0.94152210021	90571236	90571352	=hyperlink("https://data.broadinstitute.org/compbio1/cav.php?alnset=hg19&interval=chr9;90571235;117;0&prologue=135&epilogue=135&spliceSites=hg&hideInserts&wrap=45&footer=chr9%3A87956321-87956437%2B_hg19", "CodAlignView19")	=hyperlink("http://genome.ucsc.edu/cgi-bin/hgTracks?hgHubConnect.destUrl=..%2Fcgi-bin%2FhgTracks&db=hg19&position=chr9%3A90571236-90571352&hgt.suggest=&hgt.suggestTrack=refGene&Submit=submit&hgsid=240353321&hgt.newJQuery=1", "UCSC19")	AGDSLYLRRAFVNNLGEERRTRIQIQSIQKALDIQIREIDREKAALK	Same	590381	chr9:87956321-87956437+	49	49	18	0	60	87956321	87956437	Best	67	67	=hyperlink("http://genome.ucsc.edu/cgi-bin/hgTracks?db=hg38&position=chr9:87956321-87956437&complement_hg38=0&hgt.revCmplDisp_hg38=0", "ClusterUCSCview")		0.487179487179	0.295454545455	5.35750769231	0.4543	-6.58781538462	11.9453230769	0.476077925964	1.07859721026	3301	Best
68	526658	chr19:1526483-1526611+	NoOverlap	chr19	1526483	1526611	+	10.4702720306	43	0.588003924762	0.213890782622	10.256381248		NA	=hyperlink("https://data.broadinstitute.org/compbio1/cav.php?alnset=hg38_20&interval=chr19;1526482;129;0&prologue=135&epilogue=135&spliceSites=hg&hideInserts&wrap=45&footer=chr19%3A1526483-1526611%2B", "CodAlignView")	=hyperlink("http://genome.ucsc.edu/cgi-bin/hgTracks?hgHubConnect.destUrl=..%2Fcgi-bin%2FhgTracks&db=hg38&position=chr19%3A1526483-1526611&hgt.suggest=&hgt.suggestTrack=refGene&Submit=submit&hgsid=240353321&hgt.newJQuery=1", "UCSC")	1.01496352372	1.09561857547	0.993216816317	1526482	1526610	=hyperlink("https://data.broadinstitute.org/compbio1/cav.php?alnset=hg19&interval=chr19;1526481;129;0&prologue=135&epilogue=135&spliceSites=hg&hideInserts&wrap=45&footer=chr19%3A1526483-1526611%2B_hg19", "CodAlignView19")	=hyperlink("http://genome.ucsc.edu/cgi-bin/hgTracks?hgHubConnect.destUrl=..%2Fcgi-bin%2FhgTracks&db=hg19&position=chr19%3A1526482-1526610&hgt.suggest=&hgt.suggestTrack=refGene&Submit=submit&hgsid=240353321&hgt.newJQuery=1", "UCSC19")	SGAAGHPQSLAHVLRARQILTEPEVRDYLRGLVSGLRYLHQRCILHRDLK	Same	528103	chr19:1526483-1526611+	119	119	-51	0	61	1524154	1533821	Best	68	68;129;412;744;947;2039;3059;9713	=hyperlink("http://genome.ucsc.edu/cgi-bin/hgTracks?db=hg38&position=chr19:1524154-1533821&complement_hg38=0&hgt.revCmplDisp_hg38=0", "ClusterUCSCview")		0.682170542636	0.79958677686	27.1991372093	0.9502	4.6916627907	22.5074744186	1.05428295972	0.96671588149	205	Best
69	480116	chr10:19747190-19747432-	NoOverlap	chr10	19747190	19747432	-	8.1347691505	81	0.43550246923	-3.22067158936	11.3554407399		NA	=hyperlink("https://data.broadinstitute.org/compbio1/cav.php?alnset=hg38_20&interval=chr10;19747189;243;0&strand=-&prologue=135&epilogue=135&spliceSites=hg&hideInserts&wrap=45&footer=chr10%3A19747190-19747432-", "CodAlignView")	=hyperlink("http://genome.ucsc.edu/cgi-bin/hgTracks?hgHubConnect.destUrl=..%2Fcgi-bin%2FhgTracks&db=hg38&position=chr10%3A19747190-19747432&hgt.suggest=&hgt.suggestTrack=refGene&Submit=submit&hgsid=240353321&hgt.newJQuery=1", "UCSC")	0.92337370698	1.09417447342	0.960165357936	20036119	20036361	=hyperlink("https://data.broadinstitute.org/compbio1/cav.php?alnset=hg19&interval=chr10;20036118;243;0&strand=-&prologue=135&epilogue=135&spliceSites=hg&hideInserts&wrap=45&footer=chr10%3A19747190-19747432-_hg19", "CodAlignView19")	=hyperlink("http://genome.ucsc.edu/cgi-bin/hgTracks?hgHubConnect.destUrl=..%2Fcgi-bin%2FhgTracks&db=hg19&position=chr10%3A20036119-20036361&hgt.suggest=&hgt.suggestTrack=refGene&Submit=submit&hgsid=240353321&hgt.newJQuery=1", "UCSC19")	ISTPLLNNMPIINLLLIPTLTVIAFLALIKRKSLGYIQPHKGPNIVGPYGLLQPFIDAIKLFTKEPLPPSTSTITLYIIAPNLTLSIALLLQSPLPTEVELCSEVTPTTFFNAGIVG	Same	482024	chr10:19747190-19747432-	297	297	-228	0	62	19747190	19747432	Best	69	69	=hyperlink("http://genome.ucsc.edu/cgi-bin/hgTracks?db=hg38&position=chr10:19747190-19747432&complement_hg38=1&hgt.revCmplDisp_hg38=1", "ClusterUCSCview")		0.407407407407	0.556064073227	-1.59908395062	0.1146	-4.41914197531	2.82005802469	-0.0161308892341	0.630457374853	51412	Best
70	505839	chr14:105854939-105855043-	NoOverlap	chr14	105854939	105855043	-	6.24569438866	35	0.786065461204	-5.21335990173	11.4590542904		NA	=hyperlink("https://data.broadinstitute.org/compbio1/cav.php?alnset=hg38_20&interval=chr14;105854938;105;0&strand=-&prologue=135&epilogue=135&spliceSites=hg&hideInserts&wrap=45&footer=chr14%3A105854939-105855043-", "CodAlignView")	=hyperlink("http://genome.ucsc.edu/cgi-bin/hgTracks?hgHubConnect.destUrl=..%2Fcgi-bin%2FhgTracks&db=hg38&position=chr14%3A105854939-105855043&hgt.suggest=&hgt.suggestTrack=refGene&Submit=submit&hgsid=240353321&hgt.newJQuery=1", "UCSC")	0.824950334867	1.09292176432	0.959732913854	106321044	106321148	=hyperlink("https://data.broadinstitute.org/compbio1/cav.php?alnset=hg19&interval=chr14;106321043;105;0&strand=-&prologue=135&epilogue=135&spliceSites=hg&hideInserts&wrap=45&footer=chr14%3A105854939-105855043-_hg19", "CodAlignView19")	=hyperlink("http://genome.ucsc.edu/cgi-bin/hgTracks?hgHubConnect.destUrl=..%2Fcgi-bin%2FhgTracks&db=hg19&position=chr14%3A106321044-106321148&hgt.suggest=&hgt.suggestTrack=refGene&Submit=submit&hgsid=240353321&hgt.newJQuery=1", "UCSC19")	THTNISESHPNATFSAVGEASICEDDWNSGERFTCTVTHTDLPSPLK	None				NA	NA	0	63	105837465	105856215	Best	70	70;297;303;618;1534;1768;2725;3071;4703;4966;9883;19584;21248	=hyperlink("http://genome.ucsc.edu/cgi-bin/hgTracks?db=hg38&position=chr14:105837465-105856215&complement_hg38=1&hgt.revCmplDisp_hg38=1", "ClusterUCSCview")		0.619047619048	0.696022727273	17.0229971429	0.7879	6.17890857143	10.8440885714	1.01604967996	1.05332933802	606
71	534717	chr2:110269357-110269482+	NoOverlap	chr2	110269357	110269482	+	9.76920946723	42	0.59710078584	-0.490226193908	10.2594356611		NA	=hyperlink("https://data.broadinstitute.org/compbio1/cav.php?alnset=hg38_20&interval=chr2;110269356;126;0&prologue=135&epilogue=135&spliceSites=hg&hideInserts&wrap=45&footer=chr2%3A110269357-110269482%2B", "CodAlignView")	=hyperlink("http://genome.ucsc.edu/cgi-bin/hgTracks?hgHubConnect.destUrl=..%2Fcgi-bin%2FhgTracks&db=hg38&position=chr2%3A110269357-110269482&hgt.suggest=&hgt.suggestTrack=refGene&Submit=submit&hgsid=240353321&hgt.newJQuery=1", "UCSC")	0.98448629912	1.09278527861	0.99227822119	111026934	111027059	=hyperlink("https://data.broadinstitute.org/compbio1/cav.php?alnset=hg19&interval=chr2;111026933;126;0&prologue=135&epilogue=135&spliceSites=hg&hideInserts&wrap=45&footer=chr2%3A110269357-110269482%2B_hg19", "CodAlignView19")	=hyperlink("http://genome.ucsc.edu/cgi-bin/hgTracks?hgHubConnect.destUrl=..%2Fcgi-bin%2FhgTracks&db=hg19&position=chr2%3A111026934-111027059&hgt.suggest=&hgt.suggestTrack=refGene&Submit=submit&hgsid=240353321&hgt.newJQuery=1", "UCSC19")	NVLFHITLYLSWVGEHPSTVLGQCNTDISGLCLSQLTLIDLIICGSLEAINIHSIRWSRALRPVFLINFPESRQVSI	Same	536069	chr2:110269357-110269482+	135	135	-64	0	64	110261435	110272049	Best	71	71;655;738;1590;1755;2806;2841;5622	=hyperlink("http://genome.ucsc.edu/cgi-bin/hgTracks?db=hg38&position=chr2:110261435-110272049&complement_hg38=0&hgt.revCmplDisp_hg38=0", "ClusterUCSCview")		0.484126984127	0.407327586207	17.0079547619	0.7713	0.599978571429	16.4079761905	1.08312360349	0.971312478501	39	Best
72	563861	chr5:35790206-35790301+	NoOverlap	chr5	35790206	35790301	+	7.92581871245	32	0.906004425116	-3.59895629465	11.5247750071		NA	=hyperlink("https://data.broadinstitute.org/compbio1/cav.php?alnset=hg38_20&interval=chr5;35790205;96;0&prologue=135&epilogue=135&spliceSites=hg&hideInserts&wrap=45&footer=chr5%3A35790206-35790301%2B", "CodAlignView")	=hyperlink("http://genome.ucsc.edu/cgi-bin/hgTracks?hgHubConnect.destUrl=..%2Fcgi-bin%2FhgTracks&db=hg38&position=chr5%3A35790206-35790301&hgt.suggest=&hgt.suggestTrack=refGene&Submit=submit&hgsid=240353321&hgt.newJQuery=1", "UCSC")	0.994294927324	1.0907893732	0.975041494879	35790308	35790403	=hyperlink("https://data.broadinstitute.org/compbio1/cav.php?alnset=hg19&interval=chr5;35790307;96;0&prologue=135&epilogue=135&spliceSites=hg&hideInserts&wrap=45&footer=chr5%3A35790206-35790301%2B_hg19", "CodAlignView19")	=hyperlink("http://genome.ucsc.edu/cgi-bin/hgTracks?hgHubConnect.destUrl=..%2Fcgi-bin%2FhgTracks&db=hg19&position=chr5%3A35790308-35790403&hgt.suggest=&hgt.suggestTrack=refGene&Submit=submit&hgsid=240353321&hgt.newJQuery=1", "UCSC19")	AESMTDVLIIQLNSPDINNFDPRKAIHLWNARTPSSTGDTR	Same	564849	chr5:35790206-35790301+	60	60	12	0	24	35787955	35790367		24	24;33;42;72;207;789;797;872;1069;2173;48626	=hyperlink("http://genome.ucsc.edu/cgi-bin/hgTracks?db=hg38&position=chr5:35787955-35790367&complement_hg38=0&hgt.revCmplDisp_hg38=0", "ClusterUCSCview")		0.34375	0.352941176471	12.535315625	0.999	-5.018	17.553315625	1.07153115134	0.95839930988	72
73	578141	chr7:57190494-57191138+	NoOverlap	chr7	57190494	57191138	+	7.99176606737	215	0.39850156405	-2.57318231968	10.564948387		NA	=hyperlink("https://data.broadinstitute.org/compbio1/cav.php?alnset=hg38_20&interval=chr7;57190493;645;0&prologue=135&epilogue=135&spliceSites=hg&hideInserts&wrap=45&footer=chr7%3A57190494-57191138%2B", "CodAlignView")	=hyperlink("http://genome.ucsc.edu/cgi-bin/hgTracks?hgHubConnect.destUrl=..%2Fcgi-bin%2FhgTracks&db=hg38&position=chr7%3A57190494-57191138&hgt.suggest=&hgt.suggestTrack=refGene&Submit=submit&hgsid=240353321&hgt.newJQuery=1", "UCSC")	1.02398068044	1.09070257815	1.00235354383	57258201	57258845	=hyperlink("https://data.broadinstitute.org/compbio1/cav.php?alnset=hg19&interval=chr7;57258200;645;0&prologue=135&epilogue=135&spliceSites=hg&hideInserts&wrap=45&footer=chr7%3A57190494-57191138%2B_hg19", "CodAlignView19")	=hyperlink("http://genome.ucsc.edu/cgi-bin/hgTracks?hgHubConnect.destUrl=..%2Fcgi-bin%2FhgTracks&db=hg19&position=chr7%3A57258201-57258845&hgt.suggest=&hgt.suggestTrack=refGene&Submit=submit&hgsid=240353321&hgt.newJQuery=1", "UCSC19")	MNENLLTSFTAPTILGLPTAALIIFFPTTLLPTSNYLINNQLISIQQSLVQLVLKQIIITHTIKG*T*SLILISLILFTALANLLEFLPHSFIPTTRLSINLSIAIPL*AGTVITGF*FKTKNSLAHFLPPGTHIPLTPILVIIQTISPLIQLMALAVHLTANITAGHLLIHLTGGTTLVLSTINLPTASITLIILIL*TTLKFAVALIQTCVFMLLVSLYLYDNT	Same	579180	chr7:57190494-57191138+	223	223	-150	134	65	57190149	57192692	Best	73	73;718;767;5573;6277;8782;10566	=hyperlink("http://genome.ucsc.edu/cgi-bin/hgTracks?db=hg38&position=chr7:57190149-57192692&complement_hg38=0&hgt.revCmplDisp_hg38=0", "ClusterUCSCview")		0.381395348837	0.303101503759	33.1202288372	0.8026	-0.644322325581	33.7645511628	0.766341967562	0.868995770085	1806
74	579865	chr7:150330048-150330257+	NoOverlap	chr7	150330048	150330257	+	3.77237140579	70	0.62244602121	-6.70668429307	10.4790556989		NA	=hyperlink("https://data.broadinstitute.org/compbio1/cav.php?alnset=hg38_20&interval=chr7;150330047;210;0&prologue=135&epilogue=135&spliceSites=hg&hideInserts&wrap=45&footer=chr7%3A150330048-150330257%2B", "CodAlignView")	=hyperlink("http://genome.ucsc.edu/cgi-bin/hgTracks?hgHubConnect.destUrl=..%2Fcgi-bin%2FhgTracks&db=hg38&position=chr7%3A150330048-150330257&hgt.suggest=&hgt.suggestTrack=refGene&Submit=submit&hgsid=240353321&hgt.newJQuery=1", "UCSC")	0.451158767322	1.08920816376	0.972362997907	150027137	150027346	=hyperlink("https://data.broadinstitute.org/compbio1/cav.php?alnset=hg19&interval=chr7;150027136;210;0&prologue=135&epilogue=135&spliceSites=hg&hideInserts&wrap=45&footer=chr7%3A150330048-150330257%2B_hg19", "CodAlignView19")	=hyperlink("http://genome.ucsc.edu/cgi-bin/hgTracks?hgHubConnect.destUrl=..%2Fcgi-bin%2FhgTracks&db=hg19&position=chr7%3A150027137-150027346&hgt.suggest=&hgt.suggestTrack=refGene&Submit=submit&hgsid=240353321&hgt.newJQuery=1", "UCSC19")	GEGCSPIPCFAHCLDSLVRNFLCHPHSVQIILGTARATCSHF*GSVEAQGLLTQLQRQRSLLAHQPFEELLDHWVSAYHLLEWLVEQQQPLQEYK	Same	580835	chr7:150330048-150330257+	168	168	-94	34	66	150329868	150331248	Best	74	74;1780;4082;12493	=hyperlink("http://genome.ucsc.edu/cgi-bin/hgTracks?db=hg38&position=chr7:150329868-150331248&complement_hg38=0&hgt.revCmplDisp_hg38=0", "ClusterUCSCview")		0.62380952381	0.257352941176	6.78393428571	0.6842	-6.83296714286	13.6169014286	0.99877158397	1.00673022995	750	Best
75	546144	chr20:63572713-63573033-	NoOverlap	chr20	63572713	63573033	-	7.29873180807	107	0.592663833052	-1.50682522955	8.80555703763		NA	=hyperlink("https://data.broadinstitute.org/compbio1/cav.php?alnset=hg38_20&interval=chr20;63572712;321;0&strand=-&prologue=135&epilogue=135&spliceSites=hg&hideInserts&wrap=45&footer=chr20%3A63572713-63573033-", "CodAlignView")	=hyperlink("http://genome.ucsc.edu/cgi-bin/hgTracks?hgHubConnect.destUrl=..%2Fcgi-bin%2FhgTracks&db=hg38&position=chr20%3A63572713-63573033&hgt.suggest=&hgt.suggestTrack=refGene&Submit=submit&hgsid=240353321&hgt.newJQuery=1", "UCSC")	0.968561411754	1.08780644291	1.03577079533	62204066	62204386	=hyperlink("https://data.broadinstitute.org/compbio1/cav.php?alnset=hg19&interval=chr20;62204065;321;0&strand=-&prologue=135&epilogue=135&spliceSites=hg&hideInserts&wrap=45&footer=chr20%3A63572713-63573033-_hg19", "CodAlignView19")	=hyperlink("http://genome.ucsc.edu/cgi-bin/hgTracks?hgHubConnect.destUrl=..%2Fcgi-bin%2FhgTracks&db=hg19&position=chr20%3A62204066-62204386&hgt.suggest=&hgt.suggestTrack=refGene&Submit=submit&hgsid=240353321&hgt.newJQuery=1", "UCSC19")	LCALVDLCLGCSRCTQRLNESTYVLRRVEHDCSREILLARFKQATKSKVWRVVGCRPTFPRPLCYQVCHYYSPGLGCRRHRNRCTFARSREEALVWTFERQHNLQRLWLKAEVQGSGAQGGAGR	Same	547557	chr20:63572713-63573033-	114	114	-39	0	67	63572386	63573033	Best	75	75;793;4382	=hyperlink("http://genome.ucsc.edu/cgi-bin/hgTracks?db=hg38&position=chr20:63572386-63573033&complement_hg38=1&hgt.revCmplDisp_hg38=1", "ClusterUCSCview")		0.666666666667	0.620289855072	16.3534186916	0.807	-4.44279158879	20.7962102804	0.901558662069	1.00707935127	1289
76	483256	chr11:1103271-1103456+	NoOverlap	chr11	1103271	1103456	+	5.64273225937	62	0.54919016433	-3.55873549802	9.20146775738		NA	=hyperlink("https://data.broadinstitute.org/compbio1/cav.php?alnset=hg38_20&interval=chr11;1103270;186;0&prologue=135&epilogue=135&spliceSites=hg&hideInserts&wrap=45&footer=chr11%3A1103271-1103456%2B", "CodAlignView")	=hyperlink("http://genome.ucsc.edu/cgi-bin/hgTracks?hgHubConnect.destUrl=..%2Fcgi-bin%2FhgTracks&db=hg38&position=chr11%3A1103271-1103456&hgt.suggest=&hgt.suggestTrack=refGene&Submit=submit&hgsid=240353321&hgt.newJQuery=1", "UCSC")	0.657807332789	1.08766627374	1.0051384919	1097179	1097364	=hyperlink("https://data.broadinstitute.org/compbio1/cav.php?alnset=hg19&interval=chr11;1097178;186;0&prologue=135&epilogue=135&spliceSites=hg&hideInserts&wrap=45&footer=chr11%3A1103271-1103456%2B_hg19", "CodAlignView19")	=hyperlink("http://genome.ucsc.edu/cgi-bin/hgTracks?hgHubConnect.destUrl=..%2Fcgi-bin%2FhgTracks&db=hg19&position=chr11%3A1097179-1097364&hgt.suggest=&hgt.suggestTrack=refGene&Submit=submit&hgsid=240353321&hgt.newJQuery=1", "UCSC19")	TEAAAAPMVCRPQVQVNRQAVALPYKKYGLEVYQSGINYVVDIPELGVLVSYNGLSFSVRLPYHRFGNNTKGQCGEFR	Same	485186	chr11:1103271-1103456+	267	267	-191	0	26	1074896	1110292		26	26;37;47;49;58;76;84;101;106;117;119;232;239;262;267;282;322;357;644;745;802;817;861;890;938;1001;1043;1115;1133;1198;1235;1800;1830;1833;2008;2473;2531;3336;3368;3875;4783;5467;5938;7537;9174;10066;13564;15625;16639;20137;22229;39446;46634;65203	=hyperlink("http://genome.ucsc.edu/cgi-bin/hgTracks?db=hg38&position=chr11:1074896-1110292&complement_hg38=0&hgt.revCmplDisp_hg38=0", "ClusterUCSCview")		0.602150537634	0.415178571429	13.4567467742	0.8975	-5.24037580645	18.6971225806	0.992741709502	0.935131286076	805
77	527137	chr19:10052839-10052967+	NoOverlap	chr19	10052839	10052967	+	7.99549532422	43	0.5617584071	-2.59458837987	10.5900837041		NA	=hyperlink("https://data.broadinstitute.org/compbio1/cav.php?alnset=hg38_20&interval=chr19;10052838;129;0&prologue=135&epilogue=135&spliceSites=hg&hideInserts&wrap=45&footer=chr19%3A10052839-10052967%2B", "CodAlignView")	=hyperlink("http://genome.ucsc.edu/cgi-bin/hgTracks?hgHubConnect.destUrl=..%2Fcgi-bin%2FhgTracks&db=hg38&position=chr19%3A10052839-10052967&hgt.suggest=&hgt.suggestTrack=refGene&Submit=submit&hgsid=240353321&hgt.newJQuery=1", "UCSC")	0.812328067785	1.08756419806	0.969677628388	10163515	10163643	=hyperlink("https://data.broadinstitute.org/compbio1/cav.php?alnset=hg19&interval=chr19;10163514;129;0&prologue=135&epilogue=135&spliceSites=hg&hideInserts&wrap=45&footer=chr19%3A10052839-10052967%2B_hg19", "CodAlignView19")	=hyperlink("http://genome.ucsc.edu/cgi-bin/hgTracks?hgHubConnect.destUrl=..%2Fcgi-bin%2FhgTracks&db=hg19&position=chr19%3A10163515-10163643&hgt.suggest=&hgt.suggestTrack=refGene&Submit=submit&hgsid=240353321&hgt.newJQuery=1", "UCSC19")	VPTGCPEQTLSSLTPVIILSRYLDTTGQWGKVGVEHRDQVMKNIVSGESGDPPGASK	Same	528583	chr19:10052839-10052967+	241	241	-164	0	68	10044071	10052967	Best	77	77;2165;5660;9001	=hyperlink("http://genome.ucsc.edu/cgi-bin/hgTracks?db=hg38&position=chr19:10044071-10052967&complement_hg38=0&hgt.revCmplDisp_hg38=0", "ClusterUCSCview")		0.62015503876	0.564727954972	12.7624116279	0.8111	-5.83343255814	18.595844186	1.10136233658	0.919774263701	16	Best
78	500688	chr14:21990763-21990810+	NoOverlap	chr14	21990763	21990810	+	6.67232499272	16	0.87996490425	-15.4704875797	22.1428125724		NA	=hyperlink("https://data.broadinstitute.org/compbio1/cav.php?alnset=hg38_20&interval=chr14;21990762;48;0&prologue=135&epilogue=135&spliceSites=hg&hideInserts&wrap=45&footer=chr14%3A21990763-21990810%2B", "CodAlignView")	=hyperlink("http://genome.ucsc.edu/cgi-bin/hgTracks?hgHubConnect.destUrl=..%2Fcgi-bin%2FhgTracks&db=hg38&position=chr14%3A21990763-21990810&hgt.suggest=&hgt.suggestTrack=refGene&Submit=submit&hgsid=240353321&hgt.newJQuery=1", "UCSC")	0.392032624992	1.08744211744	1.11475188749	22459002	22459049	=hyperlink("https://data.broadinstitute.org/compbio1/cav.php?alnset=hg19&interval=chr14;22459001;48;0&prologue=135&epilogue=135&spliceSites=hg&hideInserts&wrap=45&footer=chr14%3A21990763-21990810%2B_hg19", "CodAlignView19")	=hyperlink("http://genome.ucsc.edu/cgi-bin/hgTracks?hgHubConnect.destUrl=..%2Fcgi-bin%2FhgTracks&db=hg19&position=chr14%3A22459002-22459049&hgt.suggest=&hgt.suggestTrack=refGene&Submit=submit&hgsid=240353321&hgt.newJQuery=1", "UCSC19")	CNYSYSGSPELFWYVQYSRQRLQLLLR	None				NA	NA	0	69	21990718	21990933	Best	78	78;1846;7023	=hyperlink("http://genome.ucsc.edu/cgi-bin/hgTracks?db=hg38&position=chr14:21990718-21990933&complement_hg38=0&hgt.revCmplDisp_hg38=0", "ClusterUCSCview")		0.5	0.375	3.196325	0.7708	-19.3875125	22.5838375	0.46900907602	0.932395825816	3353
79	552034	chr3:46625129-46625248+	NoOverlap	chr3	46625129	46625248	+	7.70432496667	40	0.780168612192	-1.95094504952	9.65527001619		NA	=hyperlink("https://data.broadinstitute.org/compbio1/cav.php?alnset=hg38_20&interval=chr3;46625128;120;0&prologue=135&epilogue=135&spliceSites=hg&hideInserts&wrap=45&footer=chr3%3A46625129-46625248%2B", "CodAlignView")	=hyperlink("http://genome.ucsc.edu/cgi-bin/hgTracks?hgHubConnect.destUrl=..%2Fcgi-bin%2FhgTracks&db=hg38&position=chr3%3A46625129-46625248&hgt.suggest=&hgt.suggestTrack=refGene&Submit=submit&hgsid=240353321&hgt.newJQuery=1", "UCSC")	1.00394442988	1.08717773564	1.01212149894	46666619	46666738	=hyperlink("https://data.broadinstitute.org/compbio1/cav.php?alnset=hg19&interval=chr3;46666618;120;0&prologue=135&epilogue=135&spliceSites=hg&hideInserts&wrap=45&footer=chr3%3A46625129-46625248%2B_hg19", "CodAlignView19")	=hyperlink("http://genome.ucsc.edu/cgi-bin/hgTracks?hgHubConnect.destUrl=..%2Fcgi-bin%2FhgTracks&db=hg19&position=chr3%3A46666619-46666738&hgt.suggest=&hgt.suggestTrack=refGene&Submit=submit&hgsid=240353321&hgt.newJQuery=1", "UCSC19")	LREEWKQRLETKLRLRNNPEDTEKRTNVG*ELPASLTQEDAK	Same	552972	chr3:46625129-46625248+	48	48	31	10	70	46617165	46625248	Best	79	79;180	=hyperlink("http://genome.ucsc.edu/cgi-bin/hgTracks?db=hg38&position=chr3:46617165-46625248&complement_hg38=0&hgt.revCmplDisp_hg38=0", "ClusterUCSCview")		0.475	0.155844155844	10.920435	0.927	-1.721615	12.64205	1.04356392793	1.03865727226	326	Best
80	553602	chr3:141666819-141666935+	NoOverlap	chr3	141666819	141666935	+	8.49963085774	39	0.798312899938	-0.986971800144	9.48660265788		NA	=hyperlink("https://data.broadinstitute.org/compbio1/cav.php?alnset=hg38_20&interval=chr3;141666818;117;0&prologue=135&epilogue=135&spliceSites=hg&hideInserts&wrap=45&footer=chr3%3A141666819-141666935%2B", "CodAlignView")	=hyperlink("http://genome.ucsc.edu/cgi-bin/hgTracks?hgHubConnect.destUrl=..%2Fcgi-bin%2FhgTracks&db=hg38&position=chr3%3A141666819-141666935&hgt.suggest=&hgt.suggestTrack=refGene&Submit=submit&hgsid=240353321&hgt.newJQuery=1", "UCSC")	1.04994962906	1.08665614746	1.02165822459	141385661	141385777	=hyperlink("https://data.broadinstitute.org/compbio1/cav.php?alnset=hg19&interval=chr3;141385660;117;0&prologue=135&epilogue=135&spliceSites=hg&hideInserts&wrap=45&footer=chr3%3A141666819-141666935%2B_hg19", "CodAlignView19")	=hyperlink("http://genome.ucsc.edu/cgi-bin/hgTracks?hgHubConnect.destUrl=..%2Fcgi-bin%2FhgTracks&db=hg19&position=chr3%3A141385661-141385777&hgt.suggest=&hgt.suggestTrack=refGene&Submit=submit&hgsid=240353321&hgt.newJQuery=1", "UCSC19")	ILPVSLEPLLMTIQDEHYTLAKEICIWGLQLSNPEIARLVSYGFK	Same	554551	chr3:141666819-141666935+	46	46	34	0	71	141663155	141666935	Best	80	80;107	=hyperlink("http://genome.ucsc.edu/cgi-bin/hgTracks?db=hg38&position=chr3:141663155-141666935&complement_hg38=0&hgt.revCmplDisp_hg38=0", "ClusterUCSCview")		0.487179487179	0.145161290323	10.0623384615	0.8794	-3.35456666667	13.4169051282	1.02680212061	1.02601688194	505
81	582910	chr7:143642640-143642978-	NoOverlap	chr7	143642640	143642978	-	7.77327516721	113	0.515635838716	0.602467213584	7.17080795363		NA	=hyperlink("https://data.broadinstitute.org/compbio1/cav.php?alnset=hg38_20&interval=chr7;143642639;339;0&strand=-&prologue=135&epilogue=135&spliceSites=hg&hideInserts&wrap=45&footer=chr7%3A143642640-143642978-", "CodAlignView")	=hyperlink("http://genome.ucsc.edu/cgi-bin/hgTracks?hgHubConnect.destUrl=..%2Fcgi-bin%2FhgTracks&db=hg38&position=chr7%3A143642640-143642978&hgt.suggest=&hgt.suggestTrack=refGene&Submit=submit&hgsid=240353321&hgt.newJQuery=1", "UCSC")	0.949988048405	1.08650301026	1.05005087095	143339733	143340071	=hyperlink("https://data.broadinstitute.org/compbio1/cav.php?alnset=hg19&interval=chr7;143339732;339;0&strand=-&prologue=135&epilogue=135&spliceSites=hg&hideInserts&wrap=45&footer=chr7%3A143642640-143642978-_hg19", "CodAlignView19")	=hyperlink("http://genome.ucsc.edu/cgi-bin/hgTracks?hgHubConnect.destUrl=..%2Fcgi-bin%2FhgTracks&db=hg19&position=chr7%3A143339733-143340071&hgt.suggest=&hgt.suggestTrack=refGene&Submit=submit&hgsid=240353321&hgt.newJQuery=1", "UCSC19")	EIVWADPPQCSSLPSVFPGWMHSGYPIMCHLESVKEIINEMDMRSRGVWGPIHELGHNQQWHGWEFPPHTTEATCNLWSVYVHETVLGIPRAQAHEALSPPERERRIKAHLGKGAPLCDWNVWTALETYLQVLSR	Same	583839	chr7:143642640-143642978-	78	78	3	0	72	143639739	143647639	Best	81	81;258;270;395;400;502;966;2158;2403;4982;5614;17131	=hyperlink("http://genome.ucsc.edu/cgi-bin/hgTracks?db=hg38&position=chr7:143639739-143647639&complement_hg38=1&hgt.revCmplDisp_hg38=1", "ClusterUCSCview")		0.572271386431	0.0723354315587	18.9841707965	0.9619	0.845202654867	18.1389681416	1.07891780737	1.0138156411	55	Best
82	548095	chr22:21658266-21658385+	NoOverlap	chr22	21658266	21658385	+	9.21529501481	40	0.754523155566	-3.5317375727	12.7470325875		NA	=hyperlink("https://data.broadinstitute.org/compbio1/cav.php?alnset=hg38_20&interval=chr22;21658265;120;0&prologue=135&epilogue=135&spliceSites=hg&hideInserts&wrap=45&footer=chr22%3A21658266-21658385%2B", "CodAlignView")	=hyperlink("http://genome.ucsc.edu/cgi-bin/hgTracks?hgHubConnect.destUrl=..%2Fcgi-bin%2FhgTracks&db=hg38&position=chr22%3A21658266-21658385&hgt.suggest=&hgt.suggestTrack=refGene&Submit=submit&hgsid=240353321&hgt.newJQuery=1", "UCSC")	1.05466881938	1.08550418652	0.924760827792	22012555	22012674	=hyperlink("https://data.broadinstitute.org/compbio1/cav.php?alnset=hg19&interval=chr22;22012554;120;0&prologue=135&epilogue=135&spliceSites=hg&hideInserts&wrap=45&footer=chr22%3A21658266-21658385%2B_hg19", "CodAlignView19")	=hyperlink("http://genome.ucsc.edu/cgi-bin/hgTracks?hgHubConnect.destUrl=..%2Fcgi-bin%2FhgTracks&db=hg19&position=chr22%3A22012555-22012674&hgt.suggest=&hgt.suggestTrack=refGene&Submit=submit&hgsid=240353321&hgt.newJQuery=1", "UCSC19")	AGVSRPGPPPALPLLLLLQAKFFCVVQAELNHCNSMGALEMHEQVEQLKQSIHRVHLYSR	Same	549515	chr22:21658266-21658385+	53	53	29	0	73	21657814	21660946	Best	82	82;492;4782	=hyperlink("http://genome.ucsc.edu/cgi-bin/hgTracks?db=hg38&position=chr22:21657814-21660946&complement_hg38=0&hgt.revCmplDisp_hg38=0", "ClusterUCSCview")		0.6	0.557275541796	12.9525425	0.9896	-9.401925	22.3544675	1.08859396197	0.963042924461	29	Best
83	468430	chr1:200921730-200921864+	NoOverlap	chr1	200921730	200921864	+	8.07093538311	45	0.807639005451	-7.13190672215	15.2028421053		NA	=hyperlink("https://data.broadinstitute.org/compbio1/cav.php?alnset=hg38_20&interval=chr1;200921729;135;0&prologue=135&epilogue=135&spliceSites=hg&hideInserts&wrap=45&footer=chr1%3A200921730-200921864%2B", "CodAlignView")	=hyperlink("http://genome.ucsc.edu/cgi-bin/hgTracks?hgHubConnect.destUrl=..%2Fcgi-bin%2FhgTracks&db=hg38&position=chr1%3A200921730-200921864&hgt.suggest=&hgt.suggestTrack=refGene&Submit=submit&hgsid=240353321&hgt.newJQuery=1", "UCSC")	1.04828600797	1.08504070011	0.944887139893	200890858	200890992	=hyperlink("https://data.broadinstitute.org/compbio1/cav.php?alnset=hg19&interval=chr1;200890857;135;0&prologue=135&epilogue=135&spliceSites=hg&hideInserts&wrap=45&footer=chr1%3A200921730-200921864%2B_hg19", "CodAlignView19")	=hyperlink("http://genome.ucsc.edu/cgi-bin/hgTracks?hgHubConnect.destUrl=..%2Fcgi-bin%2FhgTracks&db=hg19&position=chr1%3A200890858-200890992&hgt.suggest=&hgt.suggestTrack=refGene&Submit=submit&hgsid=240353321&hgt.newJQuery=1", "UCSC19")	LSFPASPCSQVNPPFHLSQKLDLVNVGVSSLFSLPPIVPSLYRRDNASLYLQVIPTSSWR	Same	470299	chr1:200921730-200921864+	33	33	50	0	74	200920454	200929951	Best	83	83;3374;7261	=hyperlink("http://genome.ucsc.edu/cgi-bin/hgTracks?db=hg38&position=chr1:200920454-200929951&complement_hg38=0&hgt.revCmplDisp_hg38=0", "ClusterUCSCview")		0.540740740741	0.518433179724	13.3403088889	0.9658	-7.93379111111	21.2741	1.07040431453	0.945694359387	81	Best
84	483252	chr11:1101231-1101371+	NoOverlap	chr11	1101231	1101371	+	7.89994686425	47	0.529059508562	-1.75546379277	9.65541065702		NA	=hyperlink("https://data.broadinstitute.org/compbio1/cav.php?alnset=hg38_20&interval=chr11;1101230;141;0&prologue=135&epilogue=135&spliceSites=hg&hideInserts&wrap=45&footer=chr11%3A1101231-1101371%2B", "CodAlignView")	=hyperlink("http://genome.ucsc.edu/cgi-bin/hgTracks?hgHubConnect.destUrl=..%2Fcgi-bin%2FhgTracks&db=hg38&position=chr11%3A1101231-1101371&hgt.suggest=&hgt.suggestTrack=refGene&Submit=submit&hgsid=240353321&hgt.newJQuery=1", "UCSC")	0.795139167067	1.08496144366	0.995140652911	1095139	1095279	=hyperlink("https://data.broadinstitute.org/compbio1/cav.php?alnset=hg19&interval=chr11;1095138;141;0&prologue=135&epilogue=135&spliceSites=hg&hideInserts&wrap=45&footer=chr11%3A1101231-1101371%2B_hg19", "CodAlignView19")	=hyperlink("http://genome.ucsc.edu/cgi-bin/hgTracks?hgHubConnect.destUrl=..%2Fcgi-bin%2FhgTracks&db=hg19&position=chr11%3A1095139-1095279&hgt.suggest=&hgt.suggestTrack=refGene&Submit=submit&hgsid=240353321&hgt.newJQuery=1", "UCSC19")	LALPLDGVIVGLSPFAGEEVYNGTYGDTCYFVNCSLSCTLEFYNWSCPSTPSPTPTPSKSTPTPSKPSSTPSKPTPGTKPPECPDFDPPR	Same	485182	chr11:1101231-1101371+	292	292	-208	0	26	1074896	1110292		26	26;37;47;49;58;76;84;101;106;117;119;232;239;262;267;282;322;357;644;745;802;817;861;890;938;1001;1043;1115;1133;1198;1235;1800;1830;1833;2008;2473;2531;3336;3368;3875;4783;5467;5938;7537;9174;10066;13564;15625;16639;20137;22229;39446;46634;65203	=hyperlink("http://genome.ucsc.edu/cgi-bin/hgTracks?db=hg38&position=chr11:1074896-1110292&complement_hg38=0&hgt.revCmplDisp_hg38=0", "ClusterUCSCview")		0.567375886525	0.88679245283	18.5356170213	0.8137	-0.168204255319	18.7038212766	1.05962969908	0.94325765554	153
85	585595	chr8:143790141-143790269+	NoOverlap	chr8	143790141	143790269	+	9.58004880575	43	0.635475451605	0.699039537546	8.88100926821		NA	=hyperlink("https://data.broadinstitute.org/compbio1/cav.php?alnset=hg38_20&interval=chr8;143790140;129;0&prologue=135&epilogue=135&spliceSites=hg&hideInserts&wrap=45&footer=chr8%3A143790141-143790269%2B", "CodAlignView")	=hyperlink("http://genome.ucsc.edu/cgi-bin/hgTracks?hgHubConnect.destUrl=..%2Fcgi-bin%2FhgTracks&db=hg38&position=chr8%3A143790141-143790269&hgt.suggest=&hgt.suggestTrack=refGene&Submit=submit&hgsid=240353321&hgt.newJQuery=1", "UCSC")	1.01446820389	1.08483359908	1.03183689242	144872311	144872439	=hyperlink("https://data.broadinstitute.org/compbio1/cav.php?alnset=hg19&interval=chr8;144872310;129;0&prologue=135&epilogue=135&spliceSites=hg&hideInserts&wrap=45&footer=chr8%3A143790141-143790269%2B_hg19", "CodAlignView19")	=hyperlink("http://genome.ucsc.edu/cgi-bin/hgTracks?hgHubConnect.destUrl=..%2Fcgi-bin%2FhgTracks&db=hg19&position=chr8%3A144872311-144872439&hgt.suggest=&hgt.suggestTrack=refGene&Submit=submit&hgsid=240353321&hgt.newJQuery=1", "UCSC19")	WPLVIDPLGQAATFLRYQDTNYVDTVNPEPLRPETMWLALLGALR	Same	586532	chr8:143790141-143790269+	130	130	-45	0	75	143788915	143790593	Best	85	85;88;331;613;845;2035;14755	=hyperlink("http://genome.ucsc.edu/cgi-bin/hgTracks?db=hg38&position=chr8:143788915-143790593&complement_hg38=0&hgt.revCmplDisp_hg38=0", "ClusterUCSCview")		0.627906976744	0.471951219512	16.2038116279	0.8452	0.708769767442	15.4950418605	1.06882167543	0.982530150183	92	Best
86	521796	chr17:45517900-45518139-	NoOverlap	chr17	45517900	45518139	-	7.08223872073	80	0.606323910887	-1.52519493643	8.60743365716		NA	=hyperlink("https://data.broadinstitute.org/compbio1/cav.php?alnset=hg38_20&interval=chr17;45517899;240;0&strand=-&prologue=135&epilogue=135&spliceSites=hg&hideInserts&wrap=45&footer=chr17%3A45517900-45518139-", "CodAlignView")	=hyperlink("http://genome.ucsc.edu/cgi-bin/hgTracks?hgHubConnect.destUrl=..%2Fcgi-bin%2FhgTracks&db=hg38&position=chr17%3A45517900-45518139&hgt.suggest=&hgt.suggestTrack=refGene&Submit=submit&hgsid=240353321&hgt.newJQuery=1", "UCSC")	0.962644680491	1.08461728679	1.02561206671	43595266	43595505	=hyperlink("https://data.broadinstitute.org/compbio1/cav.php?alnset=hg19&interval=chr17;43595265;240;0&strand=-&prologue=135&epilogue=135&spliceSites=hg&hideInserts&wrap=45&footer=chr17%3A45517900-45518139-_hg19", "CodAlignView19")	=hyperlink("http://genome.ucsc.edu/cgi-bin/hgTracks?hgHubConnect.destUrl=..%2Fcgi-bin%2FhgTracks&db=hg19&position=chr17%3A43595266-43595505&hgt.suggest=&hgt.suggestTrack=refGene&Submit=submit&hgsid=240353321&hgt.newJQuery=1", "UCSC19")	LQLPIAQFEIQLTQQLQSLIPNNNVRRLISHVIRTLKMDCSGAHVQVTCAKLISRTGHLMKLLSGQQEVKASEIEWDTDQWKTENYINESTEAQSEQK	Same	523221	chr17:45517900-45518139-	182	182	-96	0	76	45517900	45519352	Best	86	86;4762;12425;22792	=hyperlink("http://genome.ucsc.edu/cgi-bin/hgTracks?db=hg38&position=chr17:45517900-45519352&complement_hg38=1&hgt.revCmplDisp_hg38=1", "ClusterUCSCview")		0.504166666667	0.131147540984	7.825205	0.7014	-1.55650875	9.38171375	0.961370530534	1.06753302404	1028	Best
87	585587	chr8:143771795-143771968+	NoOverlap	chr8	143771795	143771968	+	10.1414707396	58	0.527128962413	3.54736213437	6.59410860518		NA	=hyperlink("https://data.broadinstitute.org/compbio1/cav.php?alnset=hg38_20&interval=chr8;143771794;174;0&prologue=135&epilogue=135&spliceSites=hg&hideInserts&wrap=45&footer=chr8%3A143771795-143771968%2B", "CodAlignView")	=hyperlink("http://genome.ucsc.edu/cgi-bin/hgTracks?hgHubConnect.destUrl=..%2Fcgi-bin%2FhgTracks&db=hg38&position=chr8%3A143771795-143771968&hgt.suggest=&hgt.suggestTrack=refGene&Submit=submit&hgsid=240353321&hgt.newJQuery=1", "UCSC")	1.03577313239	1.08453032804	1.04461169282	144853965	144854138	=hyperlink("https://data.broadinstitute.org/compbio1/cav.php?alnset=hg19&interval=chr8;144853964;174;0&prologue=135&epilogue=135&spliceSites=hg&hideInserts&wrap=45&footer=chr8%3A143771795-143771968%2B_hg19", "CodAlignView19")	=hyperlink("http://genome.ucsc.edu/cgi-bin/hgTracks?hgHubConnect.destUrl=..%2Fcgi-bin%2FhgTracks&db=hg19&position=chr8%3A144853965-144854138&hgt.suggest=&hgt.suggestTrack=refGene&Submit=submit&hgsid=240353321&hgt.newJQuery=1", "UCSC19")	GGGAEWAVTSAGASQAYLAPVRREQEAARRLREQEEAAQRERREELQRRRRLLDAAFDGDVGEIRAVLKEVSGGGR	Same	586524	chr8:143771795-143771968+	186	186	-99	0	77	143771490	143772485	Best	87	87;100;935;6043	=hyperlink("http://genome.ucsc.edu/cgi-bin/hgTracks?db=hg38&position=chr8:143771490-143772485&complement_hg38=0&hgt.revCmplDisp_hg38=0", "ClusterUCSCview")		0.775862068966	1.03429355281	13.2150913793	0.6658	0.130555172414	13.0845362069	1.1378265924	1.00400536154	3	Best
88	585590	chr8:143788915-143789058+	NoOverlap	chr8	143788915	143789058	+	10.2044479273	48	0.677759975586	1.6347437355	8.56970419176		NA	=hyperlink("https://data.broadinstitute.org/compbio1/cav.php?alnset=hg38_20&interval=chr8;143788914;144;0&prologue=135&epilogue=135&spliceSites=hg&hideInserts&wrap=45&footer=chr8%3A143788915-143789058%2B", "CodAlignView")	=hyperlink("http://genome.ucsc.edu/cgi-bin/hgTracks?hgHubConnect.destUrl=..%2Fcgi-bin%2FhgTracks&db=hg38&position=chr8%3A143788915-143789058&hgt.suggest=&hgt.suggestTrack=refGene&Submit=submit&hgsid=240353321&hgt.newJQuery=1", "UCSC")	1.06109226275	1.08445751263	1.03110146256	144871085	144871228	=hyperlink("https://data.broadinstitute.org/compbio1/cav.php?alnset=hg19&interval=chr8;144871084;144;0&prologue=135&epilogue=135&spliceSites=hg&hideInserts&wrap=45&footer=chr8%3A143788915-143789058%2B_hg19", "CodAlignView19")	=hyperlink("http://genome.ucsc.edu/cgi-bin/hgTracks?hgHubConnect.destUrl=..%2Fcgi-bin%2FhgTracks&db=hg19&position=chr8%3A144871085-144871228&hgt.suggest=&hgt.suggestTrack=refGene&Submit=submit&hgsid=240353321&hgt.newJQuery=1", "UCSC19")	VASLDTVVSVLRSWDLSLTEAMLQNMEAEQQRRAQEAQRHKEAEAERCGR	Same	586527	chr8:143788915-143789058+	82	82	6	0	75	143788915	143790593		85	85;88;331;613;845;2035;14755	=hyperlink("http://genome.ucsc.edu/cgi-bin/hgTracks?db=hg38&position=chr8:143788915-143790593&complement_hg38=0&hgt.revCmplDisp_hg38=0", "ClusterUCSCview")		0.680555555556	0.492939666239	13.67525	0.8779	-2.03104166667	15.7062916667	1.06458791774	0.957564734922	111
89	520068	chr17:5500603-5500728-	NoOverlap	chr17	5500603	5500728	-	9.59342857344	42	0.856846396146	1.81306670393	7.78036186951		NA	=hyperlink("https://data.broadinstitute.org/compbio1/cav.php?alnset=hg38_20&interval=chr17;5500602;126;0&strand=-&prologue=135&epilogue=135&spliceSites=hg&hideInserts&wrap=45&footer=chr17%3A5500603-5500728-", "CodAlignView")	=hyperlink("http://genome.ucsc.edu/cgi-bin/hgTracks?hgHubConnect.destUrl=..%2Fcgi-bin%2FhgTracks&db=hg38&position=chr17%3A5500603-5500728&hgt.suggest=&hgt.suggestTrack=refGene&Submit=submit&hgsid=240353321&hgt.newJQuery=1", "UCSC")	1.0838275309	1.08370343073	1.05202172933	5403923	5404048	=hyperlink("https://data.broadinstitute.org/compbio1/cav.php?alnset=hg19&interval=chr17;5403922;126;0&strand=-&prologue=135&epilogue=135&spliceSites=hg&hideInserts&wrap=45&footer=chr17%3A5500603-5500728-_hg19", "CodAlignView19")	=hyperlink("http://genome.ucsc.edu/cgi-bin/hgTracks?hgHubConnect.destUrl=..%2Fcgi-bin%2FhgTracks&db=hg19&position=chr17%3A5403923-5404048&hgt.suggest=&hgt.suggestTrack=refGene&Submit=submit&hgsid=240353321&hgt.newJQuery=1", "UCSC19")	KEAPPLDEGCYLDHFPHLSIFIYAAIAFSITSCIFTYIHLQLA	Same	521475	chr17:5500603-5500728-	44	44	45	0	78	5500603	5500902	Best	89	89;4674	=hyperlink("http://genome.ucsc.edu/cgi-bin/hgTracks?db=hg38&position=chr17:5500603-5500902&complement_hg38=1&hgt.revCmplDisp_hg38=1", "ClusterUCSCview")		0.52380952381	0.846584546473	10.9753619048	0.861	1.48736428571	9.48799761905	0.988924159086	1.053043525	840	Best
90	479238	chr10:122772109-122772243+	NoOverlap	chr10	122772109	122772243	+	17.6007356518	45	0.853513389792	1.90180444982	15.698931202		NA	=hyperlink("https://data.broadinstitute.org/compbio1/cav.php?alnset=hg38_20&interval=chr10;122772108;135;0&prologue=135&epilogue=135&spliceSites=hg&hideInserts&wrap=45&footer=chr10%3A122772109-122772243%2B", "CodAlignView")	=hyperlink("http://genome.ucsc.edu/cgi-bin/hgTracks?hgHubConnect.destUrl=..%2Fcgi-bin%2FhgTracks&db=hg38&position=chr10%3A122772109-122772243&hgt.suggest=&hgt.suggestTrack=refGene&Submit=submit&hgsid=240353321&hgt.newJQuery=1", "UCSC")	1.03137635137	1.08331434082	0.993383299161	124531625	124531759	=hyperlink("https://data.broadinstitute.org/compbio1/cav.php?alnset=hg19&interval=chr10;124531624;135;0&prologue=135&epilogue=135&spliceSites=hg&hideInserts&wrap=45&footer=chr10%3A122772109-122772243%2B_hg19", "CodAlignView19")	=hyperlink("http://genome.ucsc.edu/cgi-bin/hgTracks?hgHubConnect.destUrl=..%2Fcgi-bin%2FhgTracks&db=hg19&position=chr10%3A124531625-124531759&hgt.suggest=&hgt.suggestTrack=refGene&Submit=submit&hgsid=240353321&hgt.newJQuery=1", "UCSC19")	CGGIITNSSGAIRNPPQNEMHDNITCVWEIKANASDHILLAFPHLE	Same	481143	chr10:122772109-122772243+	54	54	36	0	28	122749907	122802385		28	28;40;90;227;289;551;595;614;688;717;790;827;899;1553;1721;1731;2534;5205;7799;11237	=hyperlink("http://genome.ucsc.edu/cgi-bin/hgTracks?db=hg38&position=chr10:122749907-122802385&complement_hg38=0&hgt.revCmplDisp_hg38=0", "ClusterUCSCview")		0.42962962963	0.160714285714	25.4255422222	0.9265	4.03376222222	21.39178	1.04471132819	0.956017451273	312
91	577932	chr7:37796163-37796255+	NoOverlap	chr7	37796163	37796255	+	10.4191644394	31	0.921325467554	-4.11279345039	14.5319578898		NA	=hyperlink("https://data.broadinstitute.org/compbio1/cav.php?alnset=hg38_20&interval=chr7;37796162;93;0&prologue=135&epilogue=135&spliceSites=hg&hideInserts&wrap=45&footer=chr7%3A37796163-37796255%2B", "CodAlignView")	=hyperlink("http://genome.ucsc.edu/cgi-bin/hgTracks?hgHubConnect.destUrl=..%2Fcgi-bin%2FhgTracks&db=hg38&position=chr7%3A37796163-37796255&hgt.suggest=&hgt.suggestTrack=refGene&Submit=submit&hgsid=240353321&hgt.newJQuery=1", "UCSC")	1.04870549917	1.08289221877	0.947377931933	37835765	37835857	=hyperlink("https://data.broadinstitute.org/compbio1/cav.php?alnset=hg19&interval=chr7;37835764;93;0&prologue=135&epilogue=135&spliceSites=hg&hideInserts&wrap=45&footer=chr7%3A37796163-37796255%2B_hg19", "CodAlignView19")	=hyperlink("http://genome.ucsc.edu/cgi-bin/hgTracks?hgHubConnect.destUrl=..%2Fcgi-bin%2FhgTracks&db=hg19&position=chr7%3A37835765-37835857&hgt.suggest=&hgt.suggestTrack=refGene&Submit=submit&hgsid=240353321&hgt.newJQuery=1", "UCSC19")	TNSQSMIGTIIFNIIVLHSILLVSLPFHLSYYVLVIWELGFLYLPSG	Same	578971	chr7:37796163-37796255+	84	84	7	0	34	37796070	37796888		35	35;91;149;575;1403;9158	=hyperlink("http://genome.ucsc.edu/cgi-bin/hgTracks?db=hg38&position=chr7:37796070-37796888&complement_hg38=0&hgt.revCmplDisp_hg38=0", "ClusterUCSCview")		0.462365591398	0.476923076923	15.6194	0.9709	-4.20197741935	19.8213774194	1.06077969123	0.951072522783	142
92	558743	chr4:36281873-36281965+	NoOverlap	chr4	36281873	36281965	+	8.42531933708	31	0.928506067922	-3.32415488362	11.7494742207		NA	=hyperlink("https://data.broadinstitute.org/compbio1/cav.php?alnset=hg38_20&interval=chr4;36281872;93;0&prologue=135&epilogue=135&spliceSites=hg&hideInserts&wrap=45&footer=chr4%3A36281873-36281965%2B", "CodAlignView")	=hyperlink("http://genome.ucsc.edu/cgi-bin/hgTracks?hgHubConnect.destUrl=..%2Fcgi-bin%2FhgTracks&db=hg38&position=chr4%3A36281873-36281965&hgt.suggest=&hgt.suggestTrack=refGene&Submit=submit&hgsid=240353321&hgt.newJQuery=1", "UCSC")	1.00165121791	1.0827414682	0.975078515478	36283495	36283587	=hyperlink("https://data.broadinstitute.org/compbio1/cav.php?alnset=hg19&interval=chr4;36283494;93;0&prologue=135&epilogue=135&spliceSites=hg&hideInserts&wrap=45&footer=chr4%3A36281873-36281965%2B_hg19", "CodAlignView19")	=hyperlink("http://genome.ucsc.edu/cgi-bin/hgTracks?hgHubConnect.destUrl=..%2Fcgi-bin%2FhgTracks&db=hg19&position=chr4%3A36283495-36283587&hgt.suggest=&hgt.suggestTrack=refGene&Submit=submit&hgsid=240353321&hgt.newJQuery=1", "UCSC19")	QALLGDDLCEGAGGATWMATVVFLGQELSSALHQLLEHTSGTLR	Same	559726	chr4:36281873-36281965+	111	111	-19	0	79	36281786	36281965	Best	92	92;663	=hyperlink("http://genome.ucsc.edu/cgi-bin/hgTracks?db=hg38&position=chr4:36281786-36281965&complement_hg38=0&hgt.revCmplDisp_hg38=0", "ClusterUCSCview")		0.623655913978	0.0	10.0743580645	0.9584	-2.99185806452	13.066216129	0.986354565732	1.0487825697	861	Best
93	574268	chr6:30057241-30057297-	NoOverlap	chr6	30057241	30057297	-	8.02828932593	19	0.94998815418	-9.19201567298	17.2203049989		NA	=hyperlink("https://data.broadinstitute.org/compbio1/cav.php?alnset=hg38_20&interval=chr6;30057240;57;0&strand=-&prologue=135&epilogue=135&spliceSites=hg&hideInserts&wrap=45&footer=chr6%3A30057241-30057297-", "CodAlignView")	=hyperlink("http://genome.ucsc.edu/cgi-bin/hgTracks?hgHubConnect.destUrl=..%2Fcgi-bin%2FhgTracks&db=hg38&position=chr6%3A30057241-30057297&hgt.suggest=&hgt.suggestTrack=refGene&Submit=submit&hgsid=240353321&hgt.newJQuery=1", "UCSC")	0.643546454422	1.08268915242	0.969333694194	30025018	30025074	=hyperlink("https://data.broadinstitute.org/compbio1/cav.php?alnset=hg19&interval=chr6;30025017;57;0&strand=-&prologue=135&epilogue=135&spliceSites=hg&hideInserts&wrap=45&footer=chr6%3A30057241-30057297-_hg19", "CodAlignView19")	=hyperlink("http://genome.ucsc.edu/cgi-bin/hgTracks?hgHubConnect.destUrl=..%2Fcgi-bin%2FhgTracks&db=hg19&position=chr6%3A30025018-30025074&hgt.suggest=&hgt.suggestTrack=refGene&Submit=submit&hgsid=240353321&hgt.newJQuery=1", "UCSC19")	QVNEREQMQTKDHQERMIRGRELAEQR	Same	575297	chr6:30057241-30057297-	206	206	-113	0	80	30056989	30058171	Best	93	93;601;1036;2276;5125	=hyperlink("http://genome.ucsc.edu/cgi-bin/hgTracks?db=hg38&position=chr6:30056989-30058171&complement_hg38=1&hgt.revCmplDisp_hg38=1", "ClusterUCSCview")		0.491228070175	0.633333333333	10.6091315789	0.9564	-3.05244210526	13.6615736842	0.784921970159	1.05023618233	1727
94	507663	chr15:86907112-86907228+	NoOverlap	chr15	86907112	86907228	+	10.4344283279	39	0.884092469673	1.86948982875	8.56493849919		NA	=hyperlink("https://data.broadinstitute.org/compbio1/cav.php?alnset=hg38_20&interval=chr15;86907111;117;0&prologue=135&epilogue=135&spliceSites=hg&hideInserts&wrap=45&footer=chr15%3A86907112-86907228%2B", "CodAlignView")	=hyperlink("http://genome.ucsc.edu/cgi-bin/hgTracks?hgHubConnect.destUrl=..%2Fcgi-bin%2FhgTracks&db=hg38&position=chr15%3A86907112-86907228&hgt.suggest=&hgt.suggestTrack=refGene&Submit=submit&hgsid=240353321&hgt.newJQuery=1", "UCSC")	1.08419092947	1.08251926522	1.04806367628	87450343	87450459	=hyperlink("https://data.broadinstitute.org/compbio1/cav.php?alnset=hg19&interval=chr15;87450342;117;0&prologue=135&epilogue=135&spliceSites=hg&hideInserts&wrap=45&footer=chr15%3A86907112-86907228%2B_hg19", "CodAlignView19")	=hyperlink("http://genome.ucsc.edu/cgi-bin/hgTracks?hgHubConnect.destUrl=..%2Fcgi-bin%2FhgTracks&db=hg19&position=chr15%3A87450343-87450459&hgt.suggest=&hgt.suggestTrack=refGene&Submit=submit&hgsid=240353321&hgt.newJQuery=1", "UCSC19")	CSSSSGSVPSELEDEPACLEEIDYSTDNSSDQEGSLSELDRRIQECAFNK	Same	509394	chr15:86907112-86907228+	50	50	44	0	81	86907112	86907228	Best	94	94	=hyperlink("http://genome.ucsc.edu/cgi-bin/hgTracks?db=hg38&position=chr15:86907112-86907228&complement_hg38=0&hgt.revCmplDisp_hg38=0", "ClusterUCSCview")		0.564102564103	0.333333333333	17.7805230769	0.9292	1.53266666667	16.2478564103	1.04063382819	0.985428627505	357	Best
95	590782	chr9:131556070-131556219+	NoOverlap	chr9	131556070	131556219	+	9.89854595661	50	0.682675211719	1.1941579932	8.70438796341		NA	=hyperlink("https://data.broadinstitute.org/compbio1/cav.php?alnset=hg38_20&interval=chr9;131556069;150;0&prologue=135&epilogue=135&spliceSites=hg&hideInserts&wrap=45&footer=chr9%3A131556070-131556219%2B", "CodAlignView")	=hyperlink("http://genome.ucsc.edu/cgi-bin/hgTracks?hgHubConnect.destUrl=..%2Fcgi-bin%2FhgTracks&db=hg38&position=chr9%3A131556070-131556219&hgt.suggest=&hgt.suggestTrack=refGene&Submit=submit&hgsid=240353321&hgt.newJQuery=1", "UCSC")	1.05676775074	1.08231891241	1.02366311692	134431457	134431606	=hyperlink("https://data.broadinstitute.org/compbio1/cav.php?alnset=hg19&interval=chr9;134431456;150;0&prologue=135&epilogue=135&spliceSites=hg&hideInserts&wrap=45&footer=chr9%3A131556070-131556219%2B_hg19", "CodAlignView19")	=hyperlink("http://genome.ucsc.edu/cgi-bin/hgTracks?hgHubConnect.destUrl=..%2Fcgi-bin%2FhgTracks&db=hg19&position=chr9%3A134431457-134431606&hgt.suggest=&hgt.suggestTrack=refGene&Submit=submit&hgsid=240353321&hgt.newJQuery=1", "UCSC19")	GWASSLTTVALPPQYNGPMAGVPGPATVEHRPLPKDYMMESVLVTLFCCLLTGLIAIVYSHEVGAGAALGTASPSTQPLAPQWVHR	Same	591735	chr9:131556070-131556219+	94	94	1	0	82	131546695	131558199	Best	95	95;333;354;38371;66990	=hyperlink("http://genome.ucsc.edu/cgi-bin/hgTracks?db=hg38&position=chr9:131546695-131558199&complement_hg38=0&hgt.revCmplDisp_hg38=0", "ClusterUCSCview")		0.613333333333	0.498338870432	22.834262	0.9426	3.61687	19.217392	1.00192507167	0.947834071057	718
96	565157	chr5:122373885-122373965+	NoOverlap	chr5	122373885	122373965	+	9.67064086596	27	0.970526916632	-4.94674449938	14.6173853653		NA	=hyperlink("https://data.broadinstitute.org/compbio1/cav.php?alnset=hg38_20&interval=chr5;122373884;81;0&prologue=135&epilogue=135&spliceSites=hg&hideInserts&wrap=45&footer=chr5%3A122373885-122373965%2B", "CodAlignView")	=hyperlink("http://genome.ucsc.edu/cgi-bin/hgTracks?hgHubConnect.destUrl=..%2Fcgi-bin%2FhgTracks&db=hg38&position=chr5%3A122373885-122373965&hgt.suggest=&hgt.suggestTrack=refGene&Submit=submit&hgsid=240353321&hgt.newJQuery=1", "UCSC")	0.95795492897	1.08228187768	0.949529852118	121709580	121709660	=hyperlink("https://data.broadinstitute.org/compbio1/cav.php?alnset=hg19&interval=chr5;121709579;81;0&prologue=135&epilogue=135&spliceSites=hg&hideInserts&wrap=45&footer=chr5%3A122373885-122373965%2B_hg19", "CodAlignView19")	=hyperlink("http://genome.ucsc.edu/cgi-bin/hgTracks?hgHubConnect.destUrl=..%2Fcgi-bin%2FhgTracks&db=hg19&position=chr5%3A121709580-121709660&hgt.suggest=&hgt.suggestTrack=refGene&Submit=submit&hgsid=240353321&hgt.newJQuery=1", "UCSC19")	HSLKVVSVLWVAGVVVYIPV*IRTRKPEFSNAGNDTDPLSTNR	Same	566148	chr5:122373885-122373965+	155	155	-59	7	83	122373512	122374412	Best	96	96;483;792;813;893;6475	=hyperlink("http://genome.ucsc.edu/cgi-bin/hgTracks?db=hg38&position=chr5:122373512-122374412&complement_hg38=0&hgt.revCmplDisp_hg38=0", "ClusterUCSCview")		0.432098765432	0.283216783217	9.23371111111	0.9995	-11.3222555556	20.5559666667	1.00506176361	0.925620728141	689
97	574005	chr6:17821790-17821903-	NoOverlap	chr6	17821790	17821903	-	9.78946313105	38	0.782192721447	-1.28217629069	11.0716394217		NA	=hyperlink("https://data.broadinstitute.org/compbio1/cav.php?alnset=hg38_20&interval=chr6;17821789;114;0&strand=-&prologue=135&epilogue=135&spliceSites=hg&hideInserts&wrap=45&footer=chr6%3A17821790-17821903-", "CodAlignView")	=hyperlink("http://genome.ucsc.edu/cgi-bin/hgTracks?hgHubConnect.destUrl=..%2Fcgi-bin%2FhgTracks&db=hg38&position=chr6%3A17821790-17821903&hgt.suggest=&hgt.suggestTrack=refGene&Submit=submit&hgsid=240353321&hgt.newJQuery=1", "UCSC")	1.0697440804	1.08155716284	0.978783891912	17822021	17822134	=hyperlink("https://data.broadinstitute.org/compbio1/cav.php?alnset=hg19&interval=chr6;17822020;114;0&strand=-&prologue=135&epilogue=135&spliceSites=hg&hideInserts&wrap=45&footer=chr6%3A17821790-17821903-_hg19", "CodAlignView19")	=hyperlink("http://genome.ucsc.edu/cgi-bin/hgTracks?hgHubConnect.destUrl=..%2Fcgi-bin%2FhgTracks&db=hg19&position=chr6%3A17822021-17822134&hgt.suggest=&hgt.suggestTrack=refGene&Submit=submit&hgsid=240353321&hgt.newJQuery=1", "UCSC19")	WLDGVHCDSPLLLGGFPIISLSAWWSSPWWSYLKILFPLMWFQTKLLHKHWDK	Same	575034	chr6:17821790-17821903-	67	67	30	0	84	17821790	17821903	Best	97	97	=hyperlink("http://genome.ucsc.edu/cgi-bin/hgTracks?db=hg38&position=chr6:17821790-17821903&complement_hg38=1&hgt.revCmplDisp_hg38=1", "ClusterUCSCview")		0.5	0.285	12.4411	0.9931	-3.98094210526	16.4220421053	1.07455198568	0.96072000502	63	Best
98	489038	chr11:76712696-76712815-	NoOverlap	chr11	76712696	76712815	-	10.3233074576	40	0.829842832074	0.346597597003	9.97670986056		NA	=hyperlink("https://data.broadinstitute.org/compbio1/cav.php?alnset=hg38_20&interval=chr11;76712695;120;0&strand=-&prologue=135&epilogue=135&spliceSites=hg&hideInserts&wrap=45&footer=chr11%3A76712696-76712815-", "CodAlignView")	=hyperlink("http://genome.ucsc.edu/cgi-bin/hgTracks?hgHubConnect.destUrl=..%2Fcgi-bin%2FhgTracks&db=hg38&position=chr11%3A76712696-76712815&hgt.suggest=&hgt.suggestTrack=refGene&Submit=submit&hgsid=240353321&hgt.newJQuery=1", "UCSC")	1.08135807679	1.08101163197	1.0105935399	76423740	76423859	=hyperlink("https://data.broadinstitute.org/compbio1/cav.php?alnset=hg19&interval=chr11;76423739;120;0&strand=-&prologue=135&epilogue=135&spliceSites=hg&hideInserts&wrap=45&footer=chr11%3A76712696-76712815-_hg19", "CodAlignView19")	=hyperlink("http://genome.ucsc.edu/cgi-bin/hgTracks?hgHubConnect.destUrl=..%2Fcgi-bin%2FhgTracks&db=hg19&position=chr11%3A76423740-76423859&hgt.suggest=&hgt.suggestTrack=refGene&Submit=submit&hgsid=240353321&hgt.newJQuery=1", "UCSC19")	SNGPPLCPSQGMRYLHHHHFPPGCLKFQNCVVDRCFVLKVTDHGYAEPLDT	Same	491027	chr11:76712696-76712815-	58	58	40	0	85	76712306	76719866	Best	98	98;1554;2355;2775;9069;9723;10637;30796	=hyperlink("http://genome.ucsc.edu/cgi-bin/hgTracks?db=hg38&position=chr11:76712306-76719866&complement_hg38=1&hgt.revCmplDisp_hg38=1", "ClusterUCSCview")		0.541666666667	0.0	12.141665	0.9798	-2.9953825	15.1370475	1.06957435539	0.983176679576	88	Best
99	531957	chr19:50808655-50808759-	NoOverlap	chr19	50808655	50808759	-	7.16610000346	35	0.695538479983	-5.79417714562	12.9602771491		NA	=hyperlink("https://data.broadinstitute.org/compbio1/cav.php?alnset=hg38_20&interval=chr19;50808654;105;0&strand=-&prologue=135&epilogue=135&spliceSites=hg&hideInserts&wrap=45&footer=chr19%3A50808655-50808759-", "CodAlignView")	=hyperlink("http://genome.ucsc.edu/cgi-bin/hgTracks?hgHubConnect.destUrl=..%2Fcgi-bin%2FhgTracks&db=hg38&position=chr19%3A50808655-50808759&hgt.suggest=&hgt.suggestTrack=refGene&Submit=submit&hgsid=240353321&hgt.newJQuery=1", "UCSC")	0.823093057793	1.08100032787	0.919542714521	51311912	51312016	=hyperlink("https://data.broadinstitute.org/compbio1/cav.php?alnset=hg19&interval=chr19;51311911;105;0&strand=-&prologue=135&epilogue=135&spliceSites=hg&hideInserts&wrap=45&footer=chr19%3A50808655-50808759-_hg19", "CodAlignView19")	=hyperlink("http://genome.ucsc.edu/cgi-bin/hgTracks?hgHubConnect.destUrl=..%2Fcgi-bin%2FhgTracks&db=hg19&position=chr19%3A51311912-51312016&hgt.suggest=&hgt.suggestTrack=refGene&Submit=submit&hgsid=240353321&hgt.newJQuery=1", "UCSC19")	SPYISDSQPPNTCAHAGTSIVLGILFYLLQAHRYLQEGMTYQLALSFYLTWASVFLFLMTGMGEDEVGFGYGFR	Same	533433	chr19:50808655-50808759-	70	70	29	0	86	50808166	50808759	Best	99	99;7318	=hyperlink("http://genome.ucsc.edu/cgi-bin/hgTracks?db=hg38&position=chr19:50808166-50808759&complement_hg38=1&hgt.revCmplDisp_hg38=1", "ClusterUCSCview")		0.580952380952	0.114379084967	12.5886257143	0.9291	-7.24948	19.8381057143	1.07101110543	0.927901314425	77	Best
100	585586	chr8:143771490-143771621+	NoOverlap	chr8	143771490	143771621	+	6.44311598485	44	0.607861864236	-3.85477273031	10.2978887152		NA	=hyperlink("https://data.broadinstitute.org/compbio1/cav.php?alnset=hg38_20&interval=chr8;143771489;132;0&prologue=135&epilogue=135&spliceSites=hg&hideInserts&wrap=45&footer=chr8%3A143771490-143771621%2B", "CodAlignView")	=hyperlink("http://genome.ucsc.edu/cgi-bin/hgTracks?hgHubConnect.destUrl=..%2Fcgi-bin%2FhgTracks&db=hg38&position=chr8%3A143771490-143771621&hgt.suggest=&hgt.suggestTrack=refGene&Submit=submit&hgsid=240353321&hgt.newJQuery=1", "UCSC")	0.708205262032	1.08097863413	0.977649811628	144853660	144853791	=hyperlink("https://data.broadinstitute.org/compbio1/cav.php?alnset=hg19&interval=chr8;144853659;132;0&prologue=135&epilogue=135&spliceSites=hg&hideInserts&wrap=45&footer=chr8%3A143771490-143771621%2B_hg19", "CodAlignView19")	=hyperlink("http://genome.ucsc.edu/cgi-bin/hgTracks?hgHubConnect.destUrl=..%2Fcgi-bin%2FhgTracks&db=hg19&position=chr8%3A144853660-144853791&hgt.suggest=&hgt.suggestTrack=refGene&Submit=submit&hgsid=240353321&hgt.newJQuery=1", "UCSC19")	EPLPTPGPAEDRAARAIQGAFRQLRARRELARRREERREYLEQMETPQKEVR	Same	586523	chr8:143771490-143771621+	236	236	-136	0	77	143771490	143772485		87	87;100;935;6043	=hyperlink("http://genome.ucsc.edu/cgi-bin/hgTracks?db=hg38&position=chr8:143771490-143772485&complement_hg38=0&hgt.revCmplDisp_hg38=0", "ClusterUCSCview")		0.75	0.882205513784	17.9335	0.8168	-3.8749	21.8084	1.06973030823	0.964421779469	85
101	483255	chr11:1102416-1102649+	NoOverlap	chr11	1102416	1102649	+	7.25641544588	78	0.620922662191	-2.85503326299	10.1114487089		NA	=hyperlink("https://data.broadinstitute.org/compbio1/cav.php?alnset=hg38_20&interval=chr11;1102415;234;0&prologue=135&epilogue=135&spliceSites=hg&hideInserts&wrap=45&footer=chr11%3A1102416-1102649%2B", "CodAlignView")	=hyperlink("http://genome.ucsc.edu/cgi-bin/hgTracks?hgHubConnect.destUrl=..%2Fcgi-bin%2FhgTracks&db=hg38&position=chr11%3A1102416-1102649&hgt.suggest=&hgt.suggestTrack=refGene&Submit=submit&hgsid=240353321&hgt.newJQuery=1", "UCSC")	0.978251967129	1.08062711618	0.977296568914	1096324	1096557	=hyperlink("https://data.broadinstitute.org/compbio1/cav.php?alnset=hg19&interval=chr11;1096323;234;0&prologue=135&epilogue=135&spliceSites=hg&hideInserts&wrap=45&footer=chr11%3A1102416-1102649%2B_hg19", "CodAlignView19")	=hyperlink("http://genome.ucsc.edu/cgi-bin/hgTracks?hgHubConnect.destUrl=..%2Fcgi-bin%2FhgTracks&db=hg19&position=chr11%3A1096324-1096557&hgt.suggest=&hgt.suggestTrack=refGene&Submit=submit&hgsid=240353321&hgt.newJQuery=1", "UCSC19")	GTGGTAHSGSLAGYCTGWGDPHYVTFDGLYYSYQGNCTYVLVEEISPSVDNFGVYIDNYHCDPNDKVSCPRTLIVRHETQEVLIKTVHMMPMQVQVGTAWPQEAGMEAGADMGPNAPWFPR	Same	485185	chr11:1102416-1102649+	244	244	-143	0	26	1074896	1110292		26	26;37;47;49;58;76;84;101;106;117;119;232;239;262;267;282;322;357;644;745;802;817;861;890;938;1001;1043;1115;1133;1198;1235;1800;1830;1833;2008;2473;2531;3336;3368;3875;4783;5467;5938;7537;9174;10066;13564;15625;16639;20137;22229;39446;46634;65203	=hyperlink("http://genome.ucsc.edu/cgi-bin/hgTracks?db=hg38&position=chr11:1074896-1110292&complement_hg38=0&hgt.revCmplDisp_hg38=0", "ClusterUCSCview")		0.598290598291	0.774193548387	20.7717230769	0.8589	0.165756410256	20.6059666667	0.950703180862	1.0260954814	1087
102	585507	chr8:141518215-141518568+	NoOverlap	chr8	141518215	141518568	+	8.54533896759	118	0.53227761592	2.58820343321	5.95713553439		NA	=hyperlink("https://data.broadinstitute.org/compbio1/cav.php?alnset=hg38_20&interval=chr8;141518214;354;0&prologue=135&epilogue=135&spliceSites=hg&hideInserts&wrap=45&footer=chr8%3A141518215-141518568%2B", "CodAlignView")	=hyperlink("http://genome.ucsc.edu/cgi-bin/hgTracks?hgHubConnect.destUrl=..%2Fcgi-bin%2FhgTracks&db=hg38&position=chr8%3A141518215-141518568&hgt.suggest=&hgt.suggestTrack=refGene&Submit=submit&hgsid=240353321&hgt.newJQuery=1", "UCSC")	0.987823968072	1.08046841302	1.02598890687	142528315	142528668	=hyperlink("https://data.broadinstitute.org/compbio1/cav.php?alnset=hg19&interval=chr8;142528314;354;0&prologue=135&epilogue=135&spliceSites=hg&hideInserts&wrap=45&footer=chr8%3A141518215-141518568%2B_hg19", "CodAlignView19")	=hyperlink("http://genome.ucsc.edu/cgi-bin/hgTracks?hgHubConnect.destUrl=..%2Fcgi-bin%2FhgTracks&db=hg19&position=chr8%3A142528315-142528668&hgt.suggest=&hgt.suggestTrack=refGene&Submit=submit&hgsid=240353321&hgt.newJQuery=1", "UCSC19")	SLSPPPAGPAAPPEPAFPDIYGGDAQLWEAHFRGIGRAYRALGKQDDFAIRVLTENFTLPFPFAWPPGSDPACGPLFYDPRDRADFDFLLRGPGASPPALLRPLHATAQAAMRKRRLERLALSCAR	Same	586445	chr8:141518215-141518568+	125	125	-23	0	87	141514697	141518615	Best	102	102;12541;53877	=hyperlink("http://genome.ucsc.edu/cgi-bin/hgTracks?db=hg38&position=chr8:141514697-141518615&complement_hg38=0&hgt.revCmplDisp_hg38=0", "ClusterUCSCview")		0.754237288136	1.07113496232	14.5394220339	0.8601	3.41326271186	11.126159322	1.02018019	1.04516764854	573	Best
103	472934	chr1:78939653-78939799-	NoOverlap	chr1	78939653	78939799	-	6.18455914758	49	0.837425709583	-3.74167146002	9.92623060759		NA	=hyperlink("https://data.broadinstitute.org/compbio1/cav.php?alnset=hg38_20&interval=chr1;78939652;147;0&strand=-&prologue=135&epilogue=135&spliceSites=hg&hideInserts&wrap=45&footer=chr1%3A78939653-78939799-", "CodAlignView")	=hyperlink("http://genome.ucsc.edu/cgi-bin/hgTracks?hgHubConnect.destUrl=..%2Fcgi-bin%2FhgTracks&db=hg38&position=chr1%3A78939653-78939799&hgt.suggest=&hgt.suggestTrack=refGene&Submit=submit&hgsid=240353321&hgt.newJQuery=1", "UCSC")	0.934491141885	1.07998348543	0.983527891448	79405338	79405484	=hyperlink("https://data.broadinstitute.org/compbio1/cav.php?alnset=hg19&interval=chr1;79405337;147;0&strand=-&prologue=135&epilogue=135&spliceSites=hg&hideInserts&wrap=45&footer=chr1%3A78939653-78939799-_hg19", "CodAlignView19")	=hyperlink("http://genome.ucsc.edu/cgi-bin/hgTracks?hgHubConnect.destUrl=..%2Fcgi-bin%2FhgTracks&db=hg19&position=chr1%3A79405338-79405484&hgt.suggest=&hgt.suggestTrack=refGene&Submit=submit&hgsid=240353321&hgt.newJQuery=1", "UCSC19")	TFFQILVFPDIDECSESVACDDHSICENVNGGYNCSCKEGYQTSTGKSQFTHNDGAYCQCK	Same	474813	chr1:78939653-78939799-	45	45	58	0	88	78939653	78939799	Best	103	103	=hyperlink("http://genome.ucsc.edu/cgi-bin/hgTracks?db=hg38&position=chr1:78939653-78939799&complement_hg38=1&hgt.revCmplDisp_hg38=1", "ClusterUCSCview")		0.421768707483	0.157051282051	10.365955102	0.9875	-3.73621632653	14.1021714286	1.05396969984	0.987770123422	210	Best
104	726838	chr9:35471105-35471218+	Extension	chr9	35471105	35471218	+	10.1596394213	38	0.87096328599	2.01406590092	8.14557352035		chr9:35471051-35471218+	=hyperlink("https://data.broadinstitute.org/compbio1/cav.php?alnset=hg38_20&interval=chr9;35471104;114;0&prologue=135&epilogue=135&spliceSites=hg&hideInserts&wrap=45&footer=chr9%3A35471105-35471218%2B", "CodAlignView")	=hyperlink("http://genome.ucsc.edu/cgi-bin/hgTracks?hgHubConnect.destUrl=..%2Fcgi-bin%2FhgTracks&db=hg38&position=chr9%3A35471105-35471218&hgt.suggest=&hgt.suggestTrack=refGene&Submit=submit&hgsid=240353321&hgt.newJQuery=1", "UCSC")	1.08622458218	1.0799593452	1.05364997148	35471102	35471215	=hyperlink("https://data.broadinstitute.org/compbio1/cav.php?alnset=hg19&interval=chr9;35471101;114;0&prologue=135&epilogue=135&spliceSites=hg&hideInserts&wrap=45&footer=chr9%3A35471105-35471218%2B_hg19", "CodAlignView19")	=hyperlink("http://genome.ucsc.edu/cgi-bin/hgTracks?hgHubConnect.destUrl=..%2Fcgi-bin%2FhgTracks&db=hg19&position=chr9%3A35471102-35471215&hgt.suggest=&hgt.suggestTrack=refGene&Submit=submit&hgsid=240353321&hgt.newJQuery=1", "UCSC19")	NTPAQARTTTLTEELGQVKYVFSDKTGTLTQNIMIFNKCSINGK	Same	727430	chr9:35471105-35471218+	55	55	49	0	89	35471105	35471218	Best	104	104	=hyperlink("http://genome.ucsc.edu/cgi-bin/hgTracks?db=hg38&position=chr9:35471105-35471218&complement_hg38=0&hgt.revCmplDisp_hg38=0", "ClusterUCSCview")		0.421052631579	0.398601398601	17.9866552632	1.0	3.91965526316	14.067	1.03900297532	1.02846690925	376	Best
105	481629	chr10:100117267-100117368-	NoOverlap	chr10	100117267	100117368	-	7.19839126924	34	0.715095211809	-5.89353522264	13.0919264919		NA	=hyperlink("https://data.broadinstitute.org/compbio1/cav.php?alnset=hg38_20&interval=chr10;100117266;102;0&strand=-&prologue=135&epilogue=135&spliceSites=hg&hideInserts&wrap=45&footer=chr10%3A100117267-100117368-", "CodAlignView")	=hyperlink("http://genome.ucsc.edu/cgi-bin/hgTracks?hgHubConnect.destUrl=..%2Fcgi-bin%2FhgTracks&db=hg38&position=chr10%3A100117267-100117368&hgt.suggest=&hgt.suggestTrack=refGene&Submit=submit&hgsid=240353321&hgt.newJQuery=1", "UCSC")	0.838523385667	1.07986908184	0.920614075461	101877024	101877125	=hyperlink("https://data.broadinstitute.org/compbio1/cav.php?alnset=hg19&interval=chr10;101877023;102;0&strand=-&prologue=135&epilogue=135&spliceSites=hg&hideInserts&wrap=45&footer=chr10%3A100117267-100117368-_hg19", "CodAlignView19")	=hyperlink("http://genome.ucsc.edu/cgi-bin/hgTracks?hgHubConnect.destUrl=..%2Fcgi-bin%2FhgTracks&db=hg19&position=chr10%3A101877024-101877125&hgt.suggest=&hgt.suggestTrack=refGene&Submit=submit&hgsid=240353321&hgt.newJQuery=1", "UCSC19")	SWASLHEIQ**ITLLPSTLPSAVAQGLFRQCTIPKVR	Same	483545	chr10:100117267-100117368-	61	61	44	9	90	100105748	100122651	Best	105	105;606;781;1442;2015;3184;14859;17791	=hyperlink("http://genome.ucsc.edu/cgi-bin/hgTracks?db=hg38&position=chr10:100105748-100122651&complement_hg38=1&hgt.revCmplDisp_hg38=1", "ClusterUCSCview")		0.529411764706	0.0	3.1609	0.7421	-10.8283382353	13.9892382353	0.692338875581	1.06073092469	2120	Best
106	483227	chr11:1082479-1082631+	NoOverlap	chr11	1082479	1082631	+	10.0143704997	51	0.663292029255	-1.01447848479	11.0288489845		NA	=hyperlink("https://data.broadinstitute.org/compbio1/cav.php?alnset=hg38_20&interval=chr11;1082478;153;0&prologue=135&epilogue=135&spliceSites=hg&hideInserts&wrap=45&footer=chr11%3A1082479-1082631%2B", "CodAlignView")	=hyperlink("http://genome.ucsc.edu/cgi-bin/hgTracks?hgHubConnect.destUrl=..%2Fcgi-bin%2FhgTracks&db=hg38&position=chr11%3A1082479-1082631&hgt.suggest=&hgt.suggestTrack=refGene&Submit=submit&hgsid=240353321&hgt.newJQuery=1", "UCSC")	1.05759467489	1.07979096222	0.946972171717	1080475	1080627	=hyperlink("https://data.broadinstitute.org/compbio1/cav.php?alnset=hg19&interval=chr11;1080474;153;0&prologue=135&epilogue=135&spliceSites=hg&hideInserts&wrap=45&footer=chr11%3A1082479-1082631%2B_hg19", "CodAlignView19")	=hyperlink("http://genome.ucsc.edu/cgi-bin/hgTracks?hgHubConnect.destUrl=..%2Fcgi-bin%2FhgTracks&db=hg19&position=chr11%3A1080475-1080627&hgt.suggest=&hgt.suggestTrack=refGene&Submit=submit&hgsid=240353321&hgt.newJQuery=1", "UCSC19")	PCAPLPNSVCNAGRWVCKDLPCPGTCALEGGSHITTFDGKTYTFHGDCYYVLAKVGCPGSGAWGR	Same	485157	chr11:1082479-1082631+	139	139	-33	0	26	1074896	1110292		26	26;37;47;49;58;76;84;101;106;117;119;232;239;262;267;282;322;357;644;745;802;817;861;890;938;1001;1043;1115;1133;1198;1235;1800;1830;1833;2008;2473;2531;3336;3368;3875;4783;5467;5938;7537;9174;10066;13564;15625;16639;20137;22229;39446;46634;65203	=hyperlink("http://genome.ucsc.edu/cgi-bin/hgTracks?db=hg38&position=chr11:1074896-1110292&complement_hg38=0&hgt.revCmplDisp_hg38=0", "ClusterUCSCview")		0.627450980392	0.468094405594	17.9129588235	0.9146	2.35564509804	15.5573137255	1.00183931301	0.972312694948	720
107	553600	chr3:141663155-141663280+	NoOverlap	chr3	141663155	141663280	+	10.4209618199	42	0.77176136343	1.00309520108	9.41786661886		NA	=hyperlink("https://data.broadinstitute.org/compbio1/cav.php?alnset=hg38_20&interval=chr3;141663154;126;0&prologue=135&epilogue=135&spliceSites=hg&hideInserts&wrap=45&footer=chr3%3A141663155-141663280%2B", "CodAlignView")	=hyperlink("http://genome.ucsc.edu/cgi-bin/hgTracks?hgHubConnect.destUrl=..%2Fcgi-bin%2FhgTracks&db=hg38&position=chr3%3A141663155-141663280&hgt.suggest=&hgt.suggestTrack=refGene&Submit=submit&hgsid=240353321&hgt.newJQuery=1", "UCSC")	1.07274590962	1.07947461238	1.02208733166	141381997	141382122	=hyperlink("https://data.broadinstitute.org/compbio1/cav.php?alnset=hg19&interval=chr3;141381996;126;0&prologue=135&epilogue=135&spliceSites=hg&hideInserts&wrap=45&footer=chr3%3A141663155-141663280%2B_hg19", "CodAlignView19")	=hyperlink("http://genome.ucsc.edu/cgi-bin/hgTracks?hgHubConnect.destUrl=..%2Fcgi-bin%2FhgTracks&db=hg19&position=chr3%3A141381997-141382122&hgt.suggest=&hgt.suggestTrack=refGene&Submit=submit&hgsid=240353321&hgt.newJQuery=1", "UCSC19")	GAPLPIVLILQKFLKTYEKHCAQSQTSVCPAIKSDLKSSIDSDQVLRKVSVWSCFLILL	Same	554549	chr3:141663155-141663280+	69	69	38	0	71	141663155	141666935		80	80;107	=hyperlink("http://genome.ucsc.edu/cgi-bin/hgTracks?db=hg38&position=chr3:141663155-141666935&complement_hg38=0&hgt.revCmplDisp_hg38=0", "ClusterUCSCview")		0.468253968254	0.4375	14.3977452381	0.9259	-2.31945714286	16.717202381	1.05936728752	0.953581609671	158	Best
108	539421	chr2:86219982-86220122-	NoOverlap	chr2	86219982	86220122	-	7.29519576643	47	0.760601205463	-1.64884469151	8.94404045794		NA	=hyperlink("https://data.broadinstitute.org/compbio1/cav.php?alnset=hg38_20&interval=chr2;86219981;141;0&strand=-&prologue=135&epilogue=135&spliceSites=hg&hideInserts&wrap=45&footer=chr2%3A86219982-86220122-", "CodAlignView")	=hyperlink("http://genome.ucsc.edu/cgi-bin/hgTracks?hgHubConnect.destUrl=..%2Fcgi-bin%2FhgTracks&db=hg38&position=chr2%3A86219982-86220122&hgt.suggest=&hgt.suggestTrack=refGene&Submit=submit&hgsid=240353321&hgt.newJQuery=1", "UCSC")	0.984944436403	1.07876652932	1.02103229045	86447105	86447245	=hyperlink("https://data.broadinstitute.org/compbio1/cav.php?alnset=hg19&interval=chr2;86447104;141;0&strand=-&prologue=135&epilogue=135&spliceSites=hg&hideInserts&wrap=45&footer=chr2%3A86219982-86220122-_hg19", "CodAlignView19")	=hyperlink("http://genome.ucsc.edu/cgi-bin/hgTracks?hgHubConnect.destUrl=..%2Fcgi-bin%2FhgTracks&db=hg19&position=chr2%3A86447105-86447245&hgt.suggest=&hgt.suggestTrack=refGene&Submit=submit&hgsid=240353321&hgt.newJQuery=1", "UCSC19")	VVEGDVNEGGMKAWEPHQVQNPLAFSDDEEEDLLDFMYKYKAPRRMELPLEVHSVWGCGLECVCPK	Same	540799	chr2:86219982-86220122-	68	68	40	0	91	86219982	86227399	Best	108	108;52390	=hyperlink("http://genome.ucsc.edu/cgi-bin/hgTracks?db=hg38&position=chr2:86219982-86227399&complement_hg38=1&hgt.revCmplDisp_hg38=1", "ClusterUCSCview")		0.510638297872	0.48	9.60827446809	0.9926	-1.7417106383	11.3499851064	1.04467860884	1.05322775388	314	Best
109	500770	chr14:22550556-22550660+	NoOverlap	chr14	22550556	22550660	+	9.04691433736	35	0.811631298434	-1.52724007118	10.5741544085		NA	=hyperlink("https://data.broadinstitute.org/compbio1/cav.php?alnset=hg38_20&interval=chr14;22550555;105;0&prologue=135&epilogue=135&spliceSites=hg&hideInserts&wrap=45&footer=chr14%3A22550556-22550660%2B", "CodAlignView")	=hyperlink("http://genome.ucsc.edu/cgi-bin/hgTracks?hgHubConnect.destUrl=..%2Fcgi-bin%2FhgTracks&db=hg38&position=chr14%3A22550556-22550660&hgt.suggest=&hgt.suggestTrack=refGene&Submit=submit&hgsid=240353321&hgt.newJQuery=1", "UCSC")	1.05128517306	1.07869249137	1.00123057884	23019500	23019604	=hyperlink("https://data.broadinstitute.org/compbio1/cav.php?alnset=hg19&interval=chr14;23019499;105;0&prologue=135&epilogue=135&spliceSites=hg&hideInserts&wrap=45&footer=chr14%3A22550556-22550660%2B_hg19", "CodAlignView19")	=hyperlink("http://genome.ucsc.edu/cgi-bin/hgTracks?hgHubConnect.destUrl=..%2Fcgi-bin%2FhgTracks&db=hg19&position=chr14%3A23019500-23019604&hgt.suggest=&hgt.suggestTrack=refGene&Submit=submit&hgsid=240353321&hgt.newJQuery=1", "UCSC19")	PLWPLGFTDTNLNFQNLSVIGFRILLLKVAGFNLLMTLRLWSS	None				NA	NA	0	92	22478901	22550660	Best	109	109;2852;4268;5230;6497;7326;7543;7557;8478;8964;14466;16302;16859;17115;23976;25430;33559;36021;73042	=hyperlink("http://genome.ucsc.edu/cgi-bin/hgTracks?db=hg38&position=chr14:22478901-22550660&complement_hg38=0&hgt.revCmplDisp_hg38=0", "ClusterUCSCview")		0.514285714286	0.721153846154	12.55366	0.9861	-5.33490285714	17.8885628571	1.07592208206	0.943611740566	60	Best
110	564602	chr5:81087280-81087420+	NoOverlap	chr5	81087280	81087420	+	7.05332983935	47	0.883076608406	-2.32330421057	9.37663404992		NA	=hyperlink("https://data.broadinstitute.org/compbio1/cav.php?alnset=hg38_20&interval=chr5;81087279;141;0&prologue=135&epilogue=135&spliceSites=hg&hideInserts&wrap=45&footer=chr5%3A81087280-81087420%2B", "CodAlignView")	=hyperlink("http://genome.ucsc.edu/cgi-bin/hgTracks?hgHubConnect.destUrl=..%2Fcgi-bin%2FhgTracks&db=hg38&position=chr5%3A81087280-81087420&hgt.suggest=&hgt.suggestTrack=refGene&Submit=submit&hgsid=240353321&hgt.newJQuery=1", "UCSC")	1.01615614554	1.0782644466	1.0062752559	80383099	80383239	=hyperlink("https://data.broadinstitute.org/compbio1/cav.php?alnset=hg19&interval=chr5;80383098;141;0&prologue=135&epilogue=135&spliceSites=hg&hideInserts&wrap=45&footer=chr5%3A81087280-81087420%2B_hg19", "CodAlignView19")	=hyperlink("http://genome.ucsc.edu/cgi-bin/hgTracks?hgHubConnect.destUrl=..%2Fcgi-bin%2FhgTracks&db=hg19&position=chr5%3A80383099-80383239&hgt.suggest=&hgt.suggestTrack=refGene&Submit=submit&hgsid=240353321&hgt.newJQuery=1", "UCSC19")	SAWPTAVAVPSADDTQAKAQEKLALLKALSHKTGDHVRSENSCLLFPFFISTSGSAPHDII	Same	565590	chr5:81087280-81087420+	62	62	48	0	93	81087178	81087420	Best	110	110;7460	=hyperlink("http://genome.ucsc.edu/cgi-bin/hgTracks?db=hg38&position=chr5:81087178-81087420&complement_hg38=0&hgt.revCmplDisp_hg38=0", "ClusterUCSCview")		0.531914893617	0.516862170088	9.78640851064	0.995	-2.3447106383	12.1311191489	1.05189233488	1.03981714429	231	Best
111	591077	chr9:136332004-136332153+	NoOverlap	chr9	136332004	136332153	+	11.6311199522	50	0.609470969711	4.71259002179	6.91852993041		NA	=hyperlink("https://data.broadinstitute.org/compbio1/cav.php?alnset=hg38_20&interval=chr9;136332003;150;0&prologue=135&epilogue=135&spliceSites=hg&hideInserts&wrap=45&footer=chr9%3A136332004-136332153%2B", "CodAlignView")	=hyperlink("http://genome.ucsc.edu/cgi-bin/hgTracks?hgHubConnect.destUrl=..%2Fcgi-bin%2FhgTracks&db=hg38&position=chr9%3A136332004-136332153&hgt.suggest=&hgt.suggestTrack=refGene&Submit=submit&hgsid=240353321&hgt.newJQuery=1", "UCSC")	1.06953938126	1.07826420912	1.04661531436	139226461	139226610	=hyperlink("https://data.broadinstitute.org/compbio1/cav.php?alnset=hg19&interval=chr9;139226460;150;0&prologue=135&epilogue=135&spliceSites=hg&hideInserts&wrap=45&footer=chr9%3A136332004-136332153%2B_hg19", "CodAlignView19")	=hyperlink("http://genome.ucsc.edu/cgi-bin/hgTracks?hgHubConnect.destUrl=..%2Fcgi-bin%2FhgTracks&db=hg19&position=chr9%3A139226461-139226610&hgt.suggest=&hgt.suggestTrack=refGene&Submit=submit&hgsid=240353321&hgt.newJQuery=1", "UCSC19")	AWGLAMPSPAGEGPPLALSLAEKAVCKVVYGAPRPRPLLLPVGLELWLYVQKMR	Same	592031	chr9:136332004-136332153+	109	109	2	0	94	136327474	136332153	Best	111	111;48863;60868	=hyperlink("http://genome.ucsc.edu/cgi-bin/hgTracks?db=hg38&position=chr9:136327474-136332153&complement_hg38=0&hgt.revCmplDisp_hg38=0", "ClusterUCSCview")		0.713333333333	0.577731092437	17.720516	0.7826	2.620972	15.099544	1.08270457649	0.981328107201	43	Best
112	530382	chr19:17393823-17393969-	NoOverlap	chr19	17393823	17393969	-	5.94230815441	49	0.596247837656	-3.78122044248	9.7235285969		NA	=hyperlink("https://data.broadinstitute.org/compbio1/cav.php?alnset=hg38_20&interval=chr19;17393822;147;0&strand=-&prologue=135&epilogue=135&spliceSites=hg&hideInserts&wrap=45&footer=chr19%3A17393823-17393969-", "CodAlignView")	=hyperlink("http://genome.ucsc.edu/cgi-bin/hgTracks?hgHubConnect.destUrl=..%2Fcgi-bin%2FhgTracks&db=hg38&position=chr19%3A17393823-17393969&hgt.suggest=&hgt.suggestTrack=refGene&Submit=submit&hgsid=240353321&hgt.newJQuery=1", "UCSC")	0.665432841357	1.07790982494	0.993190717886	17504632	17504778	=hyperlink("https://data.broadinstitute.org/compbio1/cav.php?alnset=hg19&interval=chr19;17504631;147;0&strand=-&prologue=135&epilogue=135&spliceSites=hg&hideInserts&wrap=45&footer=chr19%3A17393823-17393969-_hg19", "CodAlignView19")	=hyperlink("http://genome.ucsc.edu/cgi-bin/hgTracks?hgHubConnect.destUrl=..%2Fcgi-bin%2FhgTracks&db=hg19&position=chr19%3A17504632-17504778&hgt.suggest=&hgt.suggestTrack=refGene&Submit=submit&hgsid=240353321&hgt.newJQuery=1", "UCSC19")	CPEPGANATAPPGDPPPGVDDLRRRLAEAAEREEALARQLDQAESIRHELEKALKACEGRQVGGPGR	Same	531845	chr19:17393823-17393969-	275	275	-163	0	95	17390521	17394161	Best	112	112;295;427;572;1325	=hyperlink("http://genome.ucsc.edu/cgi-bin/hgTracks?db=hg38&position=chr19:17390521-17394161&complement_hg38=1&hgt.revCmplDisp_hg38=1", "ClusterUCSCview")		0.687074829932	0.72952853598	14.7582367347	0.8796	-3.18312653061	17.9413632653	1.05416875191	0.930446513775	208	Best
113	527308	chr19:12804115-12804279+	NoOverlap	chr19	12804115	12804279	+	6.55111272552	55	0.774038855018	-4.97008005001	11.5211927755		NA	=hyperlink("https://data.broadinstitute.org/compbio1/cav.php?alnset=hg38_20&interval=chr19;12804114;165;0&prologue=135&epilogue=135&spliceSites=hg&hideInserts&wrap=45&footer=chr19%3A12804115-12804279%2B", "CodAlignView")	=hyperlink("http://genome.ucsc.edu/cgi-bin/hgTracks?hgHubConnect.destUrl=..%2Fcgi-bin%2FhgTracks&db=hg38&position=chr19%3A12804115-12804279&hgt.suggest=&hgt.suggestTrack=refGene&Submit=submit&hgsid=240353321&hgt.newJQuery=1", "UCSC")	0.940958748536	1.07779131727	0.914549077112	12914929	12915093	=hyperlink("https://data.broadinstitute.org/compbio1/cav.php?alnset=hg19&interval=chr19;12914928;165;0&prologue=135&epilogue=135&spliceSites=hg&hideInserts&wrap=45&footer=chr19%3A12804115-12804279%2B_hg19", "CodAlignView19")	=hyperlink("http://genome.ucsc.edu/cgi-bin/hgTracks?hgHubConnect.destUrl=..%2Fcgi-bin%2FhgTracks&db=hg19&position=chr19%3A12914929-12915093&hgt.suggest=&hgt.suggestTrack=refGene&Submit=submit&hgsid=240353321&hgt.newJQuery=1", "UCSC19")	GLGVGPLHVGLHLCPPSLEVEDSILGPWGKWRCLCDLGKQERSREVVGTAPGPVFMDPEKLIQLRPCRQRDCPSCKPFDCDWR	Same	528754	chr19:12804115-12804279+	52	52	61	0	96	12775496	12806530	Best	113	113;1182;3126;12882;12916;19147;21814;28171;30495;34266;70783	=hyperlink("http://genome.ucsc.edu/cgi-bin/hgTracks?db=hg38&position=chr19:12775496-12806530&complement_hg38=0&hgt.revCmplDisp_hg38=0", "ClusterUCSCview")		0.654545454545	0.739655172414	15.5107618182	0.9413	-2.44960545455	17.9603672727	0.988371645742	0.935430770105	845	Best
114	539488	chr2:88857601-88857675-	NoOverlap	chr2	88857601	88857675	-	6.81706803858	25	0.817640650034	-9.12349998474	15.9405680233		NA	=hyperlink("https://data.broadinstitute.org/compbio1/cav.php?alnset=hg38_20&interval=chr2;88857600;75;0&strand=-&prologue=135&epilogue=135&spliceSites=hg&hideInserts&wrap=45&footer=chr2%3A88857601-88857675-", "CodAlignView")	=hyperlink("http://genome.ucsc.edu/cgi-bin/hgTracks?hgHubConnect.destUrl=..%2Fcgi-bin%2FhgTracks&db=hg38&position=chr2%3A88857601-88857675&hgt.suggest=&hgt.suggestTrack=refGene&Submit=submit&hgsid=240353321&hgt.newJQuery=1", "UCSC")	0.725038327064	1.07774313235	0.938905849797	89157114	89157188	=hyperlink("https://data.broadinstitute.org/compbio1/cav.php?alnset=hg19&interval=chr2;89157113;75;0&strand=-&prologue=135&epilogue=135&spliceSites=hg&hideInserts&wrap=45&footer=chr2%3A88857601-88857675-_hg19", "CodAlignView19")	=hyperlink("http://genome.ucsc.edu/cgi-bin/hgTracks?hgHubConnect.destUrl=..%2Fcgi-bin%2FhgTracks&db=hg19&position=chr2%3A89157114-89157188&hgt.suggest=&hgt.suggestTrack=refGene&Submit=submit&hgsid=240353321&hgt.newJQuery=1", "UCSC19")	TPSCLLLSSGTVAAPSVFIFPPSDEQLKSGTASVVCLLNNFYPR	None				NA	NA	0	10	88857382	88861919		10	10;114;2592;3402;9296	=hyperlink("http://genome.ucsc.edu/cgi-bin/hgTracks?db=hg38&position=chr2:88857382-88861919&complement_hg38=1&hgt.revCmplDisp_hg38=1", "ClusterUCSCview")		0.52	0.200534759358	11.810116	0.9871	-16.269772	28.079888	0.933958241086	1.10738103724	1171
115	465070	chr1:43426391-43426525+	NoOverlap	chr1	43426391	43426525	+	8.98087337017	45	0.828267168519	1.33697114057	7.6439022296		NA	=hyperlink("https://data.broadinstitute.org/compbio1/cav.php?alnset=hg38_20&interval=chr1;43426390;135;0&prologue=135&epilogue=135&spliceSites=hg&hideInserts&wrap=45&footer=chr1%3A43426391-43426525%2B", "CodAlignView")	=hyperlink("http://genome.ucsc.edu/cgi-bin/hgTracks?hgHubConnect.destUrl=..%2Fcgi-bin%2FhgTracks&db=hg38&position=chr1%3A43426391-43426525&hgt.suggest=&hgt.suggestTrack=refGene&Submit=submit&hgsid=240353321&hgt.newJQuery=1", "UCSC")	1.07249693195	1.07759701377	1.05033641782	43892062	43892196	=hyperlink("https://data.broadinstitute.org/compbio1/cav.php?alnset=hg19&interval=chr1;43892061;135;0&prologue=135&epilogue=135&spliceSites=hg&hideInserts&wrap=45&footer=chr1%3A43426391-43426525%2B_hg19", "CodAlignView19")	=hyperlink("http://genome.ucsc.edu/cgi-bin/hgTracks?hgHubConnect.destUrl=..%2Fcgi-bin%2FhgTracks&db=hg19&position=chr1%3A43892062-43892196&hgt.suggest=&hgt.suggestTrack=refGene&Submit=submit&hgsid=240353321&hgt.newJQuery=1", "UCSC19")	AEPEGVPFAEGSCPANDMVLCLLHSCLGQELSDREIPLTPVDQAAFLSEVLRRTCHVPGEFPTSS	None				NA	NA	0	97	43426391	43426525	Best	115	115	=hyperlink("http://genome.ucsc.edu/cgi-bin/hgTracks?db=hg38&position=chr1:43426391-43426525&complement_hg38=0&hgt.revCmplDisp_hg38=0", "ClusterUCSCview")		0.659259259259	0.342987804878	8.44163555556	0.9988	-1.48971555556	9.93135111111	1.00468937576	1.06810108156	694	Best
116	493947	chr12:132509583-132509744+	NoOverlap	chr12	132509583	132509744	+	6.66503158101	54	0.580049394019	-2.07725559285	8.74228717387		NA	=hyperlink("https://data.broadinstitute.org/compbio1/cav.php?alnset=hg38_20&interval=chr12;132509582;162;0&prologue=135&epilogue=135&spliceSites=hg&hideInserts&wrap=45&footer=chr12%3A132509583-132509744%2B", "CodAlignView")	=hyperlink("http://genome.ucsc.edu/cgi-bin/hgTracks?hgHubConnect.destUrl=..%2Fcgi-bin%2FhgTracks&db=hg38&position=chr12%3A132509583-132509744&hgt.suggest=&hgt.suggestTrack=refGene&Submit=submit&hgsid=240353321&hgt.newJQuery=1", "UCSC")	0.783301367789	1.0774211465	1.02057690245	133086169	133086330	=hyperlink("https://data.broadinstitute.org/compbio1/cav.php?alnset=hg19&interval=chr12;133086168;162;0&prologue=135&epilogue=135&spliceSites=hg&hideInserts&wrap=45&footer=chr12%3A132509583-132509744%2B_hg19", "CodAlignView19")	=hyperlink("http://genome.ucsc.edu/cgi-bin/hgTracks?hgHubConnect.destUrl=..%2Fcgi-bin%2FhgTracks&db=hg19&position=chr12%3A133086169-133086330&hgt.suggest=&hgt.suggestTrack=refGene&Submit=submit&hgsid=240353321&hgt.newJQuery=1", "UCSC19")	SLLTPCHHCRRLRSLLAPRSLLVPCLYCRRLRFLLAPRHRCRRLRSLLTLWHRCRPLRPWASPCHCGQPGR	Same	495938	chr12:132509583-132509744+	286	286	-170	0	98	132509173	132510440	Best	116	116;202;637;794;2162;3860;16489;25303	=hyperlink("http://genome.ucsc.edu/cgi-bin/hgTracks?db=hg38&position=chr12:132509173-132510440&complement_hg38=0&hgt.revCmplDisp_hg38=0", "ClusterUCSCview")		0.771604938272	0.652524167562	12.5900611111	0.7141	-0.34712962963	12.9371907407	1.11931132365	1.00963910662	6	Best
117	483226	chr11:1082284-1082403+	NoOverlap	chr11	1082284	1082403	+	8.7846424818	40	0.600051880674	-1.6507047832	10.435347265		NA	=hyperlink("https://data.broadinstitute.org/compbio1/cav.php?alnset=hg38_20&interval=chr11;1082283;120;0&prologue=135&epilogue=135&spliceSites=hg&hideInserts&wrap=45&footer=chr11%3A1082284-1082403%2B", "CodAlignView")	=hyperlink("http://genome.ucsc.edu/cgi-bin/hgTracks?hgHubConnect.destUrl=..%2Fcgi-bin%2FhgTracks&db=hg38&position=chr11%3A1082284-1082403&hgt.suggest=&hgt.suggestTrack=refGene&Submit=submit&hgsid=240353321&hgt.newJQuery=1", "UCSC")	0.904913457292	1.07712678476	0.987536575833	1080280	1080399	=hyperlink("https://data.broadinstitute.org/compbio1/cav.php?alnset=hg19&interval=chr11;1080279;120;0&prologue=135&epilogue=135&spliceSites=hg&hideInserts&wrap=45&footer=chr11%3A1082284-1082403%2B_hg19", "CodAlignView19")	=hyperlink("http://genome.ucsc.edu/cgi-bin/hgTracks?hgHubConnect.destUrl=..%2Fcgi-bin%2FhgTracks&db=hg19&position=chr11%3A1080280-1080399&hgt.suggest=&hgt.suggestTrack=refGene&Submit=submit&hgsid=240353321&hgt.newJQuery=1", "UCSC19")	GDIASLAVPGTVYDDIGDSGCVPVSQCHCRLHGHLYTPGQEITNDCEQW	Same	485156	chr11:1082284-1082403+	237	237	-120	0	26	1074896	1110292		26	26;37;47;49;58;76;84;101;106;117;119;232;239;262;267;282;322;357;644;745;802;817;861;890;938;1001;1043;1115;1133;1198;1235;1800;1830;1833;2008;2473;2531;3336;3368;3875;4783;5467;5938;7537;9174;10066;13564;15625;16639;20137;22229;39446;46634;65203	=hyperlink("http://genome.ucsc.edu/cgi-bin/hgTracks?db=hg38&position=chr11:1074896-1110292&complement_hg38=0&hgt.revCmplDisp_hg38=0", "ClusterUCSCview")		0.616666666667	0.615384615385	22.59565	0.9033	2.57122	20.02443	1.0405898373	0.958865191596	359
118	470907	chr1:26171219-26171335-	NoOverlap	chr1	26171219	26171335	-	10.750938469	39	0.794147969474	2.56538195278	8.18555651624		NA	=hyperlink("https://data.broadinstitute.org/compbio1/cav.php?alnset=hg38_20&interval=chr1;26171218;117;0&strand=-&prologue=135&epilogue=135&spliceSites=hg&hideInserts&wrap=45&footer=chr1%3A26171219-26171335-", "CodAlignView")	=hyperlink("http://genome.ucsc.edu/cgi-bin/hgTracks?hgHubConnect.destUrl=..%2Fcgi-bin%2FhgTracks&db=hg38&position=chr1%3A26171219-26171335&hgt.suggest=&hgt.suggestTrack=refGene&Submit=submit&hgsid=240353321&hgt.newJQuery=1", "UCSC")	1.07604697952	1.0764025614	1.05302815444	26497710	26497826	=hyperlink("https://data.broadinstitute.org/compbio1/cav.php?alnset=hg19&interval=chr1;26497709;117;0&strand=-&prologue=135&epilogue=135&spliceSites=hg&hideInserts&wrap=45&footer=chr1%3A26171219-26171335-_hg19", "CodAlignView19")	=hyperlink("http://genome.ucsc.edu/cgi-bin/hgTracks?hgHubConnect.destUrl=..%2Fcgi-bin%2FhgTracks&db=hg19&position=chr1%3A26497710-26497826&hgt.suggest=&hgt.suggestTrack=refGene&Submit=submit&hgsid=240353321&hgt.newJQuery=1", "UCSC19")	GTPSVHLQMQVAGELKAEPRSLLAGVVATVLAVLGLGGSCYAVWKMVGQR	None				NA	NA	0	99	26164164	26171664	Best	118	118;480;770;917;2190;2831;39672	=hyperlink("http://genome.ucsc.edu/cgi-bin/hgTracks?db=hg38&position=chr1:26164164-26171664&complement_hg38=1&hgt.revCmplDisp_hg38=1", "ClusterUCSCview")		0.615384615385	0.288888888889	18.9501076923	0.9785	5.66977435897	13.2803333333	1.03309719905	1.0400788113	447
119	483243	chr11:1088255-1088500+	NoOverlap	chr11	1088255	1088500	+	8.94487444311	82	0.587672012907	2.0010512493	6.94382319381		NA	=hyperlink("https://data.broadinstitute.org/compbio1/cav.php?alnset=hg38_20&interval=chr11;1088254;246;0&prologue=135&epilogue=135&spliceSites=hg&hideInserts&wrap=45&footer=chr11%3A1088255-1088500%2B", "CodAlignView")	=hyperlink("http://genome.ucsc.edu/cgi-bin/hgTracks?hgHubConnect.destUrl=..%2Fcgi-bin%2FhgTracks&db=hg38&position=chr11%3A1088255-1088500&hgt.suggest=&hgt.suggestTrack=refGene&Submit=submit&hgsid=240353321&hgt.newJQuery=1", "UCSC")	1.06115260113	1.07617568125	1.05107155037	1086244	1086489	=hyperlink("https://data.broadinstitute.org/compbio1/cav.php?alnset=hg19&interval=chr11;1086243;246;0&prologue=135&epilogue=135&spliceSites=hg&hideInserts&wrap=45&footer=chr11%3A1088255-1088500%2B_hg19", "CodAlignView19")	=hyperlink("http://genome.ucsc.edu/cgi-bin/hgTracks?hgHubConnect.destUrl=..%2Fcgi-bin%2FhgTracks&db=hg19&position=chr11%3A1086244-1086489&hgt.suggest=&hgt.suggestTrack=refGene&Submit=submit&hgsid=240353321&hgt.newJQuery=1", "UCSC19")	VHQAGSLLQGGLPPCLPCPLLASPPPPALVFAGQAPVLPPAPFWSPCDACLLQGTVCGLCGNFDHRSNNDFTTRDHMVVSSELDFGNSWKEAPTCPDVSTNPEPCSLNPHRRSWAEKQCSILKSSVFSICHSKVGWPGHGGASR	Same	485173	chr11:1088255-1088500+	160	160	-41	0	26	1074896	1110292		26	26;37;47;49;58;76;84;101;106;117;119;232;239;262;267;282;322;357;644;745;802;817;861;890;938;1001;1043;1115;1133;1198;1235;1800;1830;1833;2008;2473;2531;3336;3368;3875;4783;5467;5938;7537;9174;10066;13564;15625;16639;20137;22229;39446;46634;65203	=hyperlink("http://genome.ucsc.edu/cgi-bin/hgTracks?db=hg38&position=chr11:1074896-1110292&complement_hg38=0&hgt.revCmplDisp_hg38=0", "ClusterUCSCview")		0.634146341463	0.527809869615	16.8076036585	0.852	3.82668414634	12.9809195122	0.972773720624	1.02599007569	948
120	500528	chr13:113403390-113403497-	NoOverlap	chr13	113403390	113403497	-	9.28934444901	36	0.7644562278	-1.50682785445	10.7961723035		NA	=hyperlink("https://data.broadinstitute.org/compbio1/cav.php?alnset=hg38_20&interval=chr13;113403389;108;0&strand=-&prologue=135&epilogue=135&spliceSites=hg&hideInserts&wrap=45&footer=chr13%3A113403390-113403497-", "CodAlignView")	=hyperlink("http://genome.ucsc.edu/cgi-bin/hgTracks?hgHubConnect.destUrl=..%2Fcgi-bin%2FhgTracks&db=hg38&position=chr13%3A113403390-113403497&hgt.suggest=&hgt.suggestTrack=refGene&Submit=submit&hgsid=240353321&hgt.newJQuery=1", "UCSC")	1.04216669422	1.07611403734	0.991721861619	114057705	114057812	=hyperlink("https://data.broadinstitute.org/compbio1/cav.php?alnset=hg19&interval=chr13;114057704;108;0&strand=-&prologue=135&epilogue=135&spliceSites=hg&hideInserts&wrap=45&footer=chr13%3A113403390-113403497-_hg19", "CodAlignView19")	=hyperlink("http://genome.ucsc.edu/cgi-bin/hgTracks?hgHubConnect.destUrl=..%2Fcgi-bin%2FhgTracks&db=hg19&position=chr13%3A114057705-114057812&hgt.suggest=&hgt.suggestTrack=refGene&Submit=submit&hgsid=240353321&hgt.newJQuery=1", "UCSC19")	GRSRHLAKYKAQSFRDQRAFDLSFRPMSVRASDTSELPK	None				NA	NA	0	100	113403390	113410417	Best	120	120;186;577;628;905;2155;43193	=hyperlink("http://genome.ucsc.edu/cgi-bin/hgTracks?db=hg38&position=chr13:113403390-113410417&complement_hg38=1&hgt.revCmplDisp_hg38=1", "ClusterUCSCview")		0.601851851852	0.511363636364	14.9085305556	0.8124	1.31400555556	13.594525	1.04362719693	1.03334937156	325	Best
121	477287	chr10:47922753-47923091+	NoOverlap	chr10	47922753	47923091	+	11.1458770596	113	0.831107204081	2.23621506673	8.90966199286		NA	=hyperlink("https://data.broadinstitute.org/compbio1/cav.php?alnset=hg38_20&interval=chr10;47922752;339;0&prologue=135&epilogue=135&spliceSites=hg&hideInserts&wrap=45&footer=chr10%3A47922753-47923091%2B", "CodAlignView")	=hyperlink("http://genome.ucsc.edu/cgi-bin/hgTracks?hgHubConnect.destUrl=..%2Fcgi-bin%2FhgTracks&db=hg38&position=chr10%3A47922753-47923091&hgt.suggest=&hgt.suggestTrack=refGene&Submit=submit&hgsid=240353321&hgt.newJQuery=1", "UCSC")	1.0495806341	1.07529453777	1.03861200811	47087549	47087887	=hyperlink("https://data.broadinstitute.org/compbio1/cav.php?alnset=hg19&interval=chr10;47087548;339;0&prologue=135&epilogue=135&spliceSites=hg&hideInserts&wrap=45&footer=chr10%3A47922753-47923091%2B_hg19", "CodAlignView19")	=hyperlink("http://genome.ucsc.edu/cgi-bin/hgTracks?hgHubConnect.destUrl=..%2Fcgi-bin%2FhgTracks&db=hg19&position=chr10%3A47087549-47087887&hgt.suggest=&hgt.suggestTrack=refGene&Submit=submit&hgsid=240353321&hgt.newJQuery=1", "UCSC19")	GTYSLRAGHMKQVNVVLVVMVVAFAVLWLPLHVFNSLEDWHHEAIPICHGNLIFLVCHLLAMASTCVNPFIYGFLNTNFKKEIKALVLTCQQSAPLEESEHLPLSTVHTEVSKGSLRLSGR	Same	479180	chr10:47922753-47923091+	87	87	34	0	101	47922111	47923091	Best	121	121;517	=hyperlink("http://genome.ucsc.edu/cgi-bin/hgTracks?db=hg38&position=chr10:47922111-47923091&complement_hg38=0&hgt.revCmplDisp_hg38=0", "ClusterUCSCview")		0.566371681416	0.147535632684	14.4675902655	0.8718	3.49389026549	10.9737	1.02243956984	1.0485422042	553	Best
122	487333	chr11:16815166-16815297-	NoOverlap	chr11	16815166	16815297	-	9.4341499902	44	0.941239240656	1.7453863694	7.6887636208		NA	=hyperlink("https://data.broadinstitute.org/compbio1/cav.php?alnset=hg38_20&interval=chr11;16815165;132;0&strand=-&prologue=135&epilogue=135&spliceSites=hg&hideInserts&wrap=45&footer=chr11%3A16815166-16815297-", "CodAlignView")	=hyperlink("http://genome.ucsc.edu/cgi-bin/hgTracks?hgHubConnect.destUrl=..%2Fcgi-bin%2FhgTracks&db=hg38&position=chr11%3A16815166-16815297&hgt.suggest=&hgt.suggestTrack=refGene&Submit=submit&hgsid=240353321&hgt.newJQuery=1", "UCSC")	1.07291171348	1.07492311422	1.05083835256	16836713	16836844	=hyperlink("https://data.broadinstitute.org/compbio1/cav.php?alnset=hg19&interval=chr11;16836712;132;0&strand=-&prologue=135&epilogue=135&spliceSites=hg&hideInserts&wrap=45&footer=chr11%3A16815166-16815297-_hg19", "CodAlignView19")	=hyperlink("http://genome.ucsc.edu/cgi-bin/hgTracks?hgHubConnect.destUrl=..%2Fcgi-bin%2FhgTracks&db=hg19&position=chr11%3A16836713-16836844&hgt.suggest=&hgt.suggestTrack=refGene&Submit=submit&hgsid=240353321&hgt.newJQuery=1", "UCSC19")	LPCAVSTHLQLEELSLLLTRLRRHQAKLASVRNFAISQLLQHQLTFPTCQVSTGGLLSGPGAGSDMLAR	Same	489305	chr11:16815166-16815297-	100	100	22	0	102	16807082	16815297	Best	122	122;22826;24982	=hyperlink("http://genome.ucsc.edu/cgi-bin/hgTracks?db=hg38&position=chr11:16807082-16815297&complement_hg38=1&hgt.revCmplDisp_hg38=1", "ClusterUCSCview")		0.590909090909	0.441176470588	11.3026681818	0.9998	-0.856963636364	12.1596318182	1.06450309015	1.03969823604	113	Best
123	488724	chr11:67524212-67524376-	NoOverlap	chr11	67524212	67524376	-	7.83536361537	55	0.713683319808	-1.22286726683	9.05823088221		NA	=hyperlink("https://data.broadinstitute.org/compbio1/cav.php?alnset=hg38_20&interval=chr11;67524211;165;0&strand=-&prologue=135&epilogue=135&spliceSites=hg&hideInserts&wrap=45&footer=chr11%3A67524212-67524376-", "CodAlignView")	=hyperlink("http://genome.ucsc.edu/cgi-bin/hgTracks?hgHubConnect.destUrl=..%2Fcgi-bin%2FhgTracks&db=hg38&position=chr11%3A67524212-67524376&hgt.suggest=&hgt.suggestTrack=refGene&Submit=submit&hgsid=240353321&hgt.newJQuery=1", "UCSC")	1.00077869244	1.07458737383	1.00493565571	67291683	67291847	=hyperlink("https://data.broadinstitute.org/compbio1/cav.php?alnset=hg19&interval=chr11;67291682;165;0&strand=-&prologue=135&epilogue=135&spliceSites=hg&hideInserts&wrap=45&footer=chr11%3A67524212-67524376-_hg19", "CodAlignView19")	=hyperlink("http://genome.ucsc.edu/cgi-bin/hgTracks?hgHubConnect.destUrl=..%2Fcgi-bin%2FhgTracks&db=hg19&position=chr11%3A67291683-67291847&hgt.suggest=&hgt.suggestTrack=refGene&Submit=submit&hgsid=240353321&hgt.newJQuery=1", "UCSC19")	YQALISMAQPQGPAEGSLPTGDPSPSEGTPGTSQAPGSPAATRRRELLRELEAQVQAAYGQVMR	Same	490712	chr11:67524212-67524376-	123	123	0	0	103	67524212	67524376	Best	123	123	=hyperlink("http://genome.ucsc.edu/cgi-bin/hgTracks?db=hg38&position=chr11:67524212-67524376&complement_hg38=1&hgt.revCmplDisp_hg38=1", "ClusterUCSCview")		0.733333333333	0.318181818182	12.16496	0.9685	-2.70370363636	14.8686636364	1.01831669436	0.963123564978	585	Best
124	540198	chr2:135027538-135027678-	NoOverlap	chr2	135027538	135027678	-	9.43167870603	47	0.892775827112	2.35461064476	7.07706806127		NA	=hyperlink("https://data.broadinstitute.org/compbio1/cav.php?alnset=hg38_20&interval=chr2;135027537;141;0&strand=-&prologue=135&epilogue=135&spliceSites=hg&hideInserts&wrap=45&footer=chr2%3A135027538-135027678-", "CodAlignView")	=hyperlink("http://genome.ucsc.edu/cgi-bin/hgTracks?hgHubConnect.destUrl=..%2Fcgi-bin%2FhgTracks&db=hg38&position=chr2%3A135027538-135027678&hgt.suggest=&hgt.suggestTrack=refGene&Submit=submit&hgsid=240353321&hgt.newJQuery=1", "UCSC")	1.06702562956	1.07428706568	1.05051671645	135785108	135785248	=hyperlink("https://data.broadinstitute.org/compbio1/cav.php?alnset=hg19&interval=chr2;135785107;141;0&strand=-&prologue=135&epilogue=135&spliceSites=hg&hideInserts&wrap=45&footer=chr2%3A135027538-135027678-_hg19", "CodAlignView19")	=hyperlink("http://genome.ucsc.edu/cgi-bin/hgTracks?hgHubConnect.destUrl=..%2Fcgi-bin%2FhgTracks&db=hg19&position=chr2%3A135785108-135785248&hgt.suggest=&hgt.suggestTrack=refGene&Submit=submit&hgsid=240353321&hgt.newJQuery=1", "UCSC19")	ASEEFLDINFPNQHGLTPLMLAVRDVDLFESLDMLTVYKPVEVLSQLLRHHA	Same	541560	chr2:135027538-135027678-	66	66	58	0	104	135024648	135040536	Best	124	124;489;494;8049	=hyperlink("http://genome.ucsc.edu/cgi-bin/hgTracks?db=hg38&position=chr2:135024648-135040536&complement_hg38=1&hgt.revCmplDisp_hg38=1", "ClusterUCSCview")		0.460992907801	0.0	15.3764042553	0.9818	4.11639361702	11.2600106383	1.0424168835	1.04417434227	338	Best
125	543323	chr20:36206368-36206505+	NoOverlap	chr20	36206368	36206505	+	9.21172613132	46	0.837668222423	2.13073691855	7.08098921277		NA	=hyperlink("https://data.broadinstitute.org/compbio1/cav.php?alnset=hg38_20&interval=chr20;36206367;138;0&prologue=135&epilogue=135&spliceSites=hg&hideInserts&wrap=45&footer=chr20%3A36206368-36206505%2B", "CodAlignView")	=hyperlink("http://genome.ucsc.edu/cgi-bin/hgTracks?hgHubConnect.destUrl=..%2Fcgi-bin%2FhgTracks&db=hg38&position=chr20%3A36206368-36206505&hgt.suggest=&hgt.suggestTrack=refGene&Submit=submit&hgsid=240353321&hgt.newJQuery=1", "UCSC")	1.07136035519	1.073385621	1.05096680439	34794290	34794427	=hyperlink("https://data.broadinstitute.org/compbio1/cav.php?alnset=hg19&interval=chr20;34794289;138;0&prologue=135&epilogue=135&spliceSites=hg&hideInserts&wrap=45&footer=chr20%3A36206368-36206505%2B_hg19", "CodAlignView19")	=hyperlink("http://genome.ucsc.edu/cgi-bin/hgTracks?hgHubConnect.destUrl=..%2Fcgi-bin%2FhgTracks&db=hg19&position=chr20%3A34794290-34794427&hgt.suggest=&hgt.suggestTrack=refGene&Submit=submit&hgsid=240353321&hgt.newJQuery=1", "UCSC19")	GLEEPHTCGRPTAPGTRPAEVDVLSPASDKGGLQSFLLDPAHAEARAELSNETDTSFAERSFYLNYEEKDSEDQVLPPPLEER	Same	544712	chr20:36206368-36206505+	63	63	62	0	105	36205843	36208375	Best	125	125;723;906;1185;1244;1425;3209;4167;4835;30161	=hyperlink("http://genome.ucsc.edu/cgi-bin/hgTracks?db=hg38&position=chr20:36205843-36208375&complement_hg38=0&hgt.revCmplDisp_hg38=0", "ClusterUCSCview")		0.449275362319	0.432601880878	12.9813847826	0.9647	1.82358478261	11.1578	1.05832031462	1.04750043347	172	Best
126	559042	chr4:55820027-55820143+	NoOverlap	chr4	55820027	55820143	+	12.3539050328	39	0.860393252382	5.71039235745	6.6435126754		NA	=hyperlink("https://data.broadinstitute.org/compbio1/cav.php?alnset=hg38_20&interval=chr4;55820026;117;0&prologue=135&epilogue=135&spliceSites=hg&hideInserts&wrap=45&footer=chr4%3A55820027-55820143%2B", "CodAlignView")	=hyperlink("http://genome.ucsc.edu/cgi-bin/hgTracks?hgHubConnect.destUrl=..%2Fcgi-bin%2FhgTracks&db=hg38&position=chr4%3A55820027-55820143&hgt.suggest=&hgt.suggestTrack=refGene&Submit=submit&hgsid=240353321&hgt.newJQuery=1", "UCSC")	1.05927471073	1.0732493914	1.03834997024	56686193	56686309	=hyperlink("https://data.broadinstitute.org/compbio1/cav.php?alnset=hg19&interval=chr4;56686192;117;0&prologue=135&epilogue=135&spliceSites=hg&hideInserts&wrap=45&footer=chr4%3A55820027-55820143%2B_hg19", "CodAlignView19")	=hyperlink("http://genome.ucsc.edu/cgi-bin/hgTracks?hgHubConnect.destUrl=..%2Fcgi-bin%2FhgTracks&db=hg19&position=chr4%3A56686193-56686309&hgt.suggest=&hgt.suggestTrack=refGene&Submit=submit&hgsid=240353321&hgt.newJQuery=1", "UCSC19")	TSGQVELEEMSSLVKEDLEKKLFKPLSQNLYEFIEIEFSVQDRYYLCVSGNLFLLLSFQK	Same	560027	chr4:55820027-55820143+	72	72	54	0	106	55820027	55837348	Best	126	126;431;821	=hyperlink("http://genome.ucsc.edu/cgi-bin/hgTracks?db=hg38&position=chr4:55820027-55837348&complement_hg38=0&hgt.revCmplDisp_hg38=0", "ClusterUCSCview")		0.42735042735	0.576354679803	19.9507384615	0.9914	7.58201025641	12.3687282051	1.03041335138	1.05040593818	476	Best
127	565266	chr5:127941235-127941354+	NoOverlap	chr5	127941235	127941354	+	10.3600299239	40	0.861799420157	-2.3767650336	12.7367949575		NA	=hyperlink("https://data.broadinstitute.org/compbio1/cav.php?alnset=hg38_20&interval=chr5;127941234;120;0&prologue=135&epilogue=135&spliceSites=hg&hideInserts&wrap=45&footer=chr5%3A127941235-127941354%2B", "CodAlignView")	=hyperlink("http://genome.ucsc.edu/cgi-bin/hgTracks?hgHubConnect.destUrl=..%2Fcgi-bin%2FhgTracks&db=hg38&position=chr5%3A127941235-127941354&hgt.suggest=&hgt.suggestTrack=refGene&Submit=submit&hgsid=240353321&hgt.newJQuery=1", "UCSC")	1.08312782289	1.07318031859	0.935248050324	127276927	127277046	=hyperlink("https://data.broadinstitute.org/compbio1/cav.php?alnset=hg19&interval=chr5;127276926;120;0&prologue=135&epilogue=135&spliceSites=hg&hideInserts&wrap=45&footer=chr5%3A127941235-127941354%2B_hg19", "CodAlignView19")	=hyperlink("http://genome.ucsc.edu/cgi-bin/hgTracks?hgHubConnect.destUrl=..%2Fcgi-bin%2FhgTracks&db=hg19&position=chr5%3A127276927-127277046&hgt.suggest=&hgt.suggestTrack=refGene&Submit=submit&hgsid=240353321&hgt.newJQuery=1", "UCSC19")	TAQTFLFLFALEDSLLEGFCGGLPPVEEGDRKISLIMELSTQVSLQTERITQLKEVLEEKERKIQQLEAER	Same	566257	chr5:127941235-127941354+	91	91	36	0	107	127941235	127941354	Best	127	127	=hyperlink("http://genome.ucsc.edu/cgi-bin/hgTracks?db=hg38&position=chr5:127941235-127941354&complement_hg38=0&hgt.revCmplDisp_hg38=0", "ClusterUCSCview")		0.416666666667	0.0	15.8525025	0.9946	-3.5183475	19.37085	1.05343197735	0.938336329278	216	Best
128	510828	chr16:19307548-19307676+	NoOverlap	chr16	19307548	19307676	+	9.57532093938	43	0.724970679612	1.7020139611	7.87330697828		NA	=hyperlink("https://data.broadinstitute.org/compbio1/cav.php?alnset=hg38_20&interval=chr16;19307547;129;0&prologue=135&epilogue=135&spliceSites=hg&hideInserts&wrap=45&footer=chr16%3A19307548-19307676%2B", "CodAlignView")	=hyperlink("http://genome.ucsc.edu/cgi-bin/hgTracks?hgHubConnect.destUrl=..%2Fcgi-bin%2FhgTracks&db=hg38&position=chr16%3A19307548-19307676&hgt.suggest=&hgt.suggestTrack=refGene&Submit=submit&hgsid=240353321&hgt.newJQuery=1", "UCSC")	1.0577725245	1.07300497608	1.05029851988	19318870	19318998	=hyperlink("https://data.broadinstitute.org/compbio1/cav.php?alnset=hg19&interval=chr16;19318869;129;0&prologue=135&epilogue=135&spliceSites=hg&hideInserts&wrap=45&footer=chr16%3A19307548-19307676%2B_hg19", "CodAlignView19")	=hyperlink("http://genome.ucsc.edu/cgi-bin/hgTracks?hgHubConnect.destUrl=..%2Fcgi-bin%2FhgTracks&db=hg19&position=chr16%3A19318870-19318998&hgt.suggest=&hgt.suggestTrack=refGene&Submit=submit&hgsid=240353321&hgt.newJQuery=1", "UCSC19")	SSSWLASLSLWVEPSQEGQFEWTDGSSYDYSYWDGSQPDDGVHADPEEEDCVQIWYRPTSGGYP	Same	512466	chr16:19307548-19307676+	107	107	21	0	108	19307548	19309068	Best	128	128;1594	=hyperlink("http://genome.ucsc.edu/cgi-bin/hgTracks?db=hg38&position=chr16:19307548-19309068&complement_hg38=0&hgt.revCmplDisp_hg38=0", "ClusterUCSCview")		0.558139534884	0.405979543666	10.7386186047	0.783	-2.0363372093	12.774955814	1.04600092609	1.0307406839	302	Best
129	526657	chr19:1525592-1525714+	NoOverlap	chr19	1525592	1525714	+	11.4120097742	41	0.732491854101	1.67210242915	9.73990734503		NA	=hyperlink("https://data.broadinstitute.org/compbio1/cav.php?alnset=hg38_20&interval=chr19;1525591;123;0&prologue=135&epilogue=135&spliceSites=hg&hideInserts&wrap=45&footer=chr19%3A1525592-1525714%2B", "CodAlignView")	=hyperlink("http://genome.ucsc.edu/cgi-bin/hgTracks?hgHubConnect.destUrl=..%2Fcgi-bin%2FhgTracks&db=hg38&position=chr19%3A1525592-1525714&hgt.suggest=&hgt.suggestTrack=refGene&Submit=submit&hgsid=240353321&hgt.newJQuery=1", "UCSC")	1.06925247454	1.07297568163	1.02009440536	1525591	1525713	=hyperlink("https://data.broadinstitute.org/compbio1/cav.php?alnset=hg19&interval=chr19;1525590;123;0&prologue=135&epilogue=135&spliceSites=hg&hideInserts&wrap=45&footer=chr19%3A1525592-1525714%2B_hg19", "CodAlignView19")	=hyperlink("http://genome.ucsc.edu/cgi-bin/hgTracks?hgHubConnect.destUrl=..%2Fcgi-bin%2FhgTracks&db=hg19&position=chr19%3A1525591-1525713&hgt.suggest=&hgt.suggestTrack=refGene&Submit=submit&hgsid=240353321&hgt.newJQuery=1", "UCSC19")	ASCSLCPAAGGYMSGPCLQVEREIALHSRLRPRNIVAFHGHFADRDHVYMVLEYCSRQVPR	Same	528102	chr19:1525592-1525714+	116	116	13	0	61	1524154	1533821		68	68;129;412;744;947;2039;3059;9713	=hyperlink("http://genome.ucsc.edu/cgi-bin/hgTracks?db=hg38&position=chr19:1524154-1533821&complement_hg38=0&hgt.revCmplDisp_hg38=0", "ClusterUCSCview")		0.626016260163	0.82995951417	21.2336487805	0.9187	-0.427946341463	21.661595122	1.04951690061	0.955045825358	265
130	566419	chr5:170681069-170681185+	NoOverlap	chr5	170681069	170681185	+	11.2002154061	39	0.73283252441	2.29911546524	8.90109994091		NA	=hyperlink("https://data.broadinstitute.org/compbio1/cav.php?alnset=hg38_20&interval=chr5;170681068;117;0&prologue=135&epilogue=135&spliceSites=hg&hideInserts&wrap=45&footer=chr5%3A170681069-170681185%2B", "CodAlignView")	=hyperlink("http://genome.ucsc.edu/cgi-bin/hgTracks?hgHubConnect.destUrl=..%2Fcgi-bin%2FhgTracks&db=hg38&position=chr5%3A170681069-170681185&hgt.suggest=&hgt.suggestTrack=refGene&Submit=submit&hgsid=240353321&hgt.newJQuery=1", "UCSC")	1.06884834141	1.07284436457	1.04419916884	170108073	170108189	=hyperlink("https://data.broadinstitute.org/compbio1/cav.php?alnset=hg19&interval=chr5;170108072;117;0&prologue=135&epilogue=135&spliceSites=hg&hideInserts&wrap=45&footer=chr5%3A170681069-170681185%2B_hg19", "CodAlignView19")	=hyperlink("http://genome.ucsc.edu/cgi-bin/hgTracks?hgHubConnect.destUrl=..%2Fcgi-bin%2FhgTracks&db=hg19&position=chr5%3A170108073-170108189&hgt.suggest=&hgt.suggestTrack=refGene&Submit=submit&hgsid=240353321&hgt.newJQuery=1", "UCSC19")	MWAEGESEGLQTLGIVVVVCSSLKLLHYLGLIDLSDGKR	Same	567417	chr5:170681069-170681185+	112	112	18	0	109	170681069	170681185	Best	130	130	=hyperlink("http://genome.ucsc.edu/cgi-bin/hgTracks?db=hg38&position=chr5:170681069-170681185&complement_hg38=0&hgt.revCmplDisp_hg38=0", "ClusterUCSCview")		0.555555555556	0.684210526316	20.5922	0.9771	3.13800769231	17.4541923077	1.02539583503	0.978488350215	520	Best
131	536448	chr2:200750467-200750577+	NoOverlap	chr2	200750467	200750577	+	10.5038351787	37	0.925184603235	2.50581879592	7.99801638279		NA	=hyperlink("https://data.broadinstitute.org/compbio1/cav.php?alnset=hg38_20&interval=chr2;200750466;111;0&prologue=135&epilogue=135&spliceSites=hg&hideInserts&wrap=45&footer=chr2%3A200750467-200750577%2B", "CodAlignView")	=hyperlink("http://genome.ucsc.edu/cgi-bin/hgTracks?hgHubConnect.destUrl=..%2Fcgi-bin%2FhgTracks&db=hg38&position=chr2%3A200750467-200750577&hgt.suggest=&hgt.suggestTrack=refGene&Submit=submit&hgsid=240353321&hgt.newJQuery=1", "UCSC")	1.08035063821	1.07201153431	1.05531738153	201615190	201615300	=hyperlink("https://data.broadinstitute.org/compbio1/cav.php?alnset=hg19&interval=chr2;201615189;111;0&prologue=135&epilogue=135&spliceSites=hg&hideInserts&wrap=45&footer=chr2%3A200750467-200750577%2B_hg19", "CodAlignView19")	=hyperlink("http://genome.ucsc.edu/cgi-bin/hgTracks?hgHubConnect.destUrl=..%2Fcgi-bin%2FhgTracks&db=hg19&position=chr2%3A201615190-201615300&hgt.suggest=&hgt.suggestTrack=refGene&Submit=submit&hgsid=240353321&hgt.newJQuery=1", "UCSC19")	SIDVSKALELPEVVDVITAEDIPGTNGAEGDKLLAVDK	Same	537814	chr2:200750467-200750577+	92	92	39	0	110	200750467	200750577	Best	131	131	=hyperlink("http://genome.ucsc.edu/cgi-bin/hgTracks?db=hg38&position=chr2:200750467-200750577&complement_hg38=0&hgt.revCmplDisp_hg38=0", "ClusterUCSCview")		0.477477477477	0.321739130435	14.4182405405	0.9739	4.38776216216	10.0304783784	1.06225800018	1.04988383066	128	Best
132	531040	chr19:37831567-37831674-	NoOverlap	chr19	37831567	37831674	-	6.3354972899	36	0.78862779007	-4.17120285332	10.5067001432		NA	=hyperlink("https://data.broadinstitute.org/compbio1/cav.php?alnset=hg38_20&interval=chr19;37831566;108;0&strand=-&prologue=135&epilogue=135&spliceSites=hg&hideInserts&wrap=45&footer=chr19%3A37831567-37831674-", "CodAlignView")	=hyperlink("http://genome.ucsc.edu/cgi-bin/hgTracks?hgHubConnect.destUrl=..%2Fcgi-bin%2FhgTracks&db=hg38&position=chr19%3A37831567-37831674&hgt.suggest=&hgt.suggestTrack=refGene&Submit=submit&hgsid=240353321&hgt.newJQuery=1", "UCSC")	0.850679737737	1.07149165533	0.992534018657	38322207	38322314	=hyperlink("https://data.broadinstitute.org/compbio1/cav.php?alnset=hg19&interval=chr19;38322206;108;0&strand=-&prologue=135&epilogue=135&spliceSites=hg&hideInserts&wrap=45&footer=chr19%3A37831567-37831674-_hg19", "CodAlignView19")	=hyperlink("http://genome.ucsc.edu/cgi-bin/hgTracks?hgHubConnect.destUrl=..%2Fcgi-bin%2FhgTracks&db=hg19&position=chr19%3A38322207-38322314&hgt.suggest=&hgt.suggestTrack=refGene&Submit=submit&hgsid=240353321&hgt.newJQuery=1", "UCSC19")	FLGTVPCHFSTSCLFYDPEAELLLSGTLGAVVTWFILPNGMGIEMAQIVPMADHELVQGFSLNGPQGSLLALCEDTVR	Same	532507	chr19:37831567-37831674-	85	85	47	0	111	37829091	37833481	Best	132	132;139;298;685;731;916;1037;1165;1199;1335;1604;1659;2285;4196;6356;8064;56391	=hyperlink("http://genome.ucsc.edu/cgi-bin/hgTracks?db=hg38&position=chr19:37829091-37833481&complement_hg38=1&hgt.revCmplDisp_hg38=1", "ClusterUCSCview")		0.518518518519	0.138461538462	14.0484138889	0.9204	-2.483225	16.5316388889	1.05889256181	0.971753543455	168	Best
133	494076	chr12:2855144-2855269-	NoOverlap	chr12	2855144	2855269	-	16.5889786113	42	0.856425319804	1.54252143701	15.0464571743		NA	=hyperlink("https://data.broadinstitute.org/compbio1/cav.php?alnset=hg38_20&interval=chr12;2855143;126;0&strand=-&prologue=135&epilogue=135&spliceSites=hg&hideInserts&wrap=45&footer=chr12%3A2855144-2855269-", "CodAlignView")	=hyperlink("http://genome.ucsc.edu/cgi-bin/hgTracks?hgHubConnect.destUrl=..%2Fcgi-bin%2FhgTracks&db=hg38&position=chr12%3A2855144-2855269&hgt.suggest=&hgt.suggestTrack=refGene&Submit=submit&hgsid=240353321&hgt.newJQuery=1", "UCSC")	1.03652461408	1.07127340092	0.98562277967	2964310	2964435	=hyperlink("https://data.broadinstitute.org/compbio1/cav.php?alnset=hg19&interval=chr12;2964309;126;0&strand=-&prologue=135&epilogue=135&spliceSites=hg&hideInserts&wrap=45&footer=chr12%3A2855144-2855269-_hg19", "CodAlignView19")	=hyperlink("http://genome.ucsc.edu/cgi-bin/hgTracks?hgHubConnect.destUrl=..%2Fcgi-bin%2FhgTracks&db=hg19&position=chr12%3A2964310-2964435&hgt.suggest=&hgt.suggestTrack=refGene&Submit=submit&hgsid=240353321&hgt.newJQuery=1", "UCSC19")	LIHPWKGGAQHTWGFHTWLDVCRLPATFPTQPDRPYDSNVWRWLTDSNAHR	Same	496070	chr12:2855144-2855269-	101	101	32	0	6	2849327	2855413		6	6;133;515;985;1632;2840;5109	=hyperlink("http://genome.ucsc.edu/cgi-bin/hgTracks?db=hg38&position=chr12:2849327-2855413&complement_hg38=1&hgt.revCmplDisp_hg38=1", "ClusterUCSCview")		0.650793650794	0.45652173913	31.4531666667	0.9838	7.27975714286	24.1734095238	1.04900193434	0.998490636242	270
134	466285	chr1:92166967-92167083+	NoOverlap	chr1	92166967	92167083	+	9.82747433583	39	0.95719844358	1.66888197607	8.15859235976		NA	=hyperlink("https://data.broadinstitute.org/compbio1/cav.php?alnset=hg38_20&interval=chr1;92166966;117;0&prologue=135&epilogue=135&spliceSites=hg&hideInserts&wrap=45&footer=chr1%3A92166967-92167083%2B", "CodAlignView")	=hyperlink("http://genome.ucsc.edu/cgi-bin/hgTracks?hgHubConnect.destUrl=..%2Fcgi-bin%2FhgTracks&db=hg38&position=chr1%3A92166967-92167083&hgt.suggest=&hgt.suggestTrack=refGene&Submit=submit&hgsid=240353321&hgt.newJQuery=1", "UCSC")	1.07540735476	1.07085008145	1.0521589258	92632524	92632640	=hyperlink("https://data.broadinstitute.org/compbio1/cav.php?alnset=hg19&interval=chr1;92632523;117;0&prologue=135&epilogue=135&spliceSites=hg&hideInserts&wrap=45&footer=chr1%3A92166967-92167083%2B_hg19", "CodAlignView19")	=hyperlink("http://genome.ucsc.edu/cgi-bin/hgTracks?hgHubConnect.destUrl=..%2Fcgi-bin%2FhgTracks&db=hg19&position=chr1%3A92632524-92632640&hgt.suggest=&hgt.suggestTrack=refGene&Submit=submit&hgsid=240353321&hgt.newJQuery=1", "UCSC19")	NAAFLLMESDRLIISLPRVKWTEAALTMASQLQEKCIAFIVDNFSK	Same	468145	chr1:92166967-92167083+	140	140	-6	0	112	92166967	92168865	Best	134	134;7051;73484	=hyperlink("http://genome.ucsc.edu/cgi-bin/hgTracks?db=hg38&position=chr1:92166967-92168865&complement_hg38=0&hgt.revCmplDisp_hg38=0", "ClusterUCSCview")		0.435897435897	0.363354037267	16.4578923077	0.9792	2.15923846154	14.2986538462	1.0466059916	1.01746411104	296	Best
135	465044	chr1:42793600-42793740+	NoOverlap	chr1	42793600	42793740	+	10.5921446339	47	0.835062635038	3.2764341641	7.31571046976		NA	=hyperlink("https://data.broadinstitute.org/compbio1/cav.php?alnset=hg38_20&interval=chr1;42793599;141;0&prologue=135&epilogue=135&spliceSites=hg&hideInserts&wrap=45&footer=chr1%3A42793600-42793740%2B", "CodAlignView")	=hyperlink("http://genome.ucsc.edu/cgi-bin/hgTracks?hgHubConnect.destUrl=..%2Fcgi-bin%2FhgTracks&db=hg38&position=chr1%3A42793600-42793740&hgt.suggest=&hgt.suggestTrack=refGene&Submit=submit&hgsid=240353321&hgt.newJQuery=1", "UCSC")	1.05068573992	1.07077362378	1.05012685638	43259271	43259411	=hyperlink("https://data.broadinstitute.org/compbio1/cav.php?alnset=hg19&interval=chr1;43259270;141;0&prologue=135&epilogue=135&spliceSites=hg&hideInserts&wrap=45&footer=chr1%3A42793600-42793740%2B_hg19", "CodAlignView19")	=hyperlink("http://genome.ucsc.edu/cgi-bin/hgTracks?hgHubConnect.destUrl=..%2Fcgi-bin%2FhgTracks&db=hg19&position=chr1%3A43259271-43259411&hgt.suggest=&hgt.suggestTrack=refGene&Submit=submit&hgsid=240353321&hgt.newJQuery=1", "UCSC19")	GSISSSNLGPSGAGAELNDFAVFTTFGLASALLLGVDGLLSGILAIIYVSAASFHLCFYSPGEWNQGCLR	Same	466904	chr1:42793600-42793740+	74	74	61	0	113	42789876	42798195	Best	135	135;762;863;3977;11957	=hyperlink("http://genome.ucsc.edu/cgi-bin/hgTracks?db=hg38&position=chr1:42789876-42798195&complement_hg38=0&hgt.revCmplDisp_hg38=0", "ClusterUCSCview")		0.539007092199	0.491289198606	18.3908319149	0.9948	7.26583617021	11.1249957447	1.01198771736	1.04473428683	636
136	499774	chr13:51085432-51085560-	NoOverlap	chr13	51085432	51085560	-	12.2859187078	43	0.819800532646	5.30059541103	6.98532329673		NA	=hyperlink("https://data.broadinstitute.org/compbio1/cav.php?alnset=hg38_20&interval=chr13;51085431;129;0&strand=-&prologue=135&epilogue=135&spliceSites=hg&hideInserts&wrap=45&footer=chr13%3A51085432-51085560-", "CodAlignView")	=hyperlink("http://genome.ucsc.edu/cgi-bin/hgTracks?hgHubConnect.destUrl=..%2Fcgi-bin%2FhgTracks&db=hg38&position=chr13%3A51085432-51085560&hgt.suggest=&hgt.suggestTrack=refGene&Submit=submit&hgsid=240353321&hgt.newJQuery=1", "UCSC")	1.04417178157	1.0705995402	1.04873236215	51659568	51659696	=hyperlink("https://data.broadinstitute.org/compbio1/cav.php?alnset=hg19&interval=chr13;51659567;129;0&strand=-&prologue=135&epilogue=135&spliceSites=hg&hideInserts&wrap=45&footer=chr13%3A51085432-51085560-_hg19", "CodAlignView19")	=hyperlink("http://genome.ucsc.edu/cgi-bin/hgTracks?hgHubConnect.destUrl=..%2Fcgi-bin%2FhgTracks&db=hg19&position=chr13%3A51659568-51659696&hgt.suggest=&hgt.suggestTrack=refGene&Submit=submit&hgsid=240353321&hgt.newJQuery=1", "UCSC19")	EPPHLAYVPIFNGHIFHCIPPAPQLQSQICFAWLLGTWLPTPISCECSVQSALSFALCASQWQALPSWVTCFSLLVATSSREHSLHSNWILRAPRRHSEDIAAHTVHTVDGQFRRSTEHR	Same	501781	chr13:51085432-51085560-	81	81	55	0	114	51084157	51088078	Best	136	136;145;366;1264;1713	=hyperlink("http://genome.ucsc.edu/cgi-bin/hgTracks?db=hg38&position=chr13:51084157-51088078&complement_hg38=1&hgt.revCmplDisp_hg38=1", "ClusterUCSCview")		0.604651162791	0.680290046144	22.2597023256	0.9846	12.5863837209	9.67331860465	1.02461108818	1.0375912024	534
137	492181	chr12:57619773-57619886+	NoOverlap	chr12	57619773	57619886	+	12.2042763516	38	0.815335718559	4.48068934424	7.72358700731		NA	=hyperlink("https://data.broadinstitute.org/compbio1/cav.php?alnset=hg38_20&interval=chr12;57619772;114;0&prologue=135&epilogue=135&spliceSites=hg&hideInserts&wrap=45&footer=chr12%3A57619773-57619886%2B", "CodAlignView")	=hyperlink("http://genome.ucsc.edu/cgi-bin/hgTracks?hgHubConnect.destUrl=..%2Fcgi-bin%2FhgTracks&db=hg38&position=chr12%3A57619773-57619886&hgt.suggest=&hgt.suggestTrack=refGene&Submit=submit&hgsid=240353321&hgt.newJQuery=1", "UCSC")	1.06425066155	1.07038281896	1.05481907362	58013556	58013669	=hyperlink("https://data.broadinstitute.org/compbio1/cav.php?alnset=hg19&interval=chr12;58013555;114;0&prologue=135&epilogue=135&spliceSites=hg&hideInserts&wrap=45&footer=chr12%3A57619773-57619886%2B_hg19", "CodAlignView19")	=hyperlink("http://genome.ucsc.edu/cgi-bin/hgTracks?hgHubConnect.destUrl=..%2Fcgi-bin%2FhgTracks&db=hg19&position=chr12%3A58013556-58013669&hgt.suggest=&hgt.suggestTrack=refGene&Submit=submit&hgsid=240353321&hgt.newJQuery=1", "UCSC19")	LLLARLPALHWLPHYRWRAWLLGDAVAGVTVGIVHVPQGERP	Same	494162	chr12:57619773-57619886+	89	89	48	0	115	57604808	57624781	Best	137	137;276;887;2361;32008;57382;64750;68543	=hyperlink("http://genome.ucsc.edu/cgi-bin/hgTracks?db=hg38&position=chr12:57604808-57624781&complement_hg38=0&hgt.revCmplDisp_hg38=0", "ClusterUCSCview")		0.728070175439	0.736780258519	14.2048289474	0.9064	1.76785	12.4369789474	1.05242160635	1.04539387146	227
138	508585	chr15:41157178-41157345-	NoOverlap	chr15	41157178	41157345	-	8.80364997046	56	0.436144808118	0.312532134354	8.49111783611		NA	=hyperlink("https://data.broadinstitute.org/compbio1/cav.php?alnset=hg38_20&interval=chr15;41157177;168;0&strand=-&prologue=135&epilogue=135&spliceSites=hg&hideInserts&wrap=45&footer=chr15%3A41157178-41157345-", "CodAlignView")	=hyperlink("http://genome.ucsc.edu/cgi-bin/hgTracks?hgHubConnect.destUrl=..%2Fcgi-bin%2FhgTracks&db=hg38&position=chr15%3A41157178-41157345&hgt.suggest=&hgt.suggestTrack=refGene&Submit=submit&hgsid=240353321&hgt.newJQuery=1", "UCSC")	0.826548600316	1.0701045677	1.0217422052	41449376	41449543	=hyperlink("https://data.broadinstitute.org/compbio1/cav.php?alnset=hg19&interval=chr15;41449375;168;0&strand=-&prologue=135&epilogue=135&spliceSites=hg&hideInserts&wrap=45&footer=chr15%3A41157178-41157345-_hg19", "CodAlignView19")	=hyperlink("http://genome.ucsc.edu/cgi-bin/hgTracks?hgHubConnect.destUrl=..%2Fcgi-bin%2FhgTracks&db=hg19&position=chr15%3A41449376-41449543&hgt.suggest=&hgt.suggestTrack=refGene&Submit=submit&hgsid=240353321&hgt.newJQuery=1", "UCSC19")	LFLNLCYYSHSSVSHMALFIVPILIQIP*SFTGAIILIIAHGLTLSLLFCLANSNYERIHNRIISNLASSNLPSLASQSAGITCVCHR	Same	510305	chr15:41157178-41157345-	434	434	-296	22	116	41157178	41157345	Best	138	138	=hyperlink("http://genome.ucsc.edu/cgi-bin/hgTracks?db=hg38&position=chr15:41157178-41157345&complement_hg38=1&hgt.revCmplDisp_hg38=1", "ClusterUCSCview")		0.392857142857	0.347107438017	2.25717857143	0.1041	-0.218657142857	2.47583571429	0.0643164193858	0.696847607572	20533	Best
139	531043	chr19:37833371-37833481-	NoOverlap	chr19	37833371	37833481	-	3.17308382408	37	0.762487550494	-8.77714594313	11.9502297672		NA	=hyperlink("https://data.broadinstitute.org/compbio1/cav.php?alnset=hg38_20&interval=chr19;37833370;111;0&strand=-&prologue=135&epilogue=135&spliceSites=hg&hideInserts&wrap=45&footer=chr19%3A37833371-37833481-", "CodAlignView")	=hyperlink("http://genome.ucsc.edu/cgi-bin/hgTracks?hgHubConnect.destUrl=..%2Fcgi-bin%2FhgTracks&db=hg38&position=chr19%3A37833371-37833481&hgt.suggest=&hgt.suggestTrack=refGene&Submit=submit&hgsid=240353321&hgt.newJQuery=1", "UCSC")	0.252224608233	1.07003738656	0.942884702202	38324011	38324121	=hyperlink("https://data.broadinstitute.org/compbio1/cav.php?alnset=hg19&interval=chr19;38324010;111;0&strand=-&prologue=135&epilogue=135&spliceSites=hg&hideInserts&wrap=45&footer=chr19%3A37833371-37833481-_hg19", "CodAlignView19")	=hyperlink("http://genome.ucsc.edu/cgi-bin/hgTracks?hgHubConnect.destUrl=..%2Fcgi-bin%2FhgTracks&db=hg19&position=chr19%3A38324011-38324121&hgt.suggest=&hgt.suggestTrack=refGene&Submit=submit&hgsid=240353321&hgt.newJQuery=1", "UCSC19")	NDVVLLSDWPETLYRESHHPQNKPFVCFYYSIKVNCFVSLNWMEPCGK	Same	532510	chr19:37833371-37833481-	56	56	83	0	111	37829091	37833481		132	132;139;298;685;731;916;1037;1165;1199;1335;1604;1659;2285;4196;6356;8064;56391	=hyperlink("http://genome.ucsc.edu/cgi-bin/hgTracks?db=hg38&position=chr19:37829091-37833481&complement_hg38=1&hgt.revCmplDisp_hg38=1", "ClusterUCSCview")		0.477477477477	0.165178571429	3.69055945946	0.8691	-14.7588837838	18.4494432432	0.958869703409	0.922074868011	1042
140	578350	chr7:73735729-73735848+	NoOverlap	chr7	73735729	73735848	+	11.8123449981	40	0.781881055924	4.99058501087	6.82175998725		NA	=hyperlink("https://data.broadinstitute.org/compbio1/cav.php?alnset=hg38_20&interval=chr7;73735728;120;0&prologue=135&epilogue=135&spliceSites=hg&hideInserts&wrap=45&footer=chr7%3A73735729-73735848%2B", "CodAlignView")	=hyperlink("http://genome.ucsc.edu/cgi-bin/hgTracks?hgHubConnect.destUrl=..%2Fcgi-bin%2FhgTracks&db=hg38&position=chr7%3A73735729-73735848&hgt.suggest=&hgt.suggestTrack=refGene&Submit=submit&hgsid=240353321&hgt.newJQuery=1", "UCSC")	1.06576686547	1.06984583081	1.04488725637	73150059	73150178	=hyperlink("https://data.broadinstitute.org/compbio1/cav.php?alnset=hg19&interval=chr7;73150058;120;0&prologue=135&epilogue=135&spliceSites=hg&hideInserts&wrap=45&footer=chr7%3A73735729-73735848%2B_hg19", "CodAlignView19")	=hyperlink("http://genome.ucsc.edu/cgi-bin/hgTracks?hgHubConnect.destUrl=..%2Fcgi-bin%2FhgTracks&db=hg19&position=chr7%3A73150059-73150178&hgt.suggest=&hgt.suggestTrack=refGene&Submit=submit&hgsid=240353321&hgt.newJQuery=1", "UCSC19")	KQAVEAELQRCKARLHAMEAQLLEVLEEKLRLRRELEAWEVGECHQGLGGVGK	Same	579391	chr7:73735729-73735848+	96	96	44	0	117	73735456	73743100	Best	140	140;963;2258;15809	=hyperlink("http://genome.ucsc.edu/cgi-bin/hgTracks?db=hg38&position=chr7:73735456-73743100&complement_hg38=0&hgt.revCmplDisp_hg38=0", "ClusterUCSCview")		0.658333333333	0.348330914369	16.2656	1.0	2.9880075	13.2775925	1.04768349897	1.03250359412	284	Best
141	553603	chr3:141681521-141681628+	NoOverlap	chr3	141681521	141681628	+	10.0833027479	36	0.822424404262	1.54871950167	8.53458324621		NA	=hyperlink("https://data.broadinstitute.org/compbio1/cav.php?alnset=hg38_20&interval=chr3;141681520;108;0&prologue=135&epilogue=135&spliceSites=hg&hideInserts&wrap=45&footer=chr3%3A141681521-141681628%2B", "CodAlignView")	=hyperlink("http://genome.ucsc.edu/cgi-bin/hgTracks?hgHubConnect.destUrl=..%2Fcgi-bin%2FhgTracks&db=hg38&position=chr3%3A141681521-141681628&hgt.suggest=&hgt.suggestTrack=refGene&Submit=submit&hgsid=240353321&hgt.newJQuery=1", "UCSC")	1.07616163606	1.06976387931	1.05214127424	141400363	141400470	=hyperlink("https://data.broadinstitute.org/compbio1/cav.php?alnset=hg19&interval=chr3;141400362;108;0&prologue=135&epilogue=135&spliceSites=hg&hideInserts&wrap=45&footer=chr3%3A141681521-141681628%2B_hg19", "CodAlignView19")	=hyperlink("http://genome.ucsc.edu/cgi-bin/hgTracks?hgHubConnect.destUrl=..%2Fcgi-bin%2FhgTracks&db=hg19&position=chr3%3A141400363-141400470&hgt.suggest=&hgt.suggestTrack=refGene&Submit=submit&hgsid=240353321&hgt.newJQuery=1", "UCSC19")	GHTTCPFTTLEIIDCKMDLWSLERLGKALRFSSLHSLVLDYCK	Same	554552	chr3:141681521-141681628+	90	90	51	0	32	141681521	141685950		32	32;141;656	=hyperlink("http://genome.ucsc.edu/cgi-bin/hgTracks?db=hg38&position=chr3:141681521-141685950&complement_hg38=0&hgt.revCmplDisp_hg38=0", "ClusterUCSCview")		0.472222222222	0.664615384615	14.6559222222	0.91	-0.0401222222222	14.6960444444	1.05171772466	1.01202268568	236
142	557715	chr3:183400367-183400471-	NoOverlap	chr3	183400367	183400471	-	7.12059713517	35	0.882321115217	-2.81024864571	9.93084578088		NA	=hyperlink("https://data.broadinstitute.org/compbio1/cav.php?alnset=hg38_20&interval=chr3;183400366;105;0&strand=-&prologue=135&epilogue=135&spliceSites=hg&hideInserts&wrap=45&footer=chr3%3A183400367-183400471-", "CodAlignView")	=hyperlink("http://genome.ucsc.edu/cgi-bin/hgTracks?hgHubConnect.destUrl=..%2Fcgi-bin%2FhgTracks&db=hg38&position=chr3%3A183400367-183400471&hgt.suggest=&hgt.suggestTrack=refGene&Submit=submit&hgsid=240353321&hgt.newJQuery=1", "UCSC")	0.972816933307	1.06973920292	1.01646123439	183118155	183118259	=hyperlink("https://data.broadinstitute.org/compbio1/cav.php?alnset=hg19&interval=chr3;183118154;105;0&strand=-&prologue=135&epilogue=135&spliceSites=hg&hideInserts&wrap=45&footer=chr3%3A183400367-183400471-_hg19", "CodAlignView19")	=hyperlink("http://genome.ucsc.edu/cgi-bin/hgTracks?hgHubConnect.destUrl=..%2Fcgi-bin%2FhgTracks&db=hg19&position=chr3%3A183118155-183118259&hgt.suggest=&hgt.suggestTrack=refGene&Submit=submit&hgsid=240353321&hgt.newJQuery=1", "UCSC19")	CEQQDPRYSPYTLVRITEAEMRAYHRLVGSCIRLEYMAK	Same	558686	chr3:183400367-183400471-	117	117	25	0	118	183400367	183400471	Best	142	142	=hyperlink("http://genome.ucsc.edu/cgi-bin/hgTracks?db=hg38&position=chr3:183400367-183400471&complement_hg38=1&hgt.revCmplDisp_hg38=1", "ClusterUCSCview")		0.495238095238	0.318181818182	9.76985714286	0.9653	-1.62917428571	11.3990314286	0.996873548523	1.06268634034	772	Best
143	571884	chr6:60283565-60283705+	NoOverlap	chr6	60283565	60283705	+	9.14639793875	47	0.857069715874	2.42558715318	6.72081078557		NA	=hyperlink("https://data.broadinstitute.org/compbio1/cav.php?alnset=hg38_20&interval=chr6;60283564;141;0&prologue=135&epilogue=135&spliceSites=hg&hideInserts&wrap=45&footer=chr6%3A60283565-60283705%2B", "CodAlignView")	=hyperlink("http://genome.ucsc.edu/cgi-bin/hgTracks?hgHubConnect.destUrl=..%2Fcgi-bin%2FhgTracks&db=hg38&position=chr6%3A60283565-60283705&hgt.suggest=&hgt.suggestTrack=refGene&Submit=submit&hgsid=240353321&hgt.newJQuery=1", "UCSC")	1.06887267488	1.06951751238	1.04826169505	57246826	57246966	=hyperlink("https://data.broadinstitute.org/compbio1/cav.php?alnset=hg19&interval=chr6;57246825;141;0&prologue=135&epilogue=135&spliceSites=hg&hideInserts&wrap=45&footer=chr6%3A60283565-60283705%2B_hg19", "CodAlignView19")	=hyperlink("http://genome.ucsc.edu/cgi-bin/hgTracks?hgHubConnect.destUrl=..%2Fcgi-bin%2FhgTracks&db=hg19&position=chr6%3A57246826-57246966&hgt.suggest=&hgt.suggestTrack=refGene&Submit=submit&hgsid=240353321&hgt.newJQuery=1", "UCSC19")	LILPVSLLIQIPFADALDLFRGRKVYLEGGFAYVPLKDIVAIILNEFRAKLSKALAVSILLYFCI	Same	572909	chr6:60283565-60283705+	75	75	68	0	119	60281444	60283705	Best	143	143;1888	=hyperlink("http://genome.ucsc.edu/cgi-bin/hgTracks?db=hg38&position=chr6:60281444-60283705&complement_hg38=0&hgt.revCmplDisp_hg38=0", "ClusterUCSCview")		0.439716312057	0.298412698413	15.1239893617	0.9489	3.99610212766	11.127887234	1.04941086583	1.04516031114	266	Best
144	469208	chr1:225275914-225276060+	NoOverlap	chr1	225275914	225276060	+	5.30355710521	49	0.807285404434	-4.59800823421	9.90156533942		NA	=hyperlink("https://data.broadinstitute.org/compbio1/cav.php?alnset=hg38_20&interval=chr1;225275913;147;0&prologue=135&epilogue=135&spliceSites=hg&hideInserts&wrap=45&footer=chr1%3A225275914-225276060%2B", "CodAlignView")	=hyperlink("http://genome.ucsc.edu/cgi-bin/hgTracks?hgHubConnect.destUrl=..%2Fcgi-bin%2FhgTracks&db=hg38&position=chr1%3A225275914-225276060&hgt.suggest=&hgt.suggestTrack=refGene&Submit=submit&hgsid=240353321&hgt.newJQuery=1", "UCSC")	0.805717123884	1.0692623032	0.989836417763	225463616	225463762	=hyperlink("https://data.broadinstitute.org/compbio1/cav.php?alnset=hg19&interval=chr1;225463615;147;0&prologue=135&epilogue=135&spliceSites=hg&hideInserts&wrap=45&footer=chr1%3A225275914-225276060%2B_hg19", "CodAlignView19")	=hyperlink("http://genome.ucsc.edu/cgi-bin/hgTracks?hgHubConnect.destUrl=..%2Fcgi-bin%2FhgTracks&db=hg19&position=chr1%3A225463616-225463762&hgt.suggest=&hgt.suggestTrack=refGene&Submit=submit&hgsid=240353321&hgt.newJQuery=1", "UCSC19")	IQWTQENLMNHSTVFLDFLDINKTHRKKIYQNTSDYNKLASVLDEFQMK	Same	471088	chr1:225275914-225276060+	71	71	73	0	120	225275914	225277481	Best	144	144;1252	=hyperlink("http://genome.ucsc.edu/cgi-bin/hgTracks?db=hg38&position=chr1:225275914-225277481&complement_hg38=0&hgt.revCmplDisp_hg38=0", "ClusterUCSCview")		0.333333333333	0.0	9.58514081633	0.9539	-6.96245714286	16.5475979592	1.06531057657	0.923836108961	106	Best
145	499773	chr13:51085309-51085428-	NoOverlap	chr13	51085309	51085428	-	11.1345799595	40	0.820658426795	0.64036494717	10.4942150123		NA	=hyperlink("https://data.broadinstitute.org/compbio1/cav.php?alnset=hg38_20&interval=chr13;51085308;120;0&strand=-&prologue=135&epilogue=135&spliceSites=hg&hideInserts&wrap=45&footer=chr13%3A51085309-51085428-", "CodAlignView")	=hyperlink("http://genome.ucsc.edu/cgi-bin/hgTracks?hgHubConnect.destUrl=..%2Fcgi-bin%2FhgTracks&db=hg38&position=chr13%3A51085309-51085428&hgt.suggest=&hgt.suggestTrack=refGene&Submit=submit&hgsid=240353321&hgt.newJQuery=1", "UCSC")	1.0729440868	1.0690375823	0.999354173284	51659445	51659564	=hyperlink("https://data.broadinstitute.org/compbio1/cav.php?alnset=hg19&interval=chr13;51659444;120;0&strand=-&prologue=135&epilogue=135&spliceSites=hg&hideInserts&wrap=45&footer=chr13%3A51085309-51085428-_hg19", "CodAlignView19")	=hyperlink("http://genome.ucsc.edu/cgi-bin/hgTracks?hgHubConnect.destUrl=..%2Fcgi-bin%2FhgTracks&db=hg19&position=chr13%3A51659445-51659564&hgt.suggest=&hgt.suggestTrack=refGene&Submit=submit&hgsid=240353321&hgt.newJQuery=1", "UCSC19")	STEHRTVGTQRRLERHPIYLPKAVEGAFNTWKFKPKACKKE*VLGLNSMTK	Same	501780	chr13:51085309-51085428-	105	105	40	2	114	51084157	51088078		136	136;145;366;1264;1713	=hyperlink("http://genome.ucsc.edu/cgi-bin/hgTracks?db=hg38&position=chr13:51084157-51088078&complement_hg38=1&hgt.revCmplDisp_hg38=1", "ClusterUCSCview")		0.516666666667	0.25078369906	15.8206925	1.0	1.39207	14.4286225	1.04686546372	1.01036725929	291	Best
146	572511	chr6:109239409-109239516+	NoOverlap	chr6	109239409	109239516	+	8.66038894984	36	0.750234395531	-1.36675563041	10.0271445803		NA	=hyperlink("https://data.broadinstitute.org/compbio1/cav.php?alnset=hg38_20&interval=chr6;109239408;108;0&prologue=135&epilogue=135&spliceSites=hg&hideInserts&wrap=45&footer=chr6%3A109239409-109239516%2B", "CodAlignView")	=hyperlink("http://genome.ucsc.edu/cgi-bin/hgTracks?hgHubConnect.destUrl=..%2Fcgi-bin%2FhgTracks&db=hg38&position=chr6%3A109239409-109239516&hgt.suggest=&hgt.suggestTrack=refGene&Submit=submit&hgsid=240353321&hgt.newJQuery=1", "UCSC")	1.00861320516	1.06870849628	1.01386301424	109560612	109560719	=hyperlink("https://data.broadinstitute.org/compbio1/cav.php?alnset=hg19&interval=chr6;109560611;108;0&prologue=135&epilogue=135&spliceSites=hg&hideInserts&wrap=45&footer=chr6%3A109239409-109239516%2B_hg19", "CodAlignView19")	=hyperlink("http://genome.ucsc.edu/cgi-bin/hgTracks?hgHubConnect.destUrl=..%2Fcgi-bin%2FhgTracks&db=hg19&position=chr6%3A109560612-109560719&hgt.suggest=&hgt.suggestTrack=refGene&Submit=submit&hgsid=240353321&hgt.newJQuery=1", "UCSC19")	HLGLAFFLQVHSVQFMEFSEVENQDDYYSTEAGCIHTQDQQGVHVMYEEALSDLKELEAELLLVASHYIEKER	Same	573538	chr6:109239409-109239516+	137	137	9	0	121	109239409	109242294	Best	146	146;1777	=hyperlink("http://genome.ucsc.edu/cgi-bin/hgTracks?db=hg38&position=chr6:109239409-109242294&complement_hg38=0&hgt.revCmplDisp_hg38=0", "ClusterUCSCview")		0.490740740741	0.0	15.7235416667	0.9806	-1.774625	17.4981666667	1.06021416101	0.963022485615	150	Best
147	549536	chr22:21011391-21011492-	NoOverlap	chr22	21011391	21011492	-	6.17969990292	34	0.748502596278	-5.32896471812	11.508664621		NA	=hyperlink("https://data.broadinstitute.org/compbio1/cav.php?alnset=hg38_20&interval=chr22;21011390;102;0&strand=-&prologue=135&epilogue=135&spliceSites=hg&hideInserts&wrap=45&footer=chr22%3A21011391-21011492-", "CodAlignView")	=hyperlink("http://genome.ucsc.edu/cgi-bin/hgTracks?hgHubConnect.destUrl=..%2Fcgi-bin%2FhgTracks&db=hg38&position=chr22%3A21011391-21011492&hgt.suggest=&hgt.suggestTrack=refGene&Submit=submit&hgsid=240353321&hgt.newJQuery=1", "UCSC")	0.760591249839	1.06852301209	0.961506254602	21365680	21365781	=hyperlink("https://data.broadinstitute.org/compbio1/cav.php?alnset=hg19&interval=chr22;21365679;102;0&strand=-&prologue=135&epilogue=135&spliceSites=hg&hideInserts&wrap=45&footer=chr22%3A21011391-21011492-_hg19", "CodAlignView19")	=hyperlink("http://genome.ucsc.edu/cgi-bin/hgTracks?hgHubConnect.destUrl=..%2Fcgi-bin%2FhgTracks&db=hg19&position=chr22%3A21365680-21365781&hgt.suggest=&hgt.suggestTrack=refGene&Submit=submit&hgsid=240353321&hgt.newJQuery=1", "UCSC19")	MQLSGNGLEEQAAQHLAELLLAHTDLKSLDLSYNQLNDQAGNACAGHHGHESSASWGR	Same	550893	chr22:21011391-21011492-	106	106	41	0	122	21011391	21013083	Best	147	147;1701;4461;19244	=hyperlink("http://genome.ucsc.edu/cgi-bin/hgTracks?db=hg38&position=chr22:21011391-21013083&complement_hg38=1&hgt.revCmplDisp_hg38=1", "ClusterUCSCview")		0.627450980392	0.2	9.05265882353	0.9322	-7.94527352941	16.9979323529	1.03317755128	0.9507655334	445	Best
148	473856	chr1:120641608-120641754-	NoOverlap	chr1	120641608	120641754	-	9.2634428253	49	0.90136568246	1.81504494742	7.44839787787		NA	=hyperlink("https://data.broadinstitute.org/compbio1/cav.php?alnset=hg38_20&interval=chr1;120641607;147;0&strand=-&prologue=135&epilogue=135&spliceSites=hg&hideInserts&wrap=45&footer=chr1%3A120641608-120641754-", "CodAlignView")	=hyperlink("http://genome.ucsc.edu/cgi-bin/hgTracks?hgHubConnect.destUrl=..%2Fcgi-bin%2FhgTracks&db=hg38&position=chr1%3A120641608-120641754&hgt.suggest=&hgt.suggestTrack=refGene&Submit=submit&hgsid=240353321&hgt.newJQuery=1", "UCSC")	1.05814420088	1.06848445128	1.04856215558	145015860	145016006	=hyperlink("https://data.broadinstitute.org/compbio1/cav.php?alnset=hg19&interval=chr1;145015859;147;0&strand=-&prologue=135&epilogue=135&spliceSites=hg&hideInserts&wrap=45&footer=chr1%3A120641608-120641754-_hg19", "CodAlignView19")	=hyperlink("http://genome.ucsc.edu/cgi-bin/hgTracks?hgHubConnect.destUrl=..%2Fcgi-bin%2FhgTracks&db=hg19&position=chr1%3A145015860-145016006&hgt.suggest=&hgt.suggestTrack=refGene&Submit=submit&hgsid=240353321&hgt.newJQuery=1", "UCSC19")	TFFFCCSVSLTAFLSDTKDRGPPVQSQIWRSGEKVPFVQTYSLRAFEKPPQVQTQALRDFEK	Same	475735	chr1:120641608-120641754-	88	88	60	0	123	120641608	120641754	Best	148	148	=hyperlink("http://genome.ucsc.edu/cgi-bin/hgTracks?db=hg38&position=chr1:120641608-120641754&complement_hg38=1&hgt.revCmplDisp_hg38=1", "ClusterUCSCview")		0.496598639456	0.331578947368	12.4021612245	0.9475	1.1299877551	11.2721734694	1.05189172048	1.04392783283	232	Best
149	577936	chr7:37796802-37796888+	NoOverlap	chr7	37796802	37796888	+	7.60834479897	29	0.910882576565	-4.22611731188	11.8344621109		NA	=hyperlink("https://data.broadinstitute.org/compbio1/cav.php?alnset=hg38_20&interval=chr7;37796801;87;0&prologue=135&epilogue=135&spliceSites=hg&hideInserts&wrap=45&footer=chr7%3A37796802-37796888%2B", "CodAlignView")	=hyperlink("http://genome.ucsc.edu/cgi-bin/hgTracks?hgHubConnect.destUrl=..%2Fcgi-bin%2FhgTracks&db=hg38&position=chr7%3A37796802-37796888&hgt.suggest=&hgt.suggestTrack=refGene&Submit=submit&hgsid=240353321&hgt.newJQuery=1", "UCSC")	0.922812967429	1.06799781404	0.975682330593	37836404	37836490	=hyperlink("https://data.broadinstitute.org/compbio1/cav.php?alnset=hg19&interval=chr7;37836403;87;0&prologue=135&epilogue=135&spliceSites=hg&hideInserts&wrap=45&footer=chr7%3A37796802-37796888%2B_hg19", "CodAlignView19")	=hyperlink("http://genome.ucsc.edu/cgi-bin/hgTracks?hgHubConnect.destUrl=..%2Fcgi-bin%2FhgTracks&db=hg19&position=chr7%3A37836404-37836490&hgt.suggest=&hgt.suggestTrack=refGene&Submit=submit&hgsid=240353321&hgt.newJQuery=1", "UCSC19")	ASNLVLYNEIYVALTTVCCLDMLCFLSGVIH*	Same	578975	chr7:37796802-37796888+	169	169	-20	0	34	37796070	37796888		35	35;91;149;575;1403;9158	=hyperlink("http://genome.ucsc.edu/cgi-bin/hgTracks?db=hg38&position=chr7:37796070-37796888&complement_hg38=0&hgt.revCmplDisp_hg38=0", "ClusterUCSCview")		0.32183908046	0.483333333333	9.43661724138	0.9723	-4.11065862069	13.5472758621	0.964667108088	1.04523271537	1005
150	561221	chr4:17875681-17875779-	NoOverlap	chr4	17875681	17875779	-	10.4162881049	33	0.977065227695	-1.37801516779	11.7943032727		NA	=hyperlink("https://data.broadinstitute.org/compbio1/cav.php?alnset=hg38_20&interval=chr4;17875680;99;0&strand=-&prologue=135&epilogue=135&spliceSites=hg&hideInserts&wrap=45&footer=chr4%3A17875681-17875779-", "CodAlignView")	=hyperlink("http://genome.ucsc.edu/cgi-bin/hgTracks?hgHubConnect.destUrl=..%2Fcgi-bin%2FhgTracks&db=hg38&position=chr4%3A17875681-17875779&hgt.suggest=&hgt.suggestTrack=refGene&Submit=submit&hgsid=240353321&hgt.newJQuery=1", "UCSC")	1.04626100122	1.06794110675	0.981373736625	17877304	17877402	=hyperlink("https://data.broadinstitute.org/compbio1/cav.php?alnset=hg19&interval=chr4;17877303;99;0&strand=-&prologue=135&epilogue=135&spliceSites=hg&hideInserts&wrap=45&footer=chr4%3A17875681-17875779-_hg19", "CodAlignView19")	=hyperlink("http://genome.ucsc.edu/cgi-bin/hgTracks?hgHubConnect.destUrl=..%2Fcgi-bin%2FhgTracks&db=hg19&position=chr4%3A17877304-17877402&hgt.suggest=&hgt.suggestTrack=refGene&Submit=submit&hgsid=240353321&hgt.newJQuery=1", "UCSC19")	DNSSSATDPSFKRKPGRPKKIGPQVVKQIKRPIGRPPKPK	Same	562212	chr4:17875681-17875779-	207	207	-57	0	124	17873404	17884833	Best	150	150;329;393;423;679;714;996;1113;1242;1584;1605;2333;2665;2708;3427;5897;22982;33783;65263	=hyperlink("http://genome.ucsc.edu/cgi-bin/hgTracks?db=hg38&position=chr4:17873404-17884833&complement_hg38=1&hgt.revCmplDisp_hg38=1", "ClusterUCSCview")		0.383838383838	0.27731092437	15.2216787879	0.9985	2.19938181818	13.0222969697	1.06698892789	1.04767931036	102	Best
151	468821	chr1:210016022-210016150+	NoOverlap	chr1	210016022	210016150	+	12.9009324271	43	0.877394823643	7.76078377941	5.14014864765		NA	=hyperlink("https://data.broadinstitute.org/compbio1/cav.php?alnset=hg38_20&interval=chr1;210016021;129;0&prologue=135&epilogue=135&spliceSites=hg&hideInserts&wrap=45&footer=chr1%3A210016022-210016150%2B", "CodAlignView")	=hyperlink("http://genome.ucsc.edu/cgi-bin/hgTracks?hgHubConnect.destUrl=..%2Fcgi-bin%2FhgTracks&db=hg38&position=chr1%3A210016022-210016150&hgt.suggest=&hgt.suggestTrack=refGene&Submit=submit&hgsid=240353321&hgt.newJQuery=1", "UCSC")	1.03249912242	1.0679185866	0.983154593242	210189367	210189495	=hyperlink("https://data.broadinstitute.org/compbio1/cav.php?alnset=hg19&interval=chr1;210189366;129;0&prologue=135&epilogue=135&spliceSites=hg&hideInserts&wrap=45&footer=chr1%3A210016022-210016150%2B_hg19", "CodAlignView19")	=hyperlink("http://genome.ucsc.edu/cgi-bin/hgTracks?hgHubConnect.destUrl=..%2Fcgi-bin%2FhgTracks&db=hg19&position=chr1%3A210189367-210189495&hgt.suggest=&hgt.suggestTrack=refGene&Submit=submit&hgsid=240353321&hgt.newJQuery=1", "UCSC19")	NFQQNLPSVSSLVDTISSAVEDLTTAVGEVSYALTDSVAEQVTSMMSGFRPEEESSVAEEAVDTSK	Same	470698	chr1:210016022-210016150+	113	113	38	0	125	210016022	210016150	Best	151	151	=hyperlink("http://genome.ucsc.edu/cgi-bin/hgTracks?db=hg38&position=chr1:210016022-210016150&complement_hg38=0&hgt.revCmplDisp_hg38=0", "ClusterUCSCview")		0.46511627907	0.0	18.1653186047	0.8877	12.0345604651	6.13075813953	1.04027421271	0.929149964984	361	Best
152	527000	chr19:6396383-6396484+	NoOverlap	chr19	6396383	6396484	+	10.9487117327	34	0.883706506178	-1.91378523672	12.8624969695		NA	=hyperlink("https://data.broadinstitute.org/compbio1/cav.php?alnset=hg38_20&interval=chr19;6396382;102;0&prologue=135&epilogue=135&spliceSites=hg&hideInserts&wrap=45&footer=chr19%3A6396383-6396484%2B", "CodAlignView")	=hyperlink("http://genome.ucsc.edu/cgi-bin/hgTracks?hgHubConnect.destUrl=..%2Fcgi-bin%2FhgTracks&db=hg38&position=chr19%3A6396383-6396484&hgt.suggest=&hgt.suggestTrack=refGene&Submit=submit&hgsid=240353321&hgt.newJQuery=1", "UCSC")	1.07342368279	1.06768190898	0.957925171206	6396394	6396495	=hyperlink("https://data.broadinstitute.org/compbio1/cav.php?alnset=hg19&interval=chr19;6396393;102;0&prologue=135&epilogue=135&spliceSites=hg&hideInserts&wrap=45&footer=chr19%3A6396383-6396484%2B_hg19", "CodAlignView19")	=hyperlink("http://genome.ucsc.edu/cgi-bin/hgTracks?hgHubConnect.destUrl=..%2Fcgi-bin%2FhgTracks&db=hg19&position=chr19%3A6396394-6396495&hgt.suggest=&hgt.suggestTrack=refGene&Submit=submit&hgsid=240353321&hgt.newJQuery=1", "UCSC19")	DFVQCHSGTPVPLQALTHLPHSSWAPQTFSSPPWMGGPGCGKGTQCKNMATKYGFCHVGLDQLLRQEAQR	Same	528446	chr19:6396383-6396484+	127	127	25	0	18	6396383	6424885		18	18;152;1552;1681;2470;11355;12316;12885;15770;20124;36825	=hyperlink("http://genome.ucsc.edu/cgi-bin/hgTracks?db=hg38&position=chr19:6396383-6424885&complement_hg38=0&hgt.revCmplDisp_hg38=0", "ClusterUCSCview")		0.607843137255	0.335526315789	14.3710382353	0.9024	-3.65923823529	18.0302764706	1.05210698762	0.9540942737	228	Best
153	483129	chr10:132810586-132810723-	NoOverlap	chr10	132810586	132810723	-	6.83824137242	46	0.607035735966	-2.42660878356	9.26485015598		NA	=hyperlink("https://data.broadinstitute.org/compbio1/cav.php?alnset=hg38_20&interval=chr10;132810585;138;0&strand=-&prologue=135&epilogue=135&spliceSites=hg&hideInserts&wrap=45&footer=chr10%3A132810586-132810723-", "CodAlignView")	=hyperlink("http://genome.ucsc.edu/cgi-bin/hgTracks?hgHubConnect.destUrl=..%2Fcgi-bin%2FhgTracks&db=hg38&position=chr10%3A132810586-132810723&hgt.suggest=&hgt.suggestTrack=refGene&Submit=submit&hgsid=240353321&hgt.newJQuery=1", "UCSC")	0.776906957227	1.06691927496	1.01282021863	134624090	134624227	=hyperlink("https://data.broadinstitute.org/compbio1/cav.php?alnset=hg19&interval=chr10;134624089;138;0&strand=-&prologue=135&epilogue=135&spliceSites=hg&hideInserts&wrap=45&footer=chr10%3A132810586-132810723-_hg19", "CodAlignView19")	=hyperlink("http://genome.ucsc.edu/cgi-bin/hgTracks?hgHubConnect.destUrl=..%2Fcgi-bin%2FhgTracks&db=hg19&position=chr10%3A134624090-134624227&hgt.suggest=&hgt.suggestTrack=refGene&Submit=submit&hgsid=240353321&hgt.newJQuery=1", "UCSC19")	EPGPHSASQLSLEEPVEAAILLSLVGVKSILANQWPTLLQDNALRASVLWESAWAPGIPGLSR	Same	485059	chr10:132810586-132810723-	308	308	-155	0	126	132808795	132810723	Best	153	153;2303;3525	=hyperlink("http://genome.ucsc.edu/cgi-bin/hgTracks?db=hg38&position=chr10:132808795-132810723&complement_hg38=1&hgt.revCmplDisp_hg38=1", "ClusterUCSCview")		0.659420289855	0.668604651163	14.7731695652	0.8474	-4.33572608696	19.1088956522	1.07894939527	0.928836059281	54	Best
154	480311	chr10:24706509-24706607-	NoOverlap	chr10	24706509	24706607	-	10.4598967776	33	0.85961191221	-2.60228174383	13.0621785214		NA	=hyperlink("https://data.broadinstitute.org/compbio1/cav.php?alnset=hg38_20&interval=chr10;24706508;99;0&strand=-&prologue=135&epilogue=135&spliceSites=hg&hideInserts&wrap=45&footer=chr10%3A24706509-24706607-", "CodAlignView")	=hyperlink("http://genome.ucsc.edu/cgi-bin/hgTracks?hgHubConnect.destUrl=..%2Fcgi-bin%2FhgTracks&db=hg38&position=chr10%3A24706509-24706607&hgt.suggest=&hgt.suggestTrack=refGene&Submit=submit&hgsid=240353321&hgt.newJQuery=1", "UCSC")	1.06774440143	1.06680222258	0.953127582767	24995438	24995536	=hyperlink("https://data.broadinstitute.org/compbio1/cav.php?alnset=hg19&interval=chr10;24995437;99;0&strand=-&prologue=135&epilogue=135&spliceSites=hg&hideInserts&wrap=45&footer=chr10%3A24706509-24706607-_hg19", "CodAlignView19")	=hyperlink("http://genome.ucsc.edu/cgi-bin/hgTracks?hgHubConnect.destUrl=..%2Fcgi-bin%2FhgTracks&db=hg19&position=chr10%3A24995438-24995536&hgt.suggest=&hgt.suggestTrack=refGene&Submit=submit&hgsid=240353321&hgt.newJQuery=1", "UCSC19")	EEMQTVL*AVMAQFRILDCMINHNWSLLCNLYCAWSGQVCFISVYVYICFLIQNCYDV	Same	482220	chr10:24706509-24706607-	126	126	28	2	127	24706509	24706607	Best	154	154	=hyperlink("http://genome.ucsc.edu/cgi-bin/hgTracks?db=hg38&position=chr10:24706509-24706607&complement_hg38=1&hgt.revCmplDisp_hg38=1", "ClusterUCSCview")		0.444444444444	0.0	15.8869575758	0.9987	-4.50032121212	20.3872787879	1.07456882461	0.94732454961	62	Best
155	561019	chr4:6008293-6008562-	NoOverlap	chr4	6008293	6008562	-	6.46267776092	90	0.560439120741	-0.98959111977	7.45226888069		NA	=hyperlink("https://data.broadinstitute.org/compbio1/cav.php?alnset=hg38_20&interval=chr4;6008292;270;0&strand=-&prologue=135&epilogue=135&spliceSites=hg&hideInserts&wrap=45&footer=chr4%3A6008293-6008562-", "CodAlignView")	=hyperlink("http://genome.ucsc.edu/cgi-bin/hgTracks?hgHubConnect.destUrl=..%2Fcgi-bin%2FhgTracks&db=hg38&position=chr4%3A6008293-6008562&hgt.suggest=&hgt.suggestTrack=refGene&Submit=submit&hgsid=240353321&hgt.newJQuery=1", "UCSC")	0.888372504357	1.06679716608	1.0543605988	6010020	6010289	=hyperlink("https://data.broadinstitute.org/compbio1/cav.php?alnset=hg19&interval=chr4;6010019;270;0&strand=-&prologue=135&epilogue=135&spliceSites=hg&hideInserts&wrap=45&footer=chr4%3A6008293-6008562-_hg19", "CodAlignView19")	=hyperlink("http://genome.ucsc.edu/cgi-bin/hgTracks?hgHubConnect.destUrl=..%2Fcgi-bin%2FhgTracks&db=hg19&position=chr4%3A6010020-6010289&hgt.suggest=&hgt.suggestTrack=refGene&Submit=submit&hgsid=240353321&hgt.newJQuery=1", "UCSC19")	TMVCPLGLLTPSSTANL*IREESVARRQQWRLRRLQERLRRKDEALGQQAAALERCRRTQRRQLGLVREQERVLREQVQRLERNVRRLCRAAGLLLAQWDTAAPGSQGATEAAAELR	Same	562009	chr4:6008293-6008562-	181	181	-26	10	128	6008014	6018431	Best	155	155;465;689;1797;5236	=hyperlink("http://genome.ucsc.edu/cgi-bin/hgTracks?db=hg38&position=chr4:6008014-6018431&complement_hg38=1&hgt.revCmplDisp_hg38=1", "ClusterUCSCview")		0.755555555556	0.846394984326	5.52188777778	0.6827	-7.47152333333	12.9934111111	0.93387311194	1.03934874257	1173
156	503452	chr14:23103672-23103818-	NoOverlap	chr14	23103672	23103818	-	8.81838166957	49	0.89538321165	1.5830815842	7.23530008537		NA	=hyperlink("https://data.broadinstitute.org/compbio1/cav.php?alnset=hg38_20&interval=chr14;23103671;147;0&strand=-&prologue=135&epilogue=135&spliceSites=hg&hideInserts&wrap=45&footer=chr14%3A23103672-23103818-", "CodAlignView")	=hyperlink("http://genome.ucsc.edu/cgi-bin/hgTracks?hgHubConnect.destUrl=..%2Fcgi-bin%2FhgTracks&db=hg38&position=chr14%3A23103672-23103818&hgt.suggest=&hgt.suggestTrack=refGene&Submit=submit&hgsid=240353321&hgt.newJQuery=1", "UCSC")	1.06050153555	1.06677232241	1.05016132406	23572881	23573027	=hyperlink("https://data.broadinstitute.org/compbio1/cav.php?alnset=hg19&interval=chr14;23572880;147;0&strand=-&prologue=135&epilogue=135&spliceSites=hg&hideInserts&wrap=45&footer=chr14%3A23103672-23103818-_hg19", "CodAlignView19")	=hyperlink("http://genome.ucsc.edu/cgi-bin/hgTracks?hgHubConnect.destUrl=..%2Fcgi-bin%2FhgTracks&db=hg19&position=chr14%3A23572881-23573027&hgt.suggest=&hgt.suggestTrack=refGene&Submit=submit&hgsid=240353321&hgt.newJQuery=1", "UCSC19")	DSFSPTPHTQFPTVPAPLLMQHFTPCQIPDTHLRGYALWPEQGPPQLVQPDGPGVQNTDFLLYVRVAHTSKCHQEVK	Same	505291	chr14:23103672-23103818-	95	95	61	0	129	23090103	23104878	Best	156	156;429;610;830;879;889;1016;1032;1173;1669;1773;2191;2681;3259;3508;5235;6635;7464;23312;40627;73751	=hyperlink("http://genome.ucsc.edu/cgi-bin/hgTracks?db=hg38&position=chr14:23090103-23104878&complement_hg38=1&hgt.revCmplDisp_hg38=1", "ClusterUCSCview")		0.56462585034	0.343859649123	11.4835836735	0.9228	-0.409448979592	11.8930326531	1.05027208784	1.0368680955	257	Best
157	500668	chr14:21852723-21852881+	NoOverlap	chr14	21852723	21852881	+	5.9569076041	53	0.853207633542	-11.0313246126	16.9882322167		NA	=hyperlink("https://data.broadinstitute.org/compbio1/cav.php?alnset=hg38_20&interval=chr14;21852722;159;0&prologue=135&epilogue=135&spliceSites=hg&hideInserts&wrap=45&footer=chr14%3A21852723-21852881%2B", "CodAlignView")	=hyperlink("http://genome.ucsc.edu/cgi-bin/hgTracks?hgHubConnect.destUrl=..%2Fcgi-bin%2FhgTracks&db=hg38&position=chr14%3A21852723-21852881&hgt.suggest=&hgt.suggestTrack=refGene&Submit=submit&hgsid=240353321&hgt.newJQuery=1", "UCSC")	0.916955476606	1.06665431335	1.06203688612	22320900	22321058	=hyperlink("https://data.broadinstitute.org/compbio1/cav.php?alnset=hg19&interval=chr14;22320899;159;0&prologue=135&epilogue=135&spliceSites=hg&hideInserts&wrap=45&footer=chr14%3A21852723-21852881%2B_hg19", "CodAlignView19")	=hyperlink("http://genome.ucsc.edu/cgi-bin/hgTracks?hgHubConnect.destUrl=..%2Fcgi-bin%2FhgTracks&db=hg19&position=chr14%3A22320900-22321058&hgt.suggest=&hgt.suggestTrack=refGene&Submit=submit&hgsid=240353321&hgt.newJQuery=1", "UCSC19")	AQSVTQPDIHITVSEGASLELRCNYSYGATPYLFWYVQSPGQGLQLLLKYFSGDTLVQGIK	None				NA	NA	0	130	21846938	21869364	Best	157	157;319;1640;6119;15880;30074	=hyperlink("http://genome.ucsc.edu/cgi-bin/hgTracks?db=hg38&position=chr14:21846938-21869364&complement_hg38=0&hgt.revCmplDisp_hg38=0", "ClusterUCSCview")		0.534591194969	0.0908571428571	10.3714924528	0.8525	-13.7323962264	24.1038886792	1.09755772509	1.05192780926	19	Best
158	485757	chr11:94528083-94528205+	NoOverlap	chr11	94528083	94528205	+	8.95773176958	41	0.866035836371	2.06737815752	6.89035361206		NA	=hyperlink("https://data.broadinstitute.org/compbio1/cav.php?alnset=hg38_20&interval=chr11;94528082;123;0&prologue=135&epilogue=135&spliceSites=hg&hideInserts&wrap=45&footer=chr11%3A94528083-94528205%2B", "CodAlignView")	=hyperlink("http://genome.ucsc.edu/cgi-bin/hgTracks?hgHubConnect.destUrl=..%2Fcgi-bin%2FhgTracks&db=hg38&position=chr11%3A94528083-94528205&hgt.suggest=&hgt.suggestTrack=refGene&Submit=submit&hgsid=240353321&hgt.newJQuery=1", "UCSC")	1.08307563546	1.06627579588	1.04882283572	94261249	94261371	=hyperlink("https://data.broadinstitute.org/compbio1/cav.php?alnset=hg19&interval=chr11;94261248;123;0&prologue=135&epilogue=135&spliceSites=hg&hideInserts&wrap=45&footer=chr11%3A94528083-94528205%2B_hg19", "CodAlignView19")	=hyperlink("http://genome.ucsc.edu/cgi-bin/hgTracks?hgHubConnect.destUrl=..%2Fcgi-bin%2FhgTracks&db=hg19&position=chr11%3A94261249-94261371&hgt.suggest=&hgt.suggestTrack=refGene&Submit=submit&hgsid=240353321&hgt.newJQuery=1", "UCSC19")	ILTVALEGIWSIKRNLPVGGLKPGLPSRNSLLPQAKYYSRHGGLR	Same	487715	chr11:94528083-94528205+	93	93	65	0	131	94512607	94528205	Best	158	158;244;57951	=hyperlink("http://genome.ucsc.edu/cgi-bin/hgTracks?db=hg38&position=chr11:94512607-94528205&complement_hg38=0&hgt.revCmplDisp_hg38=0", "ClusterUCSCview")		0.536585365854	0.231203007519	9.89386097561	0.9283	1.17464878049	8.71921219512	0.965975321374	1.04402232647	996
159	549312	chr22:50546280-50546414+	NoOverlap	chr22	50546280	50546414	+	12.8620444775	45	0.86457991065	7.20824889474	5.65379558272		NA	=hyperlink("https://data.broadinstitute.org/compbio1/cav.php?alnset=hg38_20&interval=chr22;50546279;135;0&prologue=135&epilogue=135&spliceSites=hg&hideInserts&wrap=45&footer=chr22%3A50546280-50546414%2B", "CodAlignView")	=hyperlink("http://genome.ucsc.edu/cgi-bin/hgTracks?hgHubConnect.destUrl=..%2Fcgi-bin%2FhgTracks&db=hg38&position=chr22%3A50546280-50546414&hgt.suggest=&hgt.suggestTrack=refGene&Submit=submit&hgsid=240353321&hgt.newJQuery=1", "UCSC")	1.02009979702	1.06595477944	1.01316494881	50984709	50984843	=hyperlink("https://data.broadinstitute.org/compbio1/cav.php?alnset=hg19&interval=chr22;50984708;135;0&prologue=135&epilogue=135&spliceSites=hg&hideInserts&wrap=45&footer=chr22%3A50546280-50546414%2B_hg19", "CodAlignView19")	=hyperlink("http://genome.ucsc.edu/cgi-bin/hgTracks?hgHubConnect.destUrl=..%2Fcgi-bin%2FhgTracks&db=hg19&position=chr22%3A50984709-50984843&hgt.suggest=&hgt.suggestTrack=refGene&Submit=submit&hgsid=240353321&hgt.newJQuery=1", "UCSC19")	TMIQGTLEPDGPLWGWDWDSDNDWDSAVLALLALAVVAATALALHWFGSGHDQEAAEPVSTALGAQPHQAGGAELALQPK	Same	550684	chr22:50546280-50546414+	115	115	44	0	132	50546280	50548166	Best	159	159;2208;2547;11730	=hyperlink("http://genome.ucsc.edu/cgi-bin/hgTracks?db=hg38&position=chr22:50546280-50548166&complement_hg38=0&hgt.revCmplDisp_hg38=0", "ClusterUCSCview")		0.644444444444	0.445054945055	16.6622822222	0.9152	7.74596444444	8.91631777778	1.05898995482	1.03325372551	163	Best
160	559070	chr4:56511191-56511313+	NoOverlap	chr4	56511191	56511313	+	9.52533180103	41	0.947150563746	2.67703913915	6.84829266188		NA	=hyperlink("https://data.broadinstitute.org/compbio1/cav.php?alnset=hg38_20&interval=chr4;56511190;123;0&prologue=135&epilogue=135&spliceSites=hg&hideInserts&wrap=45&footer=chr4%3A56511191-56511313%2B", "CodAlignView")	=hyperlink("http://genome.ucsc.edu/cgi-bin/hgTracks?hgHubConnect.destUrl=..%2Fcgi-bin%2FhgTracks&db=hg38&position=chr4%3A56511191-56511313&hgt.suggest=&hgt.suggestTrack=refGene&Submit=submit&hgsid=240353321&hgt.newJQuery=1", "UCSC")	1.07769729246	1.06559196265	1.04785502265	57377357	57377479	=hyperlink("https://data.broadinstitute.org/compbio1/cav.php?alnset=hg19&interval=chr4;57377356;123;0&prologue=135&epilogue=135&spliceSites=hg&hideInserts&wrap=45&footer=chr4%3A56511191-56511313%2B_hg19", "CodAlignView19")	=hyperlink("http://genome.ucsc.edu/cgi-bin/hgTracks?hgHubConnect.destUrl=..%2Fcgi-bin%2FhgTracks&db=hg19&position=chr4%3A57377357-57377479&hgt.suggest=&hgt.suggestTrack=refGene&Submit=submit&hgsid=240353321&hgt.newJQuery=1", "UCSC19")	NKQILVLGLDGAGKTSVLHSLASNRVQHSVAPTQGFHAVCINTEDSQMEFLESK	Same	560055	chr4:56511191-56511313+	151	151	9	0	133	56511191	56511313	Best	160	160	=hyperlink("http://genome.ucsc.edu/cgi-bin/hgTracks?db=hg38&position=chr4:56511191-56511313&complement_hg38=0&hgt.revCmplDisp_hg38=0", "ClusterUCSCview")		0.520325203252	0.0	13.4889	0.9932	1.13347317073	12.3554268293	1.06663802377	1.04073706103	104	Best
161	548900	chr22:41696892-41696996+	NoOverlap	chr22	41696892	41696996	+	10.7821371215	35	0.85020218204	-5.98533712626	16.7674742477		NA	=hyperlink("https://data.broadinstitute.org/compbio1/cav.php?alnset=hg38_20&interval=chr22;41696891;105;0&prologue=135&epilogue=135&spliceSites=hg&hideInserts&wrap=45&footer=chr22%3A41696892-41696996%2B", "CodAlignView")	=hyperlink("http://genome.ucsc.edu/cgi-bin/hgTracks?hgHubConnect.destUrl=..%2Fcgi-bin%2FhgTracks&db=hg38&position=chr22%3A41696892-41696996&hgt.suggest=&hgt.suggestTrack=refGene&Submit=submit&hgsid=240353321&hgt.newJQuery=1", "UCSC")	1.07650967762	1.06551893816	1.00255803911	42092896	42093000	=hyperlink("https://data.broadinstitute.org/compbio1/cav.php?alnset=hg19&interval=chr22;42092895;105;0&prologue=135&epilogue=135&spliceSites=hg&hideInserts&wrap=45&footer=chr22%3A41696892-41696996%2B_hg19", "CodAlignView19")	=hyperlink("http://genome.ucsc.edu/cgi-bin/hgTracks?hgHubConnect.destUrl=..%2Fcgi-bin%2FhgTracks&db=hg19&position=chr22%3A42092896-42093000&hgt.suggest=&hgt.suggestTrack=refGene&Submit=submit&hgsid=240353321&hgt.newJQuery=1", "UCSC19")	GTGLKKSKRLLLESLMRRRIAHLKWGLPRRILESYFLFNFLGSCSLTLAGAR	Same	550270	chr22:41696892-41696996+	77	77	84	0	134	41696892	41696996	Best	161	161	=hyperlink("http://genome.ucsc.edu/cgi-bin/hgTracks?db=hg38&position=chr22:41696892-41696996&complement_hg38=0&hgt.revCmplDisp_hg38=0", "ClusterUCSCview")		0.590476190476	0.4375	17.27204	1.0	-7.88086	25.1529	1.08118170723	1.02925993259	46	Best
162	519385	chr17:78031515-78031838+	NoOverlap	chr17	78031515	78031838	+	9.25881106048	108	0.834633741088	4.20617220399	5.05263885649		NA	=hyperlink("https://data.broadinstitute.org/compbio1/cav.php?alnset=hg38_20&interval=chr17;78031514;324;0&prologue=135&epilogue=135&spliceSites=hg&hideInserts&wrap=45&footer=chr17%3A78031515-78031838%2B", "CodAlignView")	=hyperlink("http://genome.ucsc.edu/cgi-bin/hgTracks?hgHubConnect.destUrl=..%2Fcgi-bin%2FhgTracks&db=hg38&position=chr17%3A78031515-78031838&hgt.suggest=&hgt.suggestTrack=refGene&Submit=submit&hgsid=240353321&hgt.newJQuery=1", "UCSC")	1.05951079439	1.06484871633	1.00044637955	76027596	76027919	=hyperlink("https://data.broadinstitute.org/compbio1/cav.php?alnset=hg19&interval=chr17;76027595;324;0&prologue=135&epilogue=135&spliceSites=hg&hideInserts&wrap=45&footer=chr17%3A78031515-78031838%2B_hg19", "CodAlignView19")	=hyperlink("http://genome.ucsc.edu/cgi-bin/hgTracks?hgHubConnect.destUrl=..%2Fcgi-bin%2FhgTracks&db=hg19&position=chr17%3A76027596-76027919&hgt.suggest=&hgt.suggestTrack=refGene&Submit=submit&hgsid=240353321&hgt.newJQuery=1", "UCSC19")	SFGFFCLSFILVPEPTKTCSSQPQPAGTSTSTSTSTISSSNNGKRASASGQQPAASRYLPREVPPRFRQQEQKQLLKRGQPLPTGTLTSVSPTQGAGPAGVSPPPLPGAGTQHHPSKLQPGK	Same	520790	chr17:78031515-78031838+	147	147	15	0	135	78031515	78031838	Best	162	162	=hyperlink("http://genome.ucsc.edu/cgi-bin/hgTracks?db=hg38&position=chr17:78031515-78031838&complement_hg38=0&hgt.revCmplDisp_hg38=0", "ClusterUCSCview")		0.583333333333	0.301816488123	15.6774148148	0.9917	6.26385277778	9.41356203704	1.05266703767	1.04020358405	226	Best
163	478236	chr10:96980833-96980943+	NoOverlap	chr10	96980833	96980943	+	11.5075052824	37	0.950392919814	4.12178363671	7.38572164565		NA	=hyperlink("https://data.broadinstitute.org/compbio1/cav.php?alnset=hg38_20&interval=chr10;96980832;111;0&prologue=135&epilogue=135&spliceSites=hg&hideInserts&wrap=45&footer=chr10%3A96980833-96980943%2B", "CodAlignView")	=hyperlink("http://genome.ucsc.edu/cgi-bin/hgTracks?hgHubConnect.destUrl=..%2Fcgi-bin%2FhgTracks&db=hg38&position=chr10%3A96980833-96980943&hgt.suggest=&hgt.suggestTrack=refGene&Submit=submit&hgsid=240353321&hgt.newJQuery=1", "UCSC")	1.06745990272	1.06449920189	1.05191066725	98740590	98740700	=hyperlink("https://data.broadinstitute.org/compbio1/cav.php?alnset=hg19&interval=chr10;98740589;111;0&prologue=135&epilogue=135&spliceSites=hg&hideInserts&wrap=45&footer=chr10%3A96980833-96980943%2B_hg19", "CodAlignView19")	=hyperlink("http://genome.ucsc.edu/cgi-bin/hgTracks?hgHubConnect.destUrl=..%2Fcgi-bin%2FhgTracks&db=hg19&position=chr10%3A98740590-98740700&hgt.suggest=&hgt.suggestTrack=refGene&Submit=submit&hgsid=240353321&hgt.newJQuery=1", "UCSC19")	AVDSNNQSKSPLEKFMVKLCTHHQKQFIRVLNDLYTESQPGTEDLQPSDSGAMDVSTCNAGCAQLSTK	Same	480130	chr10:96980833-96980943+	133	133	30	0	136	96980833	96981009	Best	163	163;11339	=hyperlink("http://genome.ucsc.edu/cgi-bin/hgTracks?db=hg38&position=chr10:96980833-96981009&complement_hg38=0&hgt.revCmplDisp_hg38=0", "ClusterUCSCview")		0.441441441441	0.566326530612	15.1368540541	1.0	4.76559459459	10.3712594595	1.07320654462	1.05222333634	65	Best
164	558276	chr4:2625247-2625393+	NoOverlap	chr4	2625247	2625393	+	17.7345489604	49	0.839565086735	3.04385311506	14.6906958454		NA	=hyperlink("https://data.broadinstitute.org/compbio1/cav.php?alnset=hg38_20&interval=chr4;2625246;147;0&prologue=135&epilogue=135&spliceSites=hg&hideInserts&wrap=45&footer=chr4%3A2625247-2625393%2B", "CodAlignView")	=hyperlink("http://genome.ucsc.edu/cgi-bin/hgTracks?hgHubConnect.destUrl=..%2Fcgi-bin%2FhgTracks&db=hg38&position=chr4%3A2625247-2625393&hgt.suggest=&hgt.suggestTrack=refGene&Submit=submit&hgsid=240353321&hgt.newJQuery=1", "UCSC")	1.01337581118	1.06441381202	0.974714034655	2626974	2627120	=hyperlink("https://data.broadinstitute.org/compbio1/cav.php?alnset=hg19&interval=chr4;2626973;147;0&prologue=135&epilogue=135&spliceSites=hg&hideInserts&wrap=45&footer=chr4%3A2625247-2625393%2B_hg19", "CodAlignView19")	=hyperlink("http://genome.ucsc.edu/cgi-bin/hgTracks?hgHubConnect.destUrl=..%2Fcgi-bin%2FhgTracks&db=hg19&position=chr4%3A2626974-2627120&hgt.suggest=&hgt.suggestTrack=refGene&Submit=submit&hgsid=240353321&hgt.newJQuery=1", "UCSC19")	LVYSVLFLKQSQDFLLHSSLGGSQPEAGSGGRLALGAQTLPSDTACSCEACSER	Same	559250	chr4:2625247-2625393+	129	129	35	0	137	2625247	2631004	Best	164	164;491;1030	=hyperlink("http://genome.ucsc.edu/cgi-bin/hgTracks?db=hg38&position=chr4:2625247-2631004&complement_hg38=0&hgt.revCmplDisp_hg38=0", "ClusterUCSCview")		0.598639455782	0.607751937984	23.5624959184	0.9025	3.85577142857	19.7067244898	1.02365913545	0.948549305349	544	Best
165	523266	chr17:76568896-76569063-	NoOverlap	chr17	76568896	76569063	-	13.2664250625	56	0.590575101636	5.03432325008	8.23210181243		NA	=hyperlink("https://data.broadinstitute.org/compbio1/cav.php?alnset=hg38_20&interval=chr17;76568895;168;0&strand=-&prologue=135&epilogue=135&spliceSites=hg&hideInserts&wrap=45&footer=chr17%3A76568896-76569063-", "CodAlignView")	=hyperlink("http://genome.ucsc.edu/cgi-bin/hgTracks?hgHubConnect.destUrl=..%2Fcgi-bin%2FhgTracks&db=hg38&position=chr17%3A76568896-76569063&hgt.suggest=&hgt.suggestTrack=refGene&Submit=submit&hgsid=240353321&hgt.newJQuery=1", "UCSC")	1.04940088022	1.0642325206	1.0264064331	74564978	74565145	=hyperlink("https://data.broadinstitute.org/compbio1/cav.php?alnset=hg19&interval=chr17;74564977;168;0&strand=-&prologue=135&epilogue=135&spliceSites=hg&hideInserts&wrap=45&footer=chr17%3A76568896-76569063-_hg19", "CodAlignView19")	=hyperlink("http://genome.ucsc.edu/cgi-bin/hgTracks?hgHubConnect.destUrl=..%2Fcgi-bin%2FhgTracks&db=hg19&position=chr17%3A74564978-74565145&hgt.suggest=&hgt.suggestTrack=refGene&Submit=submit&hgsid=240353321&hgt.newJQuery=1", "UCSC19")	KPPPPPDSLYLPLLPPPPHHPQFNCPFPTPPGLFMPPSSLSYTPPVEVLVSGKPHVVPNVLPATFYTPFSRYYSQPRSYRSGYR	None				NA	NA	0	14	76568812	76569633		14	14;165;11638	=hyperlink("http://genome.ucsc.edu/cgi-bin/hgTracks?db=hg38&position=chr17:76568812-76569633&complement_hg38=1&hgt.revCmplDisp_hg38=1", "ClusterUCSCview")		0.666666666667	0.697964270877	29.3706625	0.9129	12.2235321429	17.1471303571	1.03831013639	0.978057150737	381	Best
166	466590	chr1:110228565-110228696+	NoOverlap	chr1	110228565	110228696	+	8.10889546895	44	0.816637882603	0.569129643792	7.53976582516		NA	=hyperlink("https://data.broadinstitute.org/compbio1/cav.php?alnset=hg38_20&interval=chr1;110228564;132;0&prologue=135&epilogue=135&spliceSites=hg&hideInserts&wrap=45&footer=chr1%3A110228565-110228696%2B", "CodAlignView")	=hyperlink("http://genome.ucsc.edu/cgi-bin/hgTracks?hgHubConnect.destUrl=..%2Fcgi-bin%2FhgTracks&db=hg38&position=chr1%3A110228565-110228696&hgt.suggest=&hgt.suggestTrack=refGene&Submit=submit&hgsid=240353321&hgt.newJQuery=1", "UCSC")	1.05288226086	1.06405331291	1.05235272989	110771187	110771318	=hyperlink("https://data.broadinstitute.org/compbio1/cav.php?alnset=hg19&interval=chr1;110771186;132;0&prologue=135&epilogue=135&spliceSites=hg&hideInserts&wrap=45&footer=chr1%3A110228565-110228696%2B_hg19", "CodAlignView19")	=hyperlink("http://genome.ucsc.edu/cgi-bin/hgTracks?hgHubConnect.destUrl=..%2Fcgi-bin%2FhgTracks&db=hg19&position=chr1%3A110771187-110771318&hgt.suggest=&hgt.suggestTrack=refGene&Submit=submit&hgsid=240353321&hgt.newJQuery=1", "UCSC19")	SLNNIVGAAGTSLGLSPLASRYSLPYPLKKFLLTPFHPLTGPPPGHSAP	Same	468450	chr1:110228565-110228696+	103	103	63	0	138	110228004	110230556	Best	166	166;58328;63100;67233	=hyperlink("http://genome.ucsc.edu/cgi-bin/hgTracks?db=hg38&position=chr1:110228004-110230556&complement_hg38=0&hgt.revCmplDisp_hg38=0", "ClusterUCSCview")		0.636363636364	0.25730994152	13.1337886364	0.9991	1.57186136364	11.5619272727	1.06454015396	1.04600875022	112	Best
167	585771	chr8:8715416-8715499-	NoOverlap	chr8	8715416	8715499	-	4.43716078518	28	0.787215119511	-8.80787143005	13.2450322152		NA	=hyperlink("https://data.broadinstitute.org/compbio1/cav.php?alnset=hg38_20&interval=chr8;8715415;84;0&strand=-&prologue=135&epilogue=135&spliceSites=hg&hideInserts&wrap=45&footer=chr8%3A8715416-8715499-", "CodAlignView")	=hyperlink("http://genome.ucsc.edu/cgi-bin/hgTracks?hgHubConnect.destUrl=..%2Fcgi-bin%2FhgTracks&db=hg38&position=chr8%3A8715416-8715499&hgt.suggest=&hgt.suggestTrack=refGene&Submit=submit&hgsid=240353321&hgt.newJQuery=1", "UCSC")	0.411603538901	1.06401699233	0.925158720439	8572926	8573009	=hyperlink("https://data.broadinstitute.org/compbio1/cav.php?alnset=hg19&interval=chr8;8572925;84;0&strand=-&prologue=135&epilogue=135&spliceSites=hg&hideInserts&wrap=45&footer=chr8%3A8715416-8715499-_hg19", "CodAlignView19")	=hyperlink("http://genome.ucsc.edu/cgi-bin/hgTracks?hgHubConnect.destUrl=..%2Fcgi-bin%2FhgTracks&db=hg19&position=chr8%3A8572926-8573009&hgt.suggest=&hgt.suggestTrack=refGene&Submit=submit&hgsid=240353321&hgt.newJQuery=1", "UCSC19")	SCAVEQEDAAAFSVLKEPYIKKMIILADNQEVAS	Same	586708	chr8:8715416-8715499-	51	51	116	0	139	8702390	8719546	Best	167	167;2129;3075;3753;6028;26012	=hyperlink("http://genome.ucsc.edu/cgi-bin/hgTracks?db=hg38&position=chr8:8702390-8719546&complement_hg38=1&hgt.revCmplDisp_hg38=1", "ClusterUCSCview")		0.488095238095	0.205882352941	5.09775714286	0.8477	-11.04405	16.1418071429	0.797127425056	1.00143137883	1679	Best
168	556807	chr3:128916104-128916211-	NoOverlap	chr3	128916104	128916211	-	11.6369414859	36	0.903785509016	-0.0325556132529	11.6694970992		NA	=hyperlink("https://data.broadinstitute.org/compbio1/cav.php?alnset=hg38_20&interval=chr3;128916103;108;0&strand=-&prologue=135&epilogue=135&spliceSites=hg&hideInserts&wrap=45&footer=chr3%3A128916104-128916211-", "CodAlignView")	=hyperlink("http://genome.ucsc.edu/cgi-bin/hgTracks?hgHubConnect.destUrl=..%2Fcgi-bin%2FhgTracks&db=hg38&position=chr3%3A128916104-128916211&hgt.suggest=&hgt.suggestTrack=refGene&Submit=submit&hgsid=240353321&hgt.newJQuery=1", "UCSC")	1.07170981135	1.06386898958	0.984030287654	128634947	128635054	=hyperlink("https://data.broadinstitute.org/compbio1/cav.php?alnset=hg19&interval=chr3;128634946;108;0&strand=-&prologue=135&epilogue=135&spliceSites=hg&hideInserts&wrap=45&footer=chr3%3A128916104-128916211-_hg19", "CodAlignView19")	=hyperlink("http://genome.ucsc.edu/cgi-bin/hgTracks?hgHubConnect.destUrl=..%2Fcgi-bin%2FhgTracks&db=hg19&position=chr3%3A128634947-128635054&hgt.suggest=&hgt.suggestTrack=refGene&Submit=submit&hgsid=240353321&hgt.newJQuery=1", "UCSC19")	VIKISAPANKAVYNYSTQTMNSTELAKKELYQEIAKVR	Same	557776	chr3:128916104-128916211-	145	145	23	0	140	128916104	128916211	Best	168	168	=hyperlink("http://genome.ucsc.edu/cgi-bin/hgTracks?db=hg38&position=chr3:128916104-128916211&complement_hg38=1&hgt.revCmplDisp_hg38=1", "ClusterUCSCview")		0.453703703704	0.181818181818	18.384725	0.9165	-1.16803888889	19.5527638889	1.04837160231	0.953541356739	278	Best
169	562902	chr4:149548480-149548587-	NoOverlap	chr4	149548480	149548587	-	6.06652225471	36	0.802666937938	-4.26365284373	10.3301750984		NA	=hyperlink("https://data.broadinstitute.org/compbio1/cav.php?alnset=hg38_20&interval=chr4;149548479;108;0&strand=-&prologue=135&epilogue=135&spliceSites=hg&hideInserts&wrap=45&footer=chr4%3A149548480-149548587-", "CodAlignView")	=hyperlink("http://genome.ucsc.edu/cgi-bin/hgTracks?hgHubConnect.destUrl=..%2Fcgi-bin%2FhgTracks&db=hg38&position=chr4%3A149548480-149548587&hgt.suggest=&hgt.suggestTrack=refGene&Submit=submit&hgsid=240353321&hgt.newJQuery=1", "UCSC")	0.829201790589	1.0633900994	0.999543659482	150469632	150469739	=hyperlink("https://data.broadinstitute.org/compbio1/cav.php?alnset=hg19&interval=chr4;150469631;108;0&strand=-&prologue=135&epilogue=135&spliceSites=hg&hideInserts&wrap=45&footer=chr4%3A149548480-149548587-_hg19", "CodAlignView19")	=hyperlink("http://genome.ucsc.edu/cgi-bin/hgTracks?hgHubConnect.destUrl=..%2Fcgi-bin%2FhgTracks&db=hg19&position=chr4%3A150469632-150469739&hgt.suggest=&hgt.suggestTrack=refGene&Submit=submit&hgsid=240353321&hgt.newJQuery=1", "UCSC19")	NIFFYIFVLLVYEIMFAKREDWPKIERNELPNFFSDCGHFPTQKQVDDTWDLVHQGE	Same	563898	chr4:149548480-149548587-	120	120	49	0	141	149548480	149563850	Best	169	169;941;3606;10164	=hyperlink("http://genome.ucsc.edu/cgi-bin/hgTracks?db=hg38&position=chr4:149548480-149563850&complement_hg38=1&hgt.revCmplDisp_hg38=1", "ClusterUCSCview")		0.37037037037	0.0	13.8412194444	0.9988	-2.56050555556	16.401725	1.07135039846	0.973382183728	74	Best
170	598862	chr1:19173095-19173121+	Extension	chr1	19173095	19173121	+	2.4760999812	9	0.943755245289	-14.8183112476	17.2944112288		chr1:19172864-19173121+	=hyperlink("https://data.broadinstitute.org/compbio1/cav.php?alnset=hg38_20&interval=chr1;19173094;27;0&prologue=135&epilogue=135&spliceSites=hg&hideInserts&wrap=45&footer=chr1%3A19173095-19173121%2B", "CodAlignView")	=hyperlink("http://genome.ucsc.edu/cgi-bin/hgTracks?hgHubConnect.destUrl=..%2Fcgi-bin%2FhgTracks&db=hg38&position=chr1%3A19173095-19173121&hgt.suggest=&hgt.suggestTrack=refGene&Submit=submit&hgsid=240353321&hgt.newJQuery=1", "UCSC")	-0.611426344098	1.06334755256	0.898899526301	19499589	19499615	=hyperlink("https://data.broadinstitute.org/compbio1/cav.php?alnset=hg19&interval=chr1;19499588;27;0&prologue=135&epilogue=135&spliceSites=hg&hideInserts&wrap=45&footer=chr1%3A19173095-19173121%2B_hg19", "CodAlignView19")	=hyperlink("http://genome.ucsc.edu/cgi-bin/hgTracks?hgHubConnect.destUrl=..%2Fcgi-bin%2FhgTracks&db=hg19&position=chr1%3A19499589-19499615&hgt.suggest=&hgt.suggestTrack=refGene&Submit=submit&hgsid=240353321&hgt.newJQuery=1", "UCSC19")	DEIFKNMQNIISCGNGLW	Same	599572	chr1:19173095-19173121+	287	287	-117	0	142	19165221	19173121	Best	170	170;73766	=hyperlink("http://genome.ucsc.edu/cgi-bin/hgTracks?db=hg38&position=chr1:19165221-19173121&complement_hg38=0&hgt.revCmplDisp_hg38=0", "ClusterUCSCview")		0.148148148148	0.0	-1.90635555556	0.9933	-31.2470444444	29.3406888889	0.169096150592	0.945446759156	10342	Best
171	492632	chr12:92729000-92729110+	NoOverlap	chr12	92729000	92729110	+	9.02372164823	37	0.879490018744	1.31719448438	7.70652716385		NA	=hyperlink("https://data.broadinstitute.org/compbio1/cav.php?alnset=hg38_20&interval=chr12;92728999;111;0&prologue=135&epilogue=135&spliceSites=hg&hideInserts&wrap=45&footer=chr12%3A92729000-92729110%2B", "CodAlignView")	=hyperlink("http://genome.ucsc.edu/cgi-bin/hgTracks?hgHubConnect.destUrl=..%2Fcgi-bin%2FhgTracks&db=hg38&position=chr12%3A92729000-92729110&hgt.suggest=&hgt.suggestTrack=refGene&Submit=submit&hgsid=240353321&hgt.newJQuery=1", "UCSC")	1.07822525176	1.06329868807	1.05474399933	93122776	93122886	=hyperlink("https://data.broadinstitute.org/compbio1/cav.php?alnset=hg19&interval=chr12;93122775;111;0&prologue=135&epilogue=135&spliceSites=hg&hideInserts&wrap=45&footer=chr12%3A92729000-92729110%2B_hg19", "CodAlignView19")	=hyperlink("http://genome.ucsc.edu/cgi-bin/hgTracks?hgHubConnect.destUrl=..%2Fcgi-bin%2FhgTracks&db=hg19&position=chr12%3A93122776-93122886&hgt.suggest=&hgt.suggestTrack=refGene&Submit=submit&hgsid=240353321&hgt.newJQuery=1", "UCSC19")	FYEHRRSSVVLNLPGLEVFPGDLLVSDGAADYLCHPLLLLNSGSVHSVYFHSMPTVEQILP	Same	494614	chr12:92729000-92729110+	118	118	53	0	143	92729000	92737518	Best	171	171;1005;1408	=hyperlink("http://genome.ucsc.edu/cgi-bin/hgTracks?db=hg38&position=chr12:92729000-92737518&complement_hg38=0&hgt.revCmplDisp_hg38=0", "ClusterUCSCview")		0.558558558559	0.233193277311	10.7482405405	0.9762	2.36421351351	8.38402702703	0.992370300146	1.02592082692	811	Best
172	588991	chr9:38469846-38469956+	NoOverlap	chr9	38469846	38469956	+	10.7415756487	37	0.96749828336	2.48811880539	8.25345684326		NA	=hyperlink("https://data.broadinstitute.org/compbio1/cav.php?alnset=hg38_20&interval=chr9;38469845;111;0&prologue=135&epilogue=135&spliceSites=hg&hideInserts&wrap=45&footer=chr9%3A38469846-38469956%2B", "CodAlignView")	=hyperlink("http://genome.ucsc.edu/cgi-bin/hgTracks?hgHubConnect.destUrl=..%2Fcgi-bin%2FhgTracks&db=hg38&position=chr9%3A38469846-38469956&hgt.suggest=&hgt.suggestTrack=refGene&Submit=submit&hgsid=240353321&hgt.newJQuery=1", "UCSC")	1.06808090373	1.06293526252	1.05445536747	38469843	38469953	=hyperlink("https://data.broadinstitute.org/compbio1/cav.php?alnset=hg19&interval=chr9;38469842;111;0&prologue=135&epilogue=135&spliceSites=hg&hideInserts&wrap=45&footer=chr9%3A38469846-38469956%2B_hg19", "CodAlignView19")	=hyperlink("http://genome.ucsc.edu/cgi-bin/hgTracks?hgHubConnect.destUrl=..%2Fcgi-bin%2FhgTracks&db=hg19&position=chr9%3A38469843-38469953&hgt.suggest=&hgt.suggestTrack=refGene&Submit=submit&hgsid=240353321&hgt.newJQuery=1", "UCSC19")	EAHSVSGPVSPAFELLIGGIEVGLSHFPFFACLSSEFQLVSSILGFCYSDLVR	Same	589935	chr9:38469846-38469956+	179	179	-7	0	144	38456161	38469956	Best	172	172;271;22158	=hyperlink("http://genome.ucsc.edu/cgi-bin/hgTracks?db=hg38&position=chr9:38456161-38469956&complement_hg38=0&hgt.revCmplDisp_hg38=0", "ClusterUCSCview")		0.558558558559	0.355769230769	14.0819621622	0.9431	1.11491351351	12.9670486486	1.05652054855	1.03984057474	185	Best
173	495286	chr12:51814681-51814833-	NoOverlap	chr12	51814681	51814833	-	11.376182389	51	0.535780162374	5.27443922852	6.10174316051		NA	=hyperlink("https://data.broadinstitute.org/compbio1/cav.php?alnset=hg38_20&interval=chr12;51814680;153;0&strand=-&prologue=135&epilogue=135&spliceSites=hg&hideInserts&wrap=45&footer=chr12%3A51814681-51814833-", "CodAlignView")	=hyperlink("http://genome.ucsc.edu/cgi-bin/hgTracks?hgHubConnect.destUrl=..%2Fcgi-bin%2FhgTracks&db=hg38&position=chr12%3A51814681-51814833&hgt.suggest=&hgt.suggestTrack=refGene&Submit=submit&hgsid=240353321&hgt.newJQuery=1", "UCSC")	1.04338198098	1.06280009631	1.03539159783	52208465	52208617	=hyperlink("https://data.broadinstitute.org/compbio1/cav.php?alnset=hg19&interval=chr12;52208464;153;0&strand=-&prologue=135&epilogue=135&spliceSites=hg&hideInserts&wrap=45&footer=chr12%3A51814681-51814833-_hg19", "CodAlignView19")	=hyperlink("http://genome.ucsc.edu/cgi-bin/hgTracks?hgHubConnect.destUrl=..%2Fcgi-bin%2FhgTracks&db=hg19&position=chr12%3A52208465-52208617&hgt.suggest=&hgt.suggestTrack=refGene&Submit=submit&hgsid=240353321&hgt.newJQuery=1", "UCSC19")	TLASALVLTLWVWALAPAGAVDAMGPHAAVRLAELLTPEECGHFRSLLEAPEPDVEAELSRLSEDRLARPEPLNTTSGSPSR	Same	497284	chr12:51814681-51814833-	248	248	-75	0	145	51807534	51814833	Best	173	173;1274;1566;23248;41728	=hyperlink("http://genome.ucsc.edu/cgi-bin/hgTracks?db=hg38&position=chr12:51807534-51814833&complement_hg38=1&hgt.revCmplDisp_hg38=1", "ClusterUCSCview")		0.725490196078	0.94567338972	18.5133960784	0.8901	8.96412941176	9.54926666667	1.04692548101	1.03666823363	290	Best
174	506520	chr15:42374287-42374400+	NoOverlap	chr15	42374287	42374400	+	12.5654131394	38	0.916309886642	3.32583154424	9.23958159513		NA	=hyperlink("https://data.broadinstitute.org/compbio1/cav.php?alnset=hg38_20&interval=chr15;42374286;114;0&prologue=135&epilogue=135&spliceSites=hg&hideInserts&wrap=45&footer=chr15%3A42374287-42374400%2B", "CodAlignView")	=hyperlink("http://genome.ucsc.edu/cgi-bin/hgTracks?hgHubConnect.destUrl=..%2Fcgi-bin%2FhgTracks&db=hg38&position=chr15%3A42374287-42374400&hgt.suggest=&hgt.suggestTrack=refGene&Submit=submit&hgsid=240353321&hgt.newJQuery=1", "UCSC")	1.05875745086	1.06270701608	1.0441058837	42666485	42666598	=hyperlink("https://data.broadinstitute.org/compbio1/cav.php?alnset=hg19&interval=chr15;42666484;114;0&prologue=135&epilogue=135&spliceSites=hg&hideInserts&wrap=45&footer=chr15%3A42374287-42374400%2B_hg19", "CodAlignView19")	=hyperlink("http://genome.ucsc.edu/cgi-bin/hgTracks?hgHubConnect.destUrl=..%2Fcgi-bin%2FhgTracks&db=hg19&position=chr15%3A42666485-42666598&hgt.suggest=&hgt.suggestTrack=refGene&Submit=submit&hgsid=240353321&hgt.newJQuery=1", "UCSC19")	AFAMPYLLSGFFCDCVIQERDRRNGEGTIAQPLKFEGQDFVVLK	Same	508236	chr15:42374287-42374400+	128	128	46	0	146	42374287	42374531	Best	174	174;1415	=hyperlink("http://genome.ucsc.edu/cgi-bin/hgTracks?db=hg38&position=chr15:42374287-42374531&complement_hg38=0&hgt.revCmplDisp_hg38=0", "ClusterUCSCview")		0.535087719298	0.125274725275	15.0046157895	0.9624	2.38432105263	12.6202947368	1.05974202312	1.04391189695	152	Best
175	491118	chr12:40570464-40570604+	NoOverlap	chr12	40570464	40570604	+	11.0308594907	47	0.950188708648	-6.22833830055	17.2591977912		NA	=hyperlink("https://data.broadinstitute.org/compbio1/cav.php?alnset=hg38_20&interval=chr12;40570463;141;0&prologue=135&epilogue=135&spliceSites=hg&hideInserts&wrap=45&footer=chr12%3A40570464-40570604%2B", "CodAlignView")	=hyperlink("http://genome.ucsc.edu/cgi-bin/hgTracks?hgHubConnect.destUrl=..%2Fcgi-bin%2FhgTracks&db=hg38&position=chr12%3A40570464-40570604&hgt.suggest=&hgt.suggestTrack=refGene&Submit=submit&hgsid=240353321&hgt.newJQuery=1", "UCSC")	1.0378027559	1.06267527296	1.0951286512	40964266	40964406	=hyperlink("https://data.broadinstitute.org/compbio1/cav.php?alnset=hg19&interval=chr12;40964265;141;0&prologue=135&epilogue=135&spliceSites=hg&hideInserts&wrap=45&footer=chr12%3A40570464-40570604%2B_hg19", "CodAlignView19")	=hyperlink("http://genome.ucsc.edu/cgi-bin/hgTracks?hgHubConnect.destUrl=..%2Fcgi-bin%2FhgTracks&db=hg19&position=chr12%3A40964266-40964406&hgt.suggest=&hgt.suggestTrack=refGene&Submit=submit&hgsid=240353321&hgt.newJQuery=1", "UCSC19")	YNYDILLLEHSCLCCREENYELRDIVLDCPDGSTIPYQYKHITTCSCLDICQLYTTFMYS	Same	493095	chr12:40570464-40570604+	312	312	-137	0	19	40565645	40570604		19	19;175;252;1193;1558	=hyperlink("http://genome.ucsc.edu/cgi-bin/hgTracks?db=hg38&position=chr12:40565645-40570604&complement_hg38=0&hgt.revCmplDisp_hg38=0", "ClusterUCSCview")		0.404255319149	0.360613810742	17.3537382979	0.9405	-6.88411914894	24.2378574468	1.06304615499	1.05089977504	121	Best
176	520817	chr17:29128029-29128415-	NoOverlap	chr17	29128029	29128415	-	9.98606278753	129	0.785522381969	1.95452864254	8.03153414499		NA	=hyperlink("https://data.broadinstitute.org/compbio1/cav.php?alnset=hg38_20&interval=chr17;29128028;387;0&strand=-&prologue=135&epilogue=135&spliceSites=hg&hideInserts&wrap=45&footer=chr17%3A29128029-29128415-", "CodAlignView")	=hyperlink("http://genome.ucsc.edu/cgi-bin/hgTracks?hgHubConnect.destUrl=..%2Fcgi-bin%2FhgTracks&db=hg38&position=chr17%3A29128029-29128415&hgt.suggest=&hgt.suggestTrack=refGene&Submit=submit&hgsid=240353321&hgt.newJQuery=1", "UCSC")	0.989500526454	1.06258437288	1.03218270394	27455047	27455433	=hyperlink("https://data.broadinstitute.org/compbio1/cav.php?alnset=hg19&interval=chr17;27455046;387;0&strand=-&prologue=135&epilogue=135&spliceSites=hg&hideInserts&wrap=45&footer=chr17%3A29128029-29128415-_hg19", "CodAlignView19")	=hyperlink("http://genome.ucsc.edu/cgi-bin/hgTracks?hgHubConnect.destUrl=..%2Fcgi-bin%2FhgTracks&db=hg19&position=chr17%3A27455047-27455433&hgt.suggest=&hgt.suggestTrack=refGene&Submit=submit&hgsid=240353321&hgt.newJQuery=1", "UCSC19")	SPAPTLAMNGPGAATAEGLSEEAQGLSRKRVANAVRKVVSKVLPSEELGNAKETPGRGVKSPEHPTRSKRGEKAASSPKPPPPPPPPPAPPKPEVKKEAAKDELSLGLRSLMSRGRGKEHKARGKQSSGKGEKPSSQEPGSPDWADSPEK	Same	522235	chr17:29128029-29128415-	161	161	15	0	147	29124548	29133836	Best	176	176;1108;2567;6559;7208;9587	=hyperlink("http://genome.ucsc.edu/cgi-bin/hgTracks?db=hg38&position=chr17:29124548-29133836&complement_hg38=1&hgt.revCmplDisp_hg38=1", "ClusterUCSCview")		0.64857881137	0.320568370078	18.063575969	0.9504	5.12381860465	12.9397573643	1.02814634685	1.0361400027	498	Best
177	499779	chr13:51111024-51111131-	NoOverlap	chr13	51111024	51111131	-	11.0369306058	36	0.774712409823	2.77030282716	8.26662777861		NA	=hyperlink("https://data.broadinstitute.org/compbio1/cav.php?alnset=hg38_20&interval=chr13;51111023;108;0&strand=-&prologue=135&epilogue=135&spliceSites=hg&hideInserts&wrap=45&footer=chr13%3A51111024-51111131-", "CodAlignView")	=hyperlink("http://genome.ucsc.edu/cgi-bin/hgTracks?hgHubConnect.destUrl=..%2Fcgi-bin%2FhgTracks&db=hg38&position=chr13%3A51111024-51111131&hgt.suggest=&hgt.suggestTrack=refGene&Submit=submit&hgsid=240353321&hgt.newJQuery=1", "UCSC")	1.06807386263	1.06235651298	1.05539384863	51685160	51685267	=hyperlink("https://data.broadinstitute.org/compbio1/cav.php?alnset=hg19&interval=chr13;51685159;108;0&strand=-&prologue=135&epilogue=135&spliceSites=hg&hideInserts&wrap=45&footer=chr13%3A51111024-51111131-_hg19", "CodAlignView19")	=hyperlink("http://genome.ucsc.edu/cgi-bin/hgTracks?hgHubConnect.destUrl=..%2Fcgi-bin%2FhgTracks&db=hg19&position=chr13%3A51685160-51685267&hgt.suggest=&hgt.suggestTrack=refGene&Submit=submit&hgsid=240353321&hgt.newJQuery=1", "UCSC19")	TAAESPFYEGASPAVKLIRSSSMYVVGDHGEKFSESLKKYKSTSSMDTSLYYLR	Same	501786	chr13:51111024-51111131-	146	146	31	0	148	51110832	51111907	Best	177	177;694;1207;6306	=hyperlink("http://genome.ucsc.edu/cgi-bin/hgTracks?db=hg38&position=chr13:51110832-51111907&complement_hg38=1&hgt.revCmplDisp_hg38=1", "ClusterUCSCview")		0.527777777778	0.675	20.7250194444	0.982	5.50951388889	15.2155055556	1.03261381703	1.02350037575	453	Best
178	491107	chr12:40443266-40443388+	NoOverlap	chr12	40443266	40443388	+	16.6795976969	41	1.0	0.276546140996	16.4030515559		NA	=hyperlink("https://data.broadinstitute.org/compbio1/cav.php?alnset=hg38_20&interval=chr12;40443265;123;0&prologue=135&epilogue=135&spliceSites=hg&hideInserts&wrap=45&footer=chr12%3A40443266-40443388%2B", "CodAlignView")	=hyperlink("http://genome.ucsc.edu/cgi-bin/hgTracks?hgHubConnect.destUrl=..%2Fcgi-bin%2FhgTracks&db=hg38&position=chr12%3A40443266-40443388&hgt.suggest=&hgt.suggestTrack=refGene&Submit=submit&hgsid=240353321&hgt.newJQuery=1", "UCSC")	1.04237223101	1.06223905791	1.00398347072	40837068	40837190	=hyperlink("https://data.broadinstitute.org/compbio1/cav.php?alnset=hg19&interval=chr12;40837067;123;0&prologue=135&epilogue=135&spliceSites=hg&hideInserts&wrap=45&footer=chr12%3A40443266-40443388%2B_hg19", "CodAlignView19")	=hyperlink("http://genome.ucsc.edu/cgi-bin/hgTracks?hgHubConnect.destUrl=..%2Fcgi-bin%2FhgTracks&db=hg19&position=chr12%3A40837068-40837190&hgt.suggest=&hgt.suggestTrack=refGene&Submit=submit&hgsid=240353321&hgt.newJQuery=1", "UCSC19")	ICLNLQDQNIVLQDGKVTAVKSTESKKCELNANAYSIHTVGLYLILK	Same	493084	chr12:40443266-40443388+	164	164	14	0	149	40419182	40446630	Best	178	178;203;208;213;268;288;318;343;350;355;406;408;434;440;501;615;754;764;847;888;1033;1317;1588;1724;1779;2875;5908;6513;15674	=hyperlink("http://genome.ucsc.edu/cgi-bin/hgTracks?db=hg38&position=chr12:40419182-40446630&complement_hg38=0&hgt.revCmplDisp_hg38=0", "ClusterUCSCview")		0.357723577236	0.254132231405	18.1850780488	0.9825	-1.94214146341	20.1272195122	1.03963704512	0.945530489422	368
179	547638	chr21:36962033-36962167-	NoOverlap	chr21	36962033	36962167	-	11.5370978461	45	0.803786271967	2.8300732207	8.70702462544		NA	=hyperlink("https://data.broadinstitute.org/compbio1/cav.php?alnset=hg38_20&interval=chr21;36962032;135;0&strand=-&prologue=135&epilogue=135&spliceSites=hg&hideInserts&wrap=45&footer=chr21%3A36962033-36962167-", "CodAlignView")	=hyperlink("http://genome.ucsc.edu/cgi-bin/hgTracks?hgHubConnect.destUrl=..%2Fcgi-bin%2FhgTracks&db=hg38&position=chr21%3A36962033-36962167&hgt.suggest=&hgt.suggestTrack=refGene&Submit=submit&hgsid=240353321&hgt.newJQuery=1", "UCSC")	1.04735719823	1.06217849715	1.03639101122	38334333	38334467	=hyperlink("https://data.broadinstitute.org/compbio1/cav.php?alnset=hg19&interval=chr21;38334332;135;0&strand=-&prologue=135&epilogue=135&spliceSites=hg&hideInserts&wrap=45&footer=chr21%3A36962033-36962167-_hg19", "CodAlignView19")	=hyperlink("http://genome.ucsc.edu/cgi-bin/hgTracks?hgHubConnect.destUrl=..%2Fcgi-bin%2FhgTracks&db=hg19&position=chr21%3A38334333-38334467&hgt.suggest=&hgt.suggestTrack=refGene&Submit=submit&hgsid=240353321&hgt.newJQuery=1", "UCSC19")	NLWQLWYEVTISLYFFPSIQSIEDLNKWALFLVSPFILEAEHIAFVTESIWVQSENLQRSSSSETVSTMFTCVP	Same	549043	chr21:36962033-36962167-	124	124	55	0	150	36962033	36966698	Best	179	179;3891	=hyperlink("http://genome.ucsc.edu/cgi-bin/hgTracks?db=hg38&position=chr21:36962033-36966698&complement_hg38=1&hgt.revCmplDisp_hg38=1", "ClusterUCSCview")		0.4	0.1875	21.2013244444	0.9568	6.78264888889	14.4186755556	0.99971320135	1.01481078219	741	Best
180	552033	chr3:46617165-46617326+	NoOverlap	chr3	46617165	46617326	+	12.8746629854	54	0.618357451065	4.10475742541	8.76990555999		NA	=hyperlink("https://data.broadinstitute.org/compbio1/cav.php?alnset=hg38_20&interval=chr3;46617164;162;0&prologue=135&epilogue=135&spliceSites=hg&hideInserts&wrap=45&footer=chr3%3A46617165-46617326%2B", "CodAlignView")	=hyperlink("http://genome.ucsc.edu/cgi-bin/hgTracks?hgHubConnect.destUrl=..%2Fcgi-bin%2FhgTracks&db=hg38&position=chr3%3A46617165-46617326&hgt.suggest=&hgt.suggestTrack=refGene&Submit=submit&hgsid=240353321&hgt.newJQuery=1", "UCSC")	1.0535946489	1.06170438621	1.0186823452	46658655	46658816	=hyperlink("https://data.broadinstitute.org/compbio1/cav.php?alnset=hg19&interval=chr3;46658654;162;0&prologue=135&epilogue=135&spliceSites=hg&hideInserts&wrap=45&footer=chr3%3A46617165-46617326%2B_hg19", "CodAlignView19")	=hyperlink("http://genome.ucsc.edu/cgi-bin/hgTracks?hgHubConnect.destUrl=..%2Fcgi-bin%2FhgTracks&db=hg19&position=chr3%3A46658655-46658816&hgt.suggest=&hgt.suggestTrack=refGene&Submit=submit&hgsid=240353321&hgt.newJQuery=1", "UCSC19")	AFLHMFFGYLYGYFPF*GMNNQYTRREVFCRNTCHDLKHFWEREIGKQTYYRESEERRLGRSALR	Same	552971	chr3:46617165-46617326+	188	188	-8	6	70	46617165	46625248		79	79;180	=hyperlink("http://genome.ucsc.edu/cgi-bin/hgTracks?db=hg38&position=chr3:46617165-46625248&complement_hg38=0&hgt.revCmplDisp_hg38=0", "ClusterUCSCview")		0.487654320988	0.732558139535	21.9978092593	0.9258	8.26276666667	13.7350425926	0.98053916918	1.00664854804	896
181	584203	chr8:54758925-54759074+	NoOverlap	chr8	54758925	54759074	+	9.1721799159	50	0.847074387732	0.094069892168	9.07811002374		NA	=hyperlink("https://data.broadinstitute.org/compbio1/cav.php?alnset=hg38_20&interval=chr8;54758924;150;0&prologue=135&epilogue=135&spliceSites=hg&hideInserts&wrap=45&footer=chr8%3A54758925-54759074%2B", "CodAlignView")	=hyperlink("http://genome.ucsc.edu/cgi-bin/hgTracks?hgHubConnect.destUrl=..%2Fcgi-bin%2FhgTracks&db=hg38&position=chr8%3A54758925-54759074&hgt.suggest=&hgt.suggestTrack=refGene&Submit=submit&hgsid=240353321&hgt.newJQuery=1", "UCSC")	1.05508109888	1.06155878756	1.01125003244	55671485	55671634	=hyperlink("https://data.broadinstitute.org/compbio1/cav.php?alnset=hg19&interval=chr8;55671484;150;0&prologue=135&epilogue=135&spliceSites=hg&hideInserts&wrap=45&footer=chr8%3A54758925-54759074%2B_hg19", "CodAlignView19")	=hyperlink("http://genome.ucsc.edu/cgi-bin/hgTracks?hgHubConnect.destUrl=..%2Fcgi-bin%2FhgTracks&db=hg19&position=chr8%3A55671485-55671634&hgt.suggest=&hgt.suggestTrack=refGene&Submit=submit&hgsid=240353321&hgt.newJQuery=1", "UCSC19")	TLVISVGFFLCLLHQIDKFQVAAVSLGKLQKVLLRCEASDKSQYWYCEQVIVREPGTTSESIFTCQR	Same	585134	chr8:54758925-54759074+	110	110	71	0	151	54755618	54769789	Best	181	181;217;1058	=hyperlink("http://genome.ucsc.edu/cgi-bin/hgTracks?db=hg38&position=chr8:54755618-54769789&complement_hg38=0&hgt.revCmplDisp_hg38=0", "ClusterUCSCview")		0.486666666667	0.451127819549	12.595448	0.9486	-4.002222	16.59767	1.04103294546	0.93322649544	351
182	584692	chr8:78647092-78647292+	NoOverlap	chr8	78647092	78647292	+	5.62570444122	67	0.424774046909	-5.49886704359	11.1245714848		NA	=hyperlink("https://data.broadinstitute.org/compbio1/cav.php?alnset=hg38_20&interval=chr8;78647091;201;0&prologue=135&epilogue=135&spliceSites=hg&hideInserts&wrap=45&footer=chr8%3A78647092-78647292%2B", "CodAlignView")	=hyperlink("http://genome.ucsc.edu/cgi-bin/hgTracks?hgHubConnect.destUrl=..%2Fcgi-bin%2FhgTracks&db=hg38&position=chr8%3A78647092-78647292&hgt.suggest=&hgt.suggestTrack=refGene&Submit=submit&hgsid=240353321&hgt.newJQuery=1", "UCSC")	0.526472517635	1.06135682235	0.932117071613	79559327	79559527	=hyperlink("https://data.broadinstitute.org/compbio1/cav.php?alnset=hg19&interval=chr8;79559326;201;0&prologue=135&epilogue=135&spliceSites=hg&hideInserts&wrap=45&footer=chr8%3A78647092-78647292%2B_hg19", "CodAlignView19")	=hyperlink("http://genome.ucsc.edu/cgi-bin/hgTracks?hgHubConnect.destUrl=..%2Fcgi-bin%2FhgTracks&db=hg19&position=chr8%3A79559327-79559527&hgt.suggest=&hgt.suggestTrack=refGene&Submit=submit&hgsid=240353321&hgt.newJQuery=1", "UCSC19")	EKLEHIQCLVQEQLDAGHIEPTTSPWNTPIFTIPKRSGKWRLLYDLHAINAVMFPMGPL*PGLPSPVMIPK	Same	585623	chr8:78647092-78647292+	417	417	-235	7	152	78644641	78649262	Best	182	182;1168;3446;4761;16789;26300;29524;30999;31491;35376;37577;38755;51849;57268	=hyperlink("http://genome.ucsc.edu/cgi-bin/hgTracks?db=hg38&position=chr8:78644641-78649262&complement_hg38=0&hgt.revCmplDisp_hg38=0", "ClusterUCSCview")		0.417910447761	0.114204545455	-1.16433134328	0.0306	-1.5226641791	0.358332835821	-0.00626358390809	0.431435468317	44857
183	582685	chr7:135307197-135307313-	NoOverlap	chr7	135307197	135307313	-	13.8438307658	39	0.830304417487	5.67761279375	8.16621797207		NA	=hyperlink("https://data.broadinstitute.org/compbio1/cav.php?alnset=hg38_20&interval=chr7;135307196;117;0&strand=-&prologue=135&epilogue=135&spliceSites=hg&hideInserts&wrap=45&footer=chr7%3A135307197-135307313-", "CodAlignView")	=hyperlink("http://genome.ucsc.edu/cgi-bin/hgTracks?hgHubConnect.destUrl=..%2Fcgi-bin%2FhgTracks&db=hg38&position=chr7%3A135307197-135307313&hgt.suggest=&hgt.suggestTrack=refGene&Submit=submit&hgsid=240353321&hgt.newJQuery=1", "UCSC")	1.04579113293	1.0613087939	1.05474424628	134991949	134992065	=hyperlink("https://data.broadinstitute.org/compbio1/cav.php?alnset=hg19&interval=chr7;134991948;117;0&strand=-&prologue=135&epilogue=135&spliceSites=hg&hideInserts&wrap=45&footer=chr7%3A135307197-135307313-_hg19", "CodAlignView19")	=hyperlink("http://genome.ucsc.edu/cgi-bin/hgTracks?hgHubConnect.destUrl=..%2Fcgi-bin%2FhgTracks&db=hg19&position=chr7%3A134991949-134992065&hgt.suggest=&hgt.suggestTrack=refGene&Submit=submit&hgsid=240353321&hgt.newJQuery=1", "UCSC19")	EWSWRPQHHMPAPLTLCPQHFLTALGGLMAVPFILAKDLCLQQDPLTQSYLISTIFFAPASACSCK	Same	583647	chr7:135307197-135307313-	136	136	47	0	153	135307168	135310600	Best	183	183;3391;20071	=hyperlink("http://genome.ucsc.edu/cgi-bin/hgTracks?db=hg38&position=chr7:135307168-135310600&complement_hg38=1&hgt.revCmplDisp_hg38=1", "ClusterUCSCview")		0.598290598291	0.100775193798	15.9811538462	0.9997	4.63821538462	11.3429384615	1.06388276373	1.05329258727	118	Best
184	491262	chr12:48764850-48764993+	NoOverlap	chr12	48764850	48764993	+	7.57737290611	48	0.84690623331	-0.213845789122	7.79121869523		NA	=hyperlink("https://data.broadinstitute.org/compbio1/cav.php?alnset=hg38_20&interval=chr12;48764849;144;0&prologue=135&epilogue=135&spliceSites=hg&hideInserts&wrap=45&footer=chr12%3A48764850-48764993%2B", "CodAlignView")	=hyperlink("http://genome.ucsc.edu/cgi-bin/hgTracks?hgHubConnect.destUrl=..%2Fcgi-bin%2FhgTracks&db=hg38&position=chr12%3A48764850-48764993&hgt.suggest=&hgt.suggestTrack=refGene&Submit=submit&hgsid=240353321&hgt.newJQuery=1", "UCSC")	1.03737746374	1.06114470292	1.04769024755	49158633	49158776	=hyperlink("https://data.broadinstitute.org/compbio1/cav.php?alnset=hg19&interval=chr12;49158632;144;0&prologue=135&epilogue=135&spliceSites=hg&hideInserts&wrap=45&footer=chr12%3A48764850-48764993%2B_hg19", "CodAlignView19")	=hyperlink("http://genome.ucsc.edu/cgi-bin/hgTracks?hgHubConnect.destUrl=..%2Fcgi-bin%2FhgTracks&db=hg19&position=chr12%3A49158633-49158776&hgt.suggest=&hgt.suggestTrack=refGene&Submit=submit&hgsid=240353321&hgt.newJQuery=1", "UCSC19")	PALPPTHSVPNQVFRIPLTDAQNFSFWWSHDPGVRPEETMPWIRSPRHCLIKSAMTR	Same	493239	chr12:48764850-48764993+	104	104	80	0	154	48759259	48773560	Best	184	184;484;2240;4028	=hyperlink("http://genome.ucsc.edu/cgi-bin/hgTracks?db=hg38&position=chr12:48759259-48773560&complement_hg38=0&hgt.revCmplDisp_hg38=0", "ClusterUCSCview")		0.534722222222	0.492476060192	9.36655833333	1.0	-1.1464375	10.5129958333	1.03701395298	1.0614320055	399	Best
185	496190	chr12:70448073-70448201-	NoOverlap	chr12	70448073	70448201	-	5.34485812797	43	0.572185287109	-5.89370711252	11.2385652405		NA	=hyperlink("https://data.broadinstitute.org/compbio1/cav.php?alnset=hg38_20&interval=chr12;70448072;129;0&strand=-&prologue=135&epilogue=135&spliceSites=hg&hideInserts&wrap=45&footer=chr12%3A70448073-70448201-", "CodAlignView")	=hyperlink("http://genome.ucsc.edu/cgi-bin/hgTracks?hgHubConnect.destUrl=..%2Fcgi-bin%2FhgTracks&db=hg38&position=chr12%3A70448073-70448201&hgt.suggest=&hgt.suggestTrack=refGene&Submit=submit&hgsid=240353321&hgt.newJQuery=1", "UCSC")	0.481739594439	1.06106784349	0.944800369635	70841853	70841981	=hyperlink("https://data.broadinstitute.org/compbio1/cav.php?alnset=hg19&interval=chr12;70841852;129;0&strand=-&prologue=135&epilogue=135&spliceSites=hg&hideInserts&wrap=45&footer=chr12%3A70448073-70448201-_hg19", "CodAlignView19")	=hyperlink("http://genome.ucsc.edu/cgi-bin/hgTracks?hgHubConnect.destUrl=..%2Fcgi-bin%2FhgTracks&db=hg19&position=chr12%3A70841853-70841981&hgt.suggest=&hgt.suggestTrack=refGene&Submit=submit&hgsid=240353321&hgt.newJQuery=1", "UCSC19")	EQDAVQLISTGICDRLPRGMFGLIIGRSSNTLKGIQILPGVIDSDYLGEIKLMAQVSGVHTISK	Same	498190	chr12:70448073-70448201-	349	349	-164	0	155	70445357	70448659	Best	185	185;2275;2689;3428;4542;14519;18412;21487;26717;30512;33200;55047	=hyperlink("http://genome.ucsc.edu/cgi-bin/hgTracks?db=hg38&position=chr12:70445357-70448659&complement_hg38=1&hgt.revCmplDisp_hg38=1", "ClusterUCSCview")		0.372093023256	0.234119782214	1.2290627907	0.1658	-5.16068837209	6.38975116279	0.0777289720636	0.971474503022	18583	Best
186	500529	chr13:113406717-113406821-	NoOverlap	chr13	113406717	113406821	-	10.3868772507	35	0.756336962801	0.0397686055728	10.3471086451		NA	=hyperlink("https://data.broadinstitute.org/compbio1/cav.php?alnset=hg38_20&interval=chr13;113406716;105;0&strand=-&prologue=135&epilogue=135&spliceSites=hg&hideInserts&wrap=45&footer=chr13%3A113406717-113406821-", "CodAlignView")	=hyperlink("http://genome.ucsc.edu/cgi-bin/hgTracks?hgHubConnect.destUrl=..%2Fcgi-bin%2FhgTracks&db=hg38&position=chr13%3A113406717-113406821&hgt.suggest=&hgt.suggestTrack=refGene&Submit=submit&hgsid=240353321&hgt.newJQuery=1", "UCSC")	1.05424888601	1.06104835612	1.01588686601	114061032	114061136	=hyperlink("https://data.broadinstitute.org/compbio1/cav.php?alnset=hg19&interval=chr13;114061031;105;0&strand=-&prologue=135&epilogue=135&spliceSites=hg&hideInserts&wrap=45&footer=chr13%3A113406717-113406821-_hg19", "CodAlignView19")	=hyperlink("http://genome.ucsc.edu/cgi-bin/hgTracks?hgHubConnect.destUrl=..%2Fcgi-bin%2FhgTracks&db=hg19&position=chr13%3A114061032-114061136&hgt.suggest=&hgt.suggestTrack=refGene&Submit=submit&hgsid=240353321&hgt.newJQuery=1", "UCSC19")	VPEHIPPLNAPSVQAARRTQPATEPPRITVQIPVVHEMPAPPTR	None				NA	NA	0	100	113403390	113410417		120	120;186;577;628;905;2155;43193	=hyperlink("http://genome.ucsc.edu/cgi-bin/hgTracks?db=hg38&position=chr13:113403390-113410417&complement_hg38=1&hgt.revCmplDisp_hg38=1", "ClusterUCSCview")		0.590476190476	0.585284280936	20.43682	0.8118	6.77764571429	13.6591742857	1.02073611039	1.04549123197	568
187	500681	chr14:21941431-21941526+	NoOverlap	chr14	21941431	21941526	+	12.4352564272	32	0.913378347448	-6.16656249762	18.6018189248		NA	=hyperlink("https://data.broadinstitute.org/compbio1/cav.php?alnset=hg38_20&interval=chr14;21941430;96;0&prologue=135&epilogue=135&spliceSites=hg&hideInserts&wrap=45&footer=chr14%3A21941431-21941526%2B", "CodAlignView")	=hyperlink("http://genome.ucsc.edu/cgi-bin/hgTracks?hgHubConnect.destUrl=..%2Fcgi-bin%2FhgTracks&db=hg38&position=chr14%3A21941431-21941526&hgt.suggest=&hgt.suggestTrack=refGene&Submit=submit&hgsid=240353321&hgt.newJQuery=1", "UCSC")	1.05249103493	1.06087181374	1.05901380998	22409622	22409717	=hyperlink("https://data.broadinstitute.org/compbio1/cav.php?alnset=hg19&interval=chr14;22409621;96;0&prologue=135&epilogue=135&spliceSites=hg&hideInserts&wrap=45&footer=chr14%3A21941431-21941526%2B_hg19", "CodAlignView19")	=hyperlink("http://genome.ucsc.edu/cgi-bin/hgTracks?hgHubConnect.destUrl=..%2Fcgi-bin%2FhgTracks&db=hg19&position=chr14%3A22409622-22409717&hgt.suggest=&hgt.suggestTrack=refGene&Submit=submit&hgsid=240353321&hgt.newJQuery=1", "UCSC19")	GDSVTQMEGPVTLSEEAFLTINCTYTATGYPSLFWYVQYPGEGLQLLLKATK	None				NA	NA	0	156	21941431	21941646	Best	187	187;3274	=hyperlink("http://genome.ucsc.edu/cgi-bin/hgTracks?db=hg38&position=chr14:21941431-21941646&complement_hg38=0&hgt.revCmplDisp_hg38=0", "ClusterUCSCview")		0.489583333333	0.188235294118	16.2511625	0.9065	-8.471696875	24.722859375	1.0429282259	1.01141256523	333	Best
188	569168	chr5:140570282-140570401-	NoOverlap	chr5	140570282	140570401	-	7.91654751897	40	0.958484016175	-0.785970014986	8.70251753395		NA	=hyperlink("https://data.broadinstitute.org/compbio1/cav.php?alnset=hg38_20&interval=chr5;140570281;120;0&strand=-&prologue=135&epilogue=135&spliceSites=hg&hideInserts&wrap=45&footer=chr5%3A140570282-140570401-", "CodAlignView")	=hyperlink("http://genome.ucsc.edu/cgi-bin/hgTracks?hgHubConnect.destUrl=..%2Fcgi-bin%2FhgTracks&db=hg38&position=chr5%3A140570282-140570401&hgt.suggest=&hgt.suggestTrack=refGene&Submit=submit&hgsid=240353321&hgt.newJQuery=1", "UCSC")	1.03849632471	1.06055609752	1.04011988535	139949867	139949986	=hyperlink("https://data.broadinstitute.org/compbio1/cav.php?alnset=hg19&interval=chr5;139949866;120;0&strand=-&prologue=135&epilogue=135&spliceSites=hg&hideInserts&wrap=45&footer=chr5%3A140570282-140570401-_hg19", "CodAlignView19")	=hyperlink("http://genome.ucsc.edu/cgi-bin/hgTracks?hgHubConnect.destUrl=..%2Fcgi-bin%2FhgTracks&db=hg19&position=chr5%3A139949867-139949986&hgt.suggest=&hgt.suggestTrack=refGene&Submit=submit&hgsid=240353321&hgt.newJQuery=1", "UCSC19")	WQQEQMVLRFQLEALQEERNTAEQDLAALYDLHVQATRAQTHHVLPISGDGG	Same	570181	chr5:140570282-140570401-	258	258	-70	0	157	140570090	140575575	Best	188	188;325;1178;1912;10102;11098	=hyperlink("http://genome.ucsc.edu/cgi-bin/hgTracks?db=hg38&position=chr5:140570090-140575575&complement_hg38=1&hgt.revCmplDisp_hg38=1", "ClusterUCSCview")		0.6	0.18648018648	10.6122275	0.9996	-1.6527075	12.264935	1.06074109437	1.04560142204	143	Best
189	472479	chr1:54132971-54133300-	NoOverlap	chr1	54132971	54133300	-	12.7669290773	110	0.781140819964	6.00623725273	6.76069182456		NA	=hyperlink("https://data.broadinstitute.org/compbio1/cav.php?alnset=hg38_20&interval=chr1;54132970;330;0&strand=-&prologue=135&epilogue=135&spliceSites=hg&hideInserts&wrap=45&footer=chr1%3A54132971-54133300-", "CodAlignView")	=hyperlink("http://genome.ucsc.edu/cgi-bin/hgTracks?hgHubConnect.destUrl=..%2Fcgi-bin%2FhgTracks&db=hg38&position=chr1%3A54132971-54133300&hgt.suggest=&hgt.suggestTrack=refGene&Submit=submit&hgsid=240353321&hgt.newJQuery=1", "UCSC")	1.04783890711	1.06041181573	1.04012127873	54598644	54598973	=hyperlink("https://data.broadinstitute.org/compbio1/cav.php?alnset=hg19&interval=chr1;54598643;330;0&strand=-&prologue=135&epilogue=135&spliceSites=hg&hideInserts&wrap=45&footer=chr1%3A54132971-54133300-_hg19", "CodAlignView19")	=hyperlink("http://genome.ucsc.edu/cgi-bin/hgTracks?hgHubConnect.destUrl=..%2Fcgi-bin%2FhgTracks&db=hg19&position=chr1%3A54598644-54598973&hgt.suggest=&hgt.suggestTrack=refGene&Submit=submit&hgsid=240353321&hgt.newJQuery=1", "UCSC19")	CDEYPVTPQRRNNTSVIVSVLYIDFSAAGREDIHEYEVRCEPRRKEASVHLLSGSHWLGPYAATAEHLQEAPPMDEAEALEGPVSMVAQDTSDIVFLGLCILAGILMVIAIVVLMLL	Same	474356	chr1:54132971-54133300-	176	176	13	0	158	54132971	54136809	Best	189	189;340	=hyperlink("http://genome.ucsc.edu/cgi-bin/hgTracks?db=hg38&position=chr1:54132971-54136809&complement_hg38=1&hgt.revCmplDisp_hg38=1", "ClusterUCSCview")		0.590909090909	0.45186433537	22.1032436364	0.9941	9.50727090909	12.5959727273	1.08279306967	1.0488754245	41	Best
190	552897	chr3:88086257-88086400+	NoOverlap	chr3	88086257	88086400	+	10.3892666182	48	0.965671015488	3.00561252198	7.38365409624		NA	=hyperlink("https://data.broadinstitute.org/compbio1/cav.php?alnset=hg38_20&interval=chr3;88086256;144;0&prologue=135&epilogue=135&spliceSites=hg&hideInserts&wrap=45&footer=chr3%3A88086257-88086400%2B", "CodAlignView")	=hyperlink("http://genome.ucsc.edu/cgi-bin/hgTracks?hgHubConnect.destUrl=..%2Fcgi-bin%2FhgTracks&db=hg38&position=chr3%3A88086257-88086400&hgt.suggest=&hgt.suggestTrack=refGene&Submit=submit&hgsid=240353321&hgt.newJQuery=1", "UCSC")	1.04074334254	1.06008092214	1.04923673356	88135407	88135550	=hyperlink("https://data.broadinstitute.org/compbio1/cav.php?alnset=hg19&interval=chr3;88135406;144;0&prologue=135&epilogue=135&spliceSites=hg&hideInserts&wrap=45&footer=chr3%3A88086257-88086400%2B_hg19", "CodAlignView19")	=hyperlink("http://genome.ucsc.edu/cgi-bin/hgTracks?hgHubConnect.destUrl=..%2Fcgi-bin%2FhgTracks&db=hg19&position=chr3%3A88135407-88135550&hgt.suggest=&hgt.suggestTrack=refGene&Submit=submit&hgsid=240353321&hgt.newJQuery=1", "UCSC19")	TFSIVMSGLLLCQVVEDYAGRWQVPLPQLQVLQTALCCFTTASASFPDECEHVQYVLSSLAV	Same	553839	chr3:88086257-88086400+	180	180	10	0	159	88086257	88086400	Best	190	190	=hyperlink("http://genome.ucsc.edu/cgi-bin/hgTracks?db=hg38&position=chr3:88086257-88086400&complement_hg38=0&hgt.revCmplDisp_hg38=0", "ClusterUCSCview")		0.451388888889	0.0	16.68440625	1.0	7.71147916667	8.97292708333	1.04701249988	1.03416414207	288	Best
191	531581	chr19:46428117-46428416-	NoOverlap	chr19	46428117	46428416	-	8.30723398902	100	0.675255664912	0.701919947863	7.60531404115		NA	=hyperlink("https://data.broadinstitute.org/compbio1/cav.php?alnset=hg38_20&interval=chr19;46428116;300;0&strand=-&prologue=135&epilogue=135&spliceSites=hg&hideInserts&wrap=45&footer=chr19%3A46428117-46428416-", "CodAlignView")	=hyperlink("http://genome.ucsc.edu/cgi-bin/hgTracks?hgHubConnect.destUrl=..%2Fcgi-bin%2FhgTracks&db=hg38&position=chr19%3A46428117-46428416&hgt.suggest=&hgt.suggestTrack=refGene&Submit=submit&hgsid=240353321&hgt.newJQuery=1", "UCSC")	1.04570609385	1.05990009781	1.05114107999	46931374	46931673	=hyperlink("https://data.broadinstitute.org/compbio1/cav.php?alnset=hg19&interval=chr19;46931373;300;0&strand=-&prologue=135&epilogue=135&spliceSites=hg&hideInserts&wrap=45&footer=chr19%3A46428117-46428416-_hg19", "CodAlignView19")	=hyperlink("http://genome.ucsc.edu/cgi-bin/hgTracks?hgHubConnect.destUrl=..%2Fcgi-bin%2FhgTracks&db=hg19&position=chr19%3A46931374-46931673&hgt.suggest=&hgt.suggestTrack=refGene&Submit=submit&hgsid=240353321&hgt.newJQuery=1", "UCSC19")	GILDNFVDSRGSSGVHQRAYCCLKELGKMLFGVKDIALLEHGCKALEVDSYKSLMILGIPEDCNHEEFEEIIRLPLKPLGKFEVAGKAYLEEDKSKAAIIQLTEDINYAVVPR	Same	533055	chr19:46428117-46428416-	213	213	-22	0	160	46427757	46428416	Best	191	191;373;824	=hyperlink("http://genome.ucsc.edu/cgi-bin/hgTracks?db=hg38&position=chr19:46427757-46428416&complement_hg38=1&hgt.revCmplDisp_hg38=1", "ClusterUCSCview")		0.556666666667	0.524628388225	15.983195	0.8836	-0.632323	16.615518	0.963863568985	1.01144160928	1009
192	562939	chr4:151176550-151176687-	NoOverlap	chr4	151176550	151176687	-	8.4627391187	46	0.879169776522	1.83517393081	6.62756518789		NA	=hyperlink("https://data.broadinstitute.org/compbio1/cav.php?alnset=hg38_20&interval=chr4;151176549;138;0&strand=-&prologue=135&epilogue=135&spliceSites=hg&hideInserts&wrap=45&footer=chr4%3A151176550-151176687-", "CodAlignView")	=hyperlink("http://genome.ucsc.edu/cgi-bin/hgTracks?hgHubConnect.destUrl=..%2Fcgi-bin%2FhgTracks&db=hg38&position=chr4%3A151176550-151176687&hgt.suggest=&hgt.suggestTrack=refGene&Submit=submit&hgsid=240353321&hgt.newJQuery=1", "UCSC")	1.06945440446	1.05983995048	1.0475533766	152097702	152097839	=hyperlink("https://data.broadinstitute.org/compbio1/cav.php?alnset=hg19&interval=chr4;152097701;138;0&strand=-&prologue=135&epilogue=135&spliceSites=hg&hideInserts&wrap=45&footer=chr4%3A151176550-151176687-_hg19", "CodAlignView19")	=hyperlink("http://genome.ucsc.edu/cgi-bin/hgTracks?hgHubConnect.destUrl=..%2Fcgi-bin%2FhgTracks&db=hg19&position=chr4%3A152097702-152097839&hgt.suggest=&hgt.suggestTrack=refGene&Submit=submit&hgsid=240353321&hgt.newJQuery=1", "UCSC19")	SSFFTFQLPPSYEQVIKEINQVQVNTTNNNNAAATPRHTITSATQTDFSEEIDNDLPQSNASNLSSLILT	None				NA	NA	0	161	151175562	151187459	Best	192	192;396;2038;2250;4391;9851	=hyperlink("http://genome.ucsc.edu/cgi-bin/hgTracks?db=hg38&position=chr4:151175562-151187459&complement_hg38=1&hgt.revCmplDisp_hg38=1", "ClusterUCSCview")		0.347826086957	0.0	14.497673913	0.9997	6.22482173913	8.27285217391	1.06976059704	1.02399776348	84	Best
193	531759	chr19:49017965-49018117-	NoOverlap	chr19	49017965	49018117	-	6.63740779021	51	0.822367631725	-2.193523466	8.83093125621		NA	=hyperlink("https://data.broadinstitute.org/compbio1/cav.php?alnset=hg38_20&interval=chr19;49017964;153;0&strand=-&prologue=135&epilogue=135&spliceSites=hg&hideInserts&wrap=45&footer=chr19%3A49017965-49018117-", "CodAlignView")	=hyperlink("http://genome.ucsc.edu/cgi-bin/hgTracks?hgHubConnect.destUrl=..%2Fcgi-bin%2FhgTracks&db=hg38&position=chr19%3A49017965-49018117&hgt.suggest=&hgt.suggestTrack=refGene&Submit=submit&hgsid=240353321&hgt.newJQuery=1", "UCSC")	0.970351550774	1.05977795523	1.02100154833	49521222	49521374	=hyperlink("https://data.broadinstitute.org/compbio1/cav.php?alnset=hg19&interval=chr19;49521221;153;0&strand=-&prologue=135&epilogue=135&spliceSites=hg&hideInserts&wrap=45&footer=chr19%3A49017965-49018117-_hg19", "CodAlignView19")	=hyperlink("http://genome.ucsc.edu/cgi-bin/hgTracks?hgHubConnect.destUrl=..%2Fcgi-bin%2FhgTracks&db=hg19&position=chr19%3A49521222-49521374&hgt.suggest=&hgt.suggestTrack=refGene&Submit=submit&hgsid=240353321&hgt.newJQuery=1", "UCSC19")	GALSLAQESYSPLLHPLRRLDRFCPLEAPWGGPHWKPLRGIYSVPKAYSTENSSYGSLKPALV*AVR	Same	533234	chr19:49017965-49018117-	108	108	85	1	33	49017965	49020515		34	34;193;1195;1825;2425;7512;24256	=hyperlink("http://genome.ucsc.edu/cgi-bin/hgTracks?db=hg38&position=chr19:49017965-49020515&complement_hg38=1&hgt.revCmplDisp_hg38=1", "ClusterUCSCview")		0.699346405229	0.803571428571	9.85739019608	0.9717	-3.16587058824	13.0232607843	1.04556098365	1.01428714605	307
194	571889	chr6:60499345-60499458+	NoOverlap	chr6	60499345	60499458	+	13.6718370287	38	0.995554404436	-0.906597306854	14.5784343356		NA	=hyperlink("https://data.broadinstitute.org/compbio1/cav.php?alnset=hg38_20&interval=chr6;60499344;114;0&prologue=135&epilogue=135&spliceSites=hg&hideInserts&wrap=45&footer=chr6%3A60499345-60499458%2B", "CodAlignView")	=hyperlink("http://genome.ucsc.edu/cgi-bin/hgTracks?hgHubConnect.destUrl=..%2Fcgi-bin%2FhgTracks&db=hg38&position=chr6%3A60499345-60499458&hgt.suggest=&hgt.suggestTrack=refGene&Submit=submit&hgsid=240353321&hgt.newJQuery=1", "UCSC")	1.04324125488	1.05973767889	0.963170646214	57467092	57467205	=hyperlink("https://data.broadinstitute.org/compbio1/cav.php?alnset=hg19&interval=chr6;57467091;114;0&prologue=135&epilogue=135&spliceSites=hg&hideInserts&wrap=45&footer=chr6%3A60499345-60499458%2B_hg19", "CodAlignView19")	=hyperlink("http://genome.ucsc.edu/cgi-bin/hgTracks?hgHubConnect.destUrl=..%2Fcgi-bin%2FhgTracks&db=hg19&position=chr6%3A57467092-57467205&hgt.suggest=&hgt.suggestTrack=refGene&Submit=submit&hgsid=240353321&hgt.newJQuery=1", "UCSC19")	GYS*NIRHSFGKEGKRTDYTPFSCLKIILSNPPSQGDYHGK	Same	572914	chr6:60499345-60499458+	214	214	-20	3	162	60499345	60504670	Best	194	194;1167	=hyperlink("http://genome.ucsc.edu/cgi-bin/hgTracks?db=hg38&position=chr6:60499345-60504670&complement_hg38=0&hgt.revCmplDisp_hg38=0", "ClusterUCSCview")		0.429824561404	0.191919191919	20.4137710526	0.9521	1.13042368421	19.2833473684	1.0404764306	0.959051221982	360	Best
195	532005	chr19:51915465-51915632-	NoOverlap	chr19	51915465	51915632	-	3.33113573625	56	0.533628976883	-7.76020718393	11.0913429202		NA	=hyperlink("https://data.broadinstitute.org/compbio1/cav.php?alnset=hg38_20&interval=chr19;51915464;168;0&strand=-&prologue=135&epilogue=135&spliceSites=hg&hideInserts&wrap=45&footer=chr19%3A51915465-51915632-", "CodAlignView")	=hyperlink("http://genome.ucsc.edu/cgi-bin/hgTracks?hgHubConnect.destUrl=..%2Fcgi-bin%2FhgTracks&db=hg38&position=chr19%3A51915465-51915632&hgt.suggest=&hgt.suggestTrack=refGene&Submit=submit&hgsid=240353321&hgt.newJQuery=1", "UCSC")	0.20589117065	1.05972234615	0.949929911316	52418718	52418885	=hyperlink("https://data.broadinstitute.org/compbio1/cav.php?alnset=hg19&interval=chr19;52418717;168;0&strand=-&prologue=135&epilogue=135&spliceSites=hg&hideInserts&wrap=45&footer=chr19%3A51915465-51915632-_hg19", "CodAlignView19")	=hyperlink("http://genome.ucsc.edu/cgi-bin/hgTracks?hgHubConnect.destUrl=..%2Fcgi-bin%2FhgTracks&db=hg19&position=chr19%3A52418718-52418885&hgt.suggest=&hgt.suggestTrack=refGene&Submit=submit&hgsid=240353321&hgt.newJQuery=1", "UCSC19")	SKLTFHQRTHTGEKPYGCSKCQKSFSNKSQLMIHQRAHTEEKPYGCDECGKTFPLK	Same	533482	chr19:51915465-51915632-	382	382	-187	0	163	51914745	51917661	Best	195	195;409;1357;1730;14809	=hyperlink("http://genome.ucsc.edu/cgi-bin/hgTracks?db=hg38&position=chr19:51914745-51917661&complement_hg38=1&hgt.revCmplDisp_hg38=1", "ClusterUCSCview")		0.428571428571	0.0	5.54453392857	0.5902	-11.1336625	16.6781964286	0.922394558791	0.920159637188	1224
196	519740	chr17:1228806-1229189-	NoOverlap	chr17	1228806	1229189	-	8.05184996093	128	0.88834198806	0.668492142344	7.38335781859		NA	=hyperlink("https://data.broadinstitute.org/compbio1/cav.php?alnset=hg38_20&interval=chr17;1228805;384;0&strand=-&prologue=135&epilogue=135&spliceSites=hg&hideInserts&wrap=45&footer=chr17%3A1228806-1229189-", "CodAlignView")	=hyperlink("http://genome.ucsc.edu/cgi-bin/hgTracks?hgHubConnect.destUrl=..%2Fcgi-bin%2FhgTracks&db=hg38&position=chr17%3A1228806-1229189&hgt.suggest=&hgt.suggestTrack=refGene&Submit=submit&hgsid=240353321&hgt.newJQuery=1", "UCSC")	0.999620935624	1.05933456079	1.04619468641	1132100	1132483	=hyperlink("https://data.broadinstitute.org/compbio1/cav.php?alnset=hg19&interval=chr17;1132099;384;0&strand=-&prologue=135&epilogue=135&spliceSites=hg&hideInserts&wrap=45&footer=chr17%3A1228806-1229189-_hg19", "CodAlignView19")	=hyperlink("http://genome.ucsc.edu/cgi-bin/hgTracks?hgHubConnect.destUrl=..%2Fcgi-bin%2FhgTracks&db=hg19&position=chr17%3A1132100-1132483&hgt.suggest=&hgt.suggestTrack=refGene&Submit=submit&hgsid=240353321&hgt.newJQuery=1", "UCSC19")	EDDAPLGDPQAAPGTDEGGDGGDHDFEMVDFNEKFILSHWLVAPCRFGTRERARSPRRWMHLIPGGRRPQRGTRDLEQREAEAKGRPGSPLAAEETPGREHLPPWRRRRFLRVPERDSPGHSSPERDSDGSRHSSDREDDFSAGGRPPQTPLDPAARPPPR	Same	521147	chr17:1228806-1229189-	142	142	54	0	164	1228806	1229657	Best	196	196;470;1267	=hyperlink("http://genome.ucsc.edu/cgi-bin/hgTracks?db=hg38&position=chr17:1228806-1229657&complement_hg38=1&hgt.revCmplDisp_hg38=1", "ClusterUCSCview")		0.765625	0.960311211967	8.784340625	0.9349	-1.36029375	10.144634375	1.02425545806	1.05632419482	537
197	510856	chr16:20727341-20727466+	NoOverlap	chr16	20727341	20727466	+	11.7210237199	42	0.689466551861	-0.64549524479	12.3665189647		NA	=hyperlink("https://data.broadinstitute.org/compbio1/cav.php?alnset=hg38_20&interval=chr16;20727340;126;0&prologue=135&epilogue=135&spliceSites=hg&hideInserts&wrap=45&footer=chr16%3A20727341-20727466%2B", "CodAlignView")	=hyperlink("http://genome.ucsc.edu/cgi-bin/hgTracks?hgHubConnect.destUrl=..%2Fcgi-bin%2FhgTracks&db=hg38&position=chr16%3A20727341-20727466&hgt.suggest=&hgt.suggestTrack=refGene&Submit=submit&hgsid=240353321&hgt.newJQuery=1", "UCSC")	1.06893034394	1.05928248215	0.948284586637	20738663	20738788	=hyperlink("https://data.broadinstitute.org/compbio1/cav.php?alnset=hg19&interval=chr16;20738662;126;0&prologue=135&epilogue=135&spliceSites=hg&hideInserts&wrap=45&footer=chr16%3A20727341-20727466%2B_hg19", "CodAlignView19")	=hyperlink("http://genome.ucsc.edu/cgi-bin/hgTracks?hgHubConnect.destUrl=..%2Fcgi-bin%2FhgTracks&db=hg19&position=chr16%3A20738663-20738788&hgt.suggest=&hgt.suggestTrack=refGene&Submit=submit&hgsid=240353321&hgt.newJQuery=1", "UCSC19")	GPMQLCLSRYKFKRLRHCLTGGEALTPEVLEQWRAQTGLELHESYGQTEVVYLK	Same	512494	chr16:20727341-20727466+	215	215	-18	0	165	20711460	20732984	Best	197	197;672;695;753;964;1002;1904;2458;2715;3096;3429;13077;15254	=hyperlink("http://genome.ucsc.edu/cgi-bin/hgTracks?db=hg38&position=chr16:20711460-20732984&complement_hg38=0&hgt.revCmplDisp_hg38=0", "ClusterUCSCview")		0.579365079365	0.309328968903	21.0956690476	0.9698	2.40820714286	18.6874619048	1.01895925103	0.958360315684	580
198	463504	chr1:15727484-15727621+	NoOverlap	chr1	15727484	15727621	+	11.2033172668	46	0.844797502828	2.36905435116	8.8342629156	ENST00000375793.2,ENST00000375799.7	NA	=hyperlink("https://data.broadinstitute.org/compbio1/cav.php?alnset=hg38_20&interval=chr1;15727483;138;0&prologue=135&epilogue=135&spliceSites=hg&hideInserts&wrap=45&footer=chr1%3A15727484-15727621%2B", "CodAlignView")	=hyperlink("http://genome.ucsc.edu/cgi-bin/hgTracks?hgHubConnect.destUrl=..%2Fcgi-bin%2FhgTracks&db=hg38&position=chr1%3A15727484-15727621&hgt.suggest=&hgt.suggestTrack=refGene&Submit=submit&hgsid=240353321&hgt.newJQuery=1", "UCSC")	1.04389169462	1.05885337552	1.03056413583	16053979	16054116	=hyperlink("https://data.broadinstitute.org/compbio1/cav.php?alnset=hg19&interval=chr1;16053978;138;0&prologue=135&epilogue=135&spliceSites=hg&hideInserts&wrap=45&footer=chr1%3A15727484-15727621%2B_hg19", "CodAlignView19")	=hyperlink("http://genome.ucsc.edu/cgi-bin/hgTracks?hgHubConnect.destUrl=..%2Fcgi-bin%2FhgTracks&db=hg19&position=chr1%3A16053979-16054116&hgt.suggest=&hgt.suggestTrack=refGene&Submit=submit&hgsid=240353321&hgt.newJQuery=1", "UCSC19")	VQALLHQVAATMTLQGLANRCMFLVALRLLAKKKREEEERDRRLGP	Same	465370	chr1:15727484-15727621+	132	132	66	0	166	15721341	15731942	Best	198	198;10804;69075	=hyperlink("http://genome.ucsc.edu/cgi-bin/hgTracks?db=hg38&position=chr1:15721341-15731942&complement_hg38=0&hgt.revCmplDisp_hg38=0", "ClusterUCSCview")		0.630434782609	0.293617021277	12.2888891304	0.9744	1.34340217391	10.9454869565	1.05902849164	1.05015538409	162	Best
199	544391	chr20:64038299-64038433+	NoOverlap	chr20	64038299	64038433	+	11.8322242618	45	0.734647982842	1.82363556491	10.0085886969		NA	=hyperlink("https://data.broadinstitute.org/compbio1/cav.php?alnset=hg38_20&interval=chr20;64038298;135;0&prologue=135&epilogue=135&spliceSites=hg&hideInserts&wrap=45&footer=chr20%3A64038299-64038433%2B", "CodAlignView")	=hyperlink("http://genome.ucsc.edu/cgi-bin/hgTracks?hgHubConnect.destUrl=..%2Fcgi-bin%2FhgTracks&db=hg38&position=chr20%3A64038299-64038433&hgt.suggest=&hgt.suggestTrack=refGene&Submit=submit&hgsid=240353321&hgt.newJQuery=1", "UCSC")	1.05664870304	1.05878933551	1.00263366311	62669652	62669786	=hyperlink("https://data.broadinstitute.org/compbio1/cav.php?alnset=hg19&interval=chr20;62669651;135;0&prologue=135&epilogue=135&spliceSites=hg&hideInserts&wrap=45&footer=chr20%3A64038299-64038433%2B_hg19", "CodAlignView19")	=hyperlink("http://genome.ucsc.edu/cgi-bin/hgTracks?hgHubConnect.destUrl=..%2Fcgi-bin%2FhgTracks&db=hg19&position=chr20%3A62669652-62669786&hgt.suggest=&hgt.suggestTrack=refGene&Submit=submit&hgsid=240353321&hgt.newJQuery=1", "UCSC19")	LPPFPPQEHSILLSISSLGRTLRGAVAGGRRGALERAAWTVAVRTEAVMRRHCR	Same	545785	chr20:64038299-64038433+	185	185	14	0	167	64037999	64063428	Best	199	199;531;848;20952;33477;42298;59555;67021;69802	=hyperlink("http://genome.ucsc.edu/cgi-bin/hgTracks?db=hg38&position=chr20:64037999-64063428&complement_hg38=0&hgt.revCmplDisp_hg38=0", "ClusterUCSCview")		0.740740740741	0.815217391304	21.6059644444	0.8973	4.24373111111	17.3622333333	1.02288360049	0.969000440829	549
200	539275	chr2:74218687-74218791-	NoOverlap	chr2	74218687	74218791	-	11.2633658	35	0.947406075271	2.85185429198	8.41151150806		NA	=hyperlink("https://data.broadinstitute.org/compbio1/cav.php?alnset=hg38_20&interval=chr2;74218686;105;0&strand=-&prologue=135&epilogue=135&spliceSites=hg&hideInserts&wrap=45&footer=chr2%3A74218687-74218791-", "CodAlignView")	=hyperlink("http://genome.ucsc.edu/cgi-bin/hgTracks?hgHubConnect.destUrl=..%2Fcgi-bin%2FhgTracks&db=hg38&position=chr2%3A74218687-74218791&hgt.suggest=&hgt.suggestTrack=refGene&Submit=submit&hgsid=240353321&hgt.newJQuery=1", "UCSC")	1.06711616533	1.0586445465	1.055499683	74445814	74445918	=hyperlink("https://data.broadinstitute.org/compbio1/cav.php?alnset=hg19&interval=chr2;74445813;105;0&strand=-&prologue=135&epilogue=135&spliceSites=hg&hideInserts&wrap=45&footer=chr2%3A74218687-74218791-_hg19", "CodAlignView19")	=hyperlink("http://genome.ucsc.edu/cgi-bin/hgTracks?hgHubConnect.destUrl=..%2Fcgi-bin%2FhgTracks&db=hg19&position=chr2%3A74445814-74445918&hgt.suggest=&hgt.suggestTrack=refGene&Submit=submit&hgsid=240353321&hgt.newJQuery=1", "UCSC19")	NYVILLSYFSFSITLHFKISCPASPAFSYSRNPVFMVPQVKIEMESDYDFTDMDK	Same	540653	chr2:74218687-74218791-	165	165	35	0	168	74218630	74221468	Best	200	200;4879;6382	=hyperlink("http://genome.ucsc.edu/cgi-bin/hgTracks?db=hg38&position=chr2:74218630-74221468&complement_hg38=1&hgt.revCmplDisp_hg38=1", "ClusterUCSCview")		0.485714285714	0.164576802508	16.4398457143	1.0	5.05185428571	11.3879914286	1.06759369633	1.05562405017	99	Best
201	462828	chr1:924432-924956+	NoOverlap	chr1	924432	924956	+	8.0842091385	175	0.539458566306	3.85119943559	4.2330097029		NA	=hyperlink("https://data.broadinstitute.org/compbio1/cav.php?alnset=hg38_20&interval=chr1;924431;525;0&prologue=135&epilogue=135&spliceSites=hg&hideInserts&wrap=45&footer=chr1%3A924432-924956%2B", "CodAlignView")	=hyperlink("http://genome.ucsc.edu/cgi-bin/hgTracks?hgHubConnect.destUrl=..%2Fcgi-bin%2FhgTracks&db=hg38&position=chr1%3A924432-924956&hgt.suggest=&hgt.suggestTrack=refGene&Submit=submit&hgsid=240353321&hgt.newJQuery=1", "UCSC")	1.09658778905	1.05863214784	0.962972414941	859812	860336	=hyperlink("https://data.broadinstitute.org/compbio1/cav.php?alnset=hg19&interval=chr1;859811;525;0&prologue=135&epilogue=135&spliceSites=hg&hideInserts&wrap=45&footer=chr1%3A924432-924956%2B_hg19", "CodAlignView19")	=hyperlink("http://genome.ucsc.edu/cgi-bin/hgTracks?hgHubConnect.destUrl=..%2Fcgi-bin%2FhgTracks&db=hg19&position=chr1%3A859812-860336&hgt.suggest=&hgt.suggestTrack=refGene&Submit=submit&hgsid=240353321&hgt.newJQuery=1", "UCSC19")	GAMPAVKKEFPGREDLALALATFHPTLAALPLPPLPGYLAPLPAAAALPPAASLPASAAGYEALLAPPLRPPRAYLSLHEAAPHLHLPRDPLALERFSATAAAAPDFQPLLDNGEPCIEVECGANRALLYVRKLCQGSKGPSIRHRGEWLTPNEFQFVSGRETAKDWKRSIRHKGAAAPPFAAGTR	Same	464692	chr1:924432-924956+	458	458	-257	0	169	923849	924956	Best	201	201;31639;35146	=hyperlink("http://genome.ucsc.edu/cgi-bin/hgTracks?db=hg38&position=chr1:923849-924956&complement_hg38=0&hgt.revCmplDisp_hg38=0", "ClusterUCSCview")		0.750476190476	0.970989220038	11.6994617143	0.7667	4.64896228571	7.05049942857	1.04400449169	0.991821133575	322	Best
202	493951	chr12:132510285-132510440+	NoOverlap	chr12	132510285	132510440	+	9.38202690133	52	0.746658274205	-0.431019246005	9.81304614733		NA	=hyperlink("https://data.broadinstitute.org/compbio1/cav.php?alnset=hg38_20&interval=chr12;132510284;156;0&prologue=135&epilogue=135&spliceSites=hg&hideInserts&wrap=45&footer=chr12%3A132510285-132510440%2B", "CodAlignView")	=hyperlink("http://genome.ucsc.edu/cgi-bin/hgTracks?hgHubConnect.destUrl=..%2Fcgi-bin%2FhgTracks&db=hg38&position=chr12%3A132510285-132510440&hgt.suggest=&hgt.suggestTrack=refGene&Submit=submit&hgsid=240353321&hgt.newJQuery=1", "UCSC")	1.04748637558	1.05857135343	0.98285654797	133086871	133087026	=hyperlink("https://data.broadinstitute.org/compbio1/cav.php?alnset=hg19&interval=chr12;133086870;156;0&prologue=135&epilogue=135&spliceSites=hg&hideInserts&wrap=45&footer=chr12%3A132510285-132510440%2B_hg19", "CodAlignView19")	=hyperlink("http://genome.ucsc.edu/cgi-bin/hgTracks?hgHubConnect.destUrl=..%2Fcgi-bin%2FhgTracks&db=hg19&position=chr12%3A133086871-133087026&hgt.suggest=&hgt.suggestTrack=refGene&Submit=submit&hgsid=240353321&hgt.newJQuery=1", "UCSC19")	RPLMGPEQPCQPLRPLMGPNKPCKPQPLLPIPDRPSLLGQPGPPCRPLLGLLCQPRRSLLDLVPARQPRLSLLALGHPCRPLRSRWTRSCAPGMARQAPSVSPGA	Same	495942	chr12:132510285-132510440+	172	172	30	0	98	132509173	132510440		116	116;202;637;794;2162;3860;16489;25303	=hyperlink("http://genome.ucsc.edu/cgi-bin/hgTracks?db=hg38&position=chr12:132509173-132510440&complement_hg38=0&hgt.revCmplDisp_hg38=0", "ClusterUCSCview")		0.74358974359	0.614545454545	15.3536846154	0.8801	3.19464038462	12.1590442308	1.04971587136	1.02718894068	263
203	491093	chr12:40427969-40428100+	NoOverlap	chr12	40427969	40428100	+	11.8422454474	44	0.931691601296	2.97175681557	8.87048863179		NA	=hyperlink("https://data.broadinstitute.org/compbio1/cav.php?alnset=hg38_20&interval=chr12;40427968;132;0&prologue=135&epilogue=135&spliceSites=hg&hideInserts&wrap=45&footer=chr12%3A40427969-40428100%2B", "CodAlignView")	=hyperlink("http://genome.ucsc.edu/cgi-bin/hgTracks?hgHubConnect.destUrl=..%2Fcgi-bin%2FhgTracks&db=hg38&position=chr12%3A40427969-40428100&hgt.suggest=&hgt.suggestTrack=refGene&Submit=submit&hgsid=240353321&hgt.newJQuery=1", "UCSC")	1.04235626036	1.05826565935	1.03579496139	40821771	40821902	=hyperlink("https://data.broadinstitute.org/compbio1/cav.php?alnset=hg19&interval=chr12;40821770;132;0&prologue=135&epilogue=135&spliceSites=hg&hideInserts&wrap=45&footer=chr12%3A40427969-40428100%2B_hg19", "CodAlignView19")	=hyperlink("http://genome.ucsc.edu/cgi-bin/hgTracks?hgHubConnect.destUrl=..%2Fcgi-bin%2FhgTracks&db=hg19&position=chr12%3A40821771-40821902&hgt.suggest=&hgt.suggestTrack=refGene&Submit=submit&hgsid=240353321&hgt.newJQuery=1", "UCSC19")	CVLGYLLDDIGEKGKCVLKAECPCESSGTVYQPGEVREGPCGSQWYVCAFCSHITDGK	Same	493070	chr12:40427969-40428100+	154	154	49	0	149	40419182	40446630		178	178;203;208;213;268;288;318;343;350;355;406;408;434;440;501;615;754;764;847;888;1033;1317;1588;1724;1779;2875;5908;6513;15674	=hyperlink("http://genome.ucsc.edu/cgi-bin/hgTracks?db=hg38&position=chr12:40419182-40446630&complement_hg38=0&hgt.revCmplDisp_hg38=0", "ClusterUCSCview")		0.44696969697	0.178861788618	17.733975	0.982	4.44879318182	13.2851818182	1.01821631855	1.02673073399	587
204	574602	chr6:34247041-34247148-	NoOverlap	chr6	34247041	34247148	-	12.6281804575	36	0.830843569594	2.76898887588	9.85919158161	ENST00000335352.7,ENST00000394990.8,ENST00000413013.6,ENST00000468145.1,ENST00000476320.5,ENST00000481533.5	NA	=hyperlink("https://data.broadinstitute.org/compbio1/cav.php?alnset=hg38_20&interval=chr6;34247040;108;0&strand=-&prologue=135&epilogue=135&spliceSites=hg&hideInserts&wrap=45&footer=chr6%3A34247041-34247148-", "CodAlignView")	=hyperlink("http://genome.ucsc.edu/cgi-bin/hgTracks?hgHubConnect.destUrl=..%2Fcgi-bin%2FhgTracks&db=hg38&position=chr6%3A34247041-34247148&hgt.suggest=&hgt.suggestTrack=refGene&Submit=submit&hgsid=240353321&hgt.newJQuery=1", "UCSC")	1.06155139041	1.05792016163	1.03699732251	34214818	34214925	=hyperlink("https://data.broadinstitute.org/compbio1/cav.php?alnset=hg19&interval=chr6;34214817;108;0&strand=-&prologue=135&epilogue=135&spliceSites=hg&hideInserts&wrap=45&footer=chr6%3A34247041-34247148-_hg19", "CodAlignView19")	=hyperlink("http://genome.ucsc.edu/cgi-bin/hgTracks?hgHubConnect.destUrl=..%2Fcgi-bin%2FhgTracks&db=hg19&position=chr6%3A34214818-34214925&hgt.suggest=&hgt.suggestTrack=refGene&Submit=submit&hgsid=240353321&hgt.newJQuery=1", "UCSC19")	VDRLRHHLLPMYSYDPAEELHEAEQELLSDMGDPKVSTWGPGGE	Same	575634	chr6:34247041-34247148-	171	171	33	0	170	34224086	34247507	Best	204	204;1024;6866;12781;19286;28180;31185;36708;41043;44685;45288;46000;46226;46344;49450;50891;54663;58956;59132;62579;63710;63841;67565	=hyperlink("http://genome.ucsc.edu/cgi-bin/hgTracks?db=hg38&position=chr6:34224086-34247507&complement_hg38=1&hgt.revCmplDisp_hg38=1", "ClusterUCSCview")		0.611111111111	0.198347107438	33.0006	0.9807	13.4630361111	19.5375638889	1.0439016796	1.04631312988	323	Best
205	591955	chr9:41047568-41047696-	NoOverlap	chr9	41047568	41047696	-	14.1433627959	43	0.730541996909	5.89653338705	8.24682940884		NA	=hyperlink("https://data.broadinstitute.org/compbio1/cav.php?alnset=hg38_20&interval=chr9;41047567;129;0&strand=-&prologue=135&epilogue=135&spliceSites=hg&hideInserts&wrap=45&footer=chr9%3A41047568-41047696-", "CodAlignView")	=hyperlink("http://genome.ucsc.edu/cgi-bin/hgTracks?hgHubConnect.destUrl=..%2Fcgi-bin%2FhgTracks&db=hg38&position=chr9%3A41047568-41047696&hgt.suggest=&hgt.suggestTrack=refGene&Submit=submit&hgsid=240353321&hgt.newJQuery=1", "UCSC")	1.04363441792	1.05790914692	1.05044494414	70999435	70999307	=hyperlink("https://data.broadinstitute.org/compbio1/cav.php?alnset=hg19&interval=chr9;70999434;-127;0&strand=-&prologue=135&epilogue=135&spliceSites=hg&hideInserts&wrap=45&footer=chr9%3A41047568-41047696-_hg19", "CodAlignView19")	=hyperlink("http://genome.ucsc.edu/cgi-bin/hgTracks?hgHubConnect.destUrl=..%2Fcgi-bin%2FhgTracks&db=hg19&position=chr9%3A70999435-70999307&hgt.suggest=&hgt.suggestTrack=refGene&Submit=submit&hgsid=240353321&hgt.newJQuery=1", "UCSC19")	TCIFGVQILGPAPDVVSDKIYQISKTIEEYAICPDLQIDLSRLGRQEFDLENK	Different	592909	chr9:41047538-41047690-	276	276	-71	0	171	41039613	41053896	Best	205	205;261;1694;3615;17582;51960	=hyperlink("http://genome.ucsc.edu/cgi-bin/hgTracks?db=hg38&position=chr9:41039613-41053896&complement_hg38=1&hgt.revCmplDisp_hg38=1", "ClusterUCSCview")		0.403100775194	0.781818181818	21.4261488372	0.8972	13.030155814	8.39599302326	1.05013394479	1.01239783087	261
206	579342	chr7:128868665-128868772+	NoOverlap	chr7	128868665	128868772	+	12.7713222421	36	0.764400701915	3.68058607065	9.09073617144		NA	=hyperlink("https://data.broadinstitute.org/compbio1/cav.php?alnset=hg38_20&interval=chr7;128868664;108;0&prologue=135&epilogue=135&spliceSites=hg&hideInserts&wrap=45&footer=chr7%3A128868665-128868772%2B", "CodAlignView")	=hyperlink("http://genome.ucsc.edu/cgi-bin/hgTracks?hgHubConnect.destUrl=..%2Fcgi-bin%2FhgTracks&db=hg38&position=chr7%3A128868665-128868772&hgt.suggest=&hgt.suggestTrack=refGene&Submit=submit&hgsid=240353321&hgt.newJQuery=1", "UCSC")	1.06039426979	1.05790600978	1.05041292462	128508719	128508826	=hyperlink("https://data.broadinstitute.org/compbio1/cav.php?alnset=hg19&interval=chr7;128508718;108;0&prologue=135&epilogue=135&spliceSites=hg&hideInserts&wrap=45&footer=chr7%3A128868665-128868772%2B_hg19", "CodAlignView19")	=hyperlink("http://genome.ucsc.edu/cgi-bin/hgTracks?hgHubConnect.destUrl=..%2Fcgi-bin%2FhgTracks&db=hg19&position=chr7%3A128508719-128508826&hgt.suggest=&hgt.suggestTrack=refGene&Submit=submit&hgsid=240353321&hgt.newJQuery=1", "UCSC19")	HLFPGPPVKQELVSCKMCRIESFFRKNGAFALLDPRDLAL	Same	580386	chr7:128868665-128868772+	190	190	16	0	172	128866410	128869879	Best	206	206;588;599;60089;63616	=hyperlink("http://genome.ucsc.edu/cgi-bin/hgTracks?db=hg38&position=chr7:128866410-128869879&complement_hg38=0&hgt.revCmplDisp_hg38=0", "ClusterUCSCview")		0.601851851852	0.521235521236	19.5792416667	1.0	4.15504444444	15.4241972222	1.03629390266	1.01582706878	402	Best
207	563860	chr5:35790029-35790163+	NoOverlap	chr5	35790029	35790163	+	11.9805111534	45	0.955302933971	3.95683549096	8.02367566244		NA	=hyperlink("https://data.broadinstitute.org/compbio1/cav.php?alnset=hg38_20&interval=chr5;35790028;135;0&prologue=135&epilogue=135&spliceSites=hg&hideInserts&wrap=45&footer=chr5%3A35790029-35790163%2B", "CodAlignView")	=hyperlink("http://genome.ucsc.edu/cgi-bin/hgTracks?hgHubConnect.destUrl=..%2Fcgi-bin%2FhgTracks&db=hg38&position=chr5%3A35790029-35790163&hgt.suggest=&hgt.suggestTrack=refGene&Submit=submit&hgsid=240353321&hgt.newJQuery=1", "UCSC")	1.03387093753	1.05778742754	1.0480778683	35790131	35790265	=hyperlink("https://data.broadinstitute.org/compbio1/cav.php?alnset=hg19&interval=chr5;35790130;135;0&prologue=135&epilogue=135&spliceSites=hg&hideInserts&wrap=45&footer=chr5%3A35790029-35790163%2B_hg19", "CodAlignView19")	=hyperlink("http://genome.ucsc.edu/cgi-bin/hgTracks?hgHubConnect.destUrl=..%2Fcgi-bin%2FhgTracks&db=hg19&position=chr5%3A35790131-35790265&hgt.suggest=&hgt.suggestTrack=refGene&Submit=submit&hgsid=240353321&hgt.newJQuery=1", "UCSC19")	FQNIRKLTWDFVNSIYLHKYPNILTLVDLVLTLPASSAEAEHGFSQMK	Same	564848	chr5:35790029-35790163+	167	167	40	0	24	35787955	35790367		24	24;33;42;72;207;789;797;872;1069;2173;48626	=hyperlink("http://genome.ucsc.edu/cgi-bin/hgTracks?db=hg38&position=chr5:35787955-35790367&complement_hg38=0&hgt.revCmplDisp_hg38=0", "ClusterUCSCview")		0.414814814815	0.348387096774	16.1636488889	0.9922	3.82703333333	12.3366155556	1.03296146651	1.03623748511	448
208	491090	chr12:40426419-40426505+	NoOverlap	chr12	40426419	40426505	+	10.374286405	29	0.900495918212	-3.88164488612	14.2559312911		NA	=hyperlink("https://data.broadinstitute.org/compbio1/cav.php?alnset=hg38_20&interval=chr12;40426418;87;0&prologue=135&epilogue=135&spliceSites=hg&hideInserts&wrap=45&footer=chr12%3A40426419-40426505%2B", "CodAlignView")	=hyperlink("http://genome.ucsc.edu/cgi-bin/hgTracks?hgHubConnect.destUrl=..%2Fcgi-bin%2FhgTracks&db=hg38&position=chr12%3A40426419-40426505&hgt.suggest=&hgt.suggestTrack=refGene&Submit=submit&hgsid=240353321&hgt.newJQuery=1", "UCSC")	1.02696151913	1.05769653386	0.952203596735	40820221	40820307	=hyperlink("https://data.broadinstitute.org/compbio1/cav.php?alnset=hg19&interval=chr12;40820220;87;0&prologue=135&epilogue=135&spliceSites=hg&hideInserts&wrap=45&footer=chr12%3A40426419-40426505%2B_hg19", "CodAlignView19")	=hyperlink("http://genome.ucsc.edu/cgi-bin/hgTracks?hgHubConnect.destUrl=..%2Fcgi-bin%2FhgTracks&db=hg19&position=chr12%3A40820221-40820307&hgt.suggest=&hgt.suggestTrack=refGene&Submit=submit&hgsid=240353321&hgt.newJQuery=1", "UCSC19")	IIGTYFEKCGKVAALSNDYKMICIDEYCQTR	Same	493067	chr12:40426419-40426505+	192	192	16	0	149	40419182	40446630		178	178;203;208;213;268;288;318;343;350;355;406;408;434;440;501;615;754;764;847;888;1033;1317;1588;1724;1779;2875;5908;6513;15674	=hyperlink("http://genome.ucsc.edu/cgi-bin/hgTracks?db=hg38&position=chr12:40419182-40446630&complement_hg38=0&hgt.revCmplDisp_hg38=0", "ClusterUCSCview")		0.367816091954	0.0	18.1502931034	0.9701	-5.01935517241	23.1696482759	1.05195761457	0.968888731537	229	Best
209	477995	chr10:84452243-84452275+	NoOverlap	chr10	84452243	84452275	+	7.35429993543	11	0.967086289769	-13.0239002694	20.3782002049		NA	=hyperlink("https://data.broadinstitute.org/compbio1/cav.php?alnset=hg38_20&interval=chr10;84452242;33;0&prologue=135&epilogue=135&spliceSites=hg&hideInserts&wrap=45&footer=chr10%3A84452243-84452275%2B", "CodAlignView")	=hyperlink("http://genome.ucsc.edu/cgi-bin/hgTracks?hgHubConnect.destUrl=..%2Fcgi-bin%2FhgTracks&db=hg38&position=chr10%3A84452243-84452275&hgt.suggest=&hgt.suggestTrack=refGene&Submit=submit&hgsid=240353321&hgt.newJQuery=1", "UCSC")	0.172104403024	1.05765301075	1.00550503876	86211999	86212031	=hyperlink("https://data.broadinstitute.org/compbio1/cav.php?alnset=hg19&interval=chr10;86211998;33;0&prologue=135&epilogue=135&spliceSites=hg&hideInserts&wrap=45&footer=chr10%3A84452243-84452275%2B_hg19", "CodAlignView19")	=hyperlink("http://genome.ucsc.edu/cgi-bin/hgTracks?hgHubConnect.destUrl=..%2Fcgi-bin%2FhgTracks&db=hg19&position=chr10%3A86211999-86212031&hgt.suggest=&hgt.suggestTrack=refGene&Submit=submit&hgsid=240353321&hgt.newJQuery=1", "UCSC19")	SFQVSMSIAAALELTGRSQFLQTHGR	Same	479889	chr10:84452243-84452275+	572	572	-363	0	173	84452243	84452275	Best	209	209	=hyperlink("http://genome.ucsc.edu/cgi-bin/hgTracks?db=hg38&position=chr10:84452243-84452275&complement_hg38=0&hgt.revCmplDisp_hg38=0", "ClusterUCSCview")		0.545454545455	0.0	3.98312727273	1.0	-18.7504	22.7335272727	0.392854122844	0.940356164093	4093	Best
210	479221	chr10:122568666-122568800+	NoOverlap	chr10	122568666	122568800	+	6.25251098474	45	0.843910039589	-2.60974000891	8.86225099365		NA	=hyperlink("https://data.broadinstitute.org/compbio1/cav.php?alnset=hg38_20&interval=chr10;122568665;135;0&prologue=135&epilogue=135&spliceSites=hg&hideInserts&wrap=45&footer=chr10%3A122568666-122568800%2B", "CodAlignView")	=hyperlink("http://genome.ucsc.edu/cgi-bin/hgTracks?hgHubConnect.destUrl=..%2Fcgi-bin%2FhgTracks&db=hg38&position=chr10%3A122568666-122568800&hgt.suggest=&hgt.suggestTrack=refGene&Submit=submit&hgsid=240353321&hgt.newJQuery=1", "UCSC")	0.937950180125	1.05733301882	1.03042155441	124328182	124328316	=hyperlink("https://data.broadinstitute.org/compbio1/cav.php?alnset=hg19&interval=chr10;124328181;135;0&prologue=135&epilogue=135&spliceSites=hg&hideInserts&wrap=45&footer=chr10%3A122568666-122568800%2B_hg19", "CodAlignView19")	=hyperlink("http://genome.ucsc.edu/cgi-bin/hgTracks?hgHubConnect.destUrl=..%2Fcgi-bin%2FhgTracks&db=hg19&position=chr10%3A124328182-124328316&hgt.suggest=&hgt.suggestTrack=refGene&Submit=submit&hgsid=240353321&hgt.newJQuery=1", "UCSC19")	WGTMCDDSWDAQDADVVCRQLGCGYSMSALGGAHFGQGLGNIPLGDLHCLGR	Same	481126	chr10:122568666-122568800+	131	131	79	0	174	122568594	122568902	Best	210	210;843;1134	=hyperlink("http://genome.ucsc.edu/cgi-bin/hgTracks?db=hg38&position=chr10:122568594-122568902&complement_hg38=0&hgt.revCmplDisp_hg38=0", "ClusterUCSCview")		0.6	0.255681818182	15.0799	0.9007	0.100028888889	14.9798711111	1.0537426941	0.984082279738	213	Best
211	691151	chr3:14818955-14819071+	Extension	chr3	14818955	14819071	+	7.06132309253	39	0.85859894791	-1.63551794566	8.69684103819		chr3:14818955-14819209+	=hyperlink("https://data.broadinstitute.org/compbio1/cav.php?alnset=hg38_20&interval=chr3;14818954;117;0&prologue=135&epilogue=135&spliceSites=hg&hideInserts&wrap=45&footer=chr3%3A14818955-14819071%2B", "CodAlignView")	=hyperlink("http://genome.ucsc.edu/cgi-bin/hgTracks?hgHubConnect.destUrl=..%2Fcgi-bin%2FhgTracks&db=hg38&position=chr3%3A14818955-14819071&hgt.suggest=&hgt.suggestTrack=refGene&Submit=submit&hgsid=240353321&hgt.newJQuery=1", "UCSC")	0.994776657495	1.05724298105	1.04262256061	14860462	14860578	=hyperlink("https://data.broadinstitute.org/compbio1/cav.php?alnset=hg19&interval=chr3;14860461;117;0&prologue=135&epilogue=135&spliceSites=hg&hideInserts&wrap=45&footer=chr3%3A14818955-14819071%2B_hg19", "CodAlignView19")	=hyperlink("http://genome.ucsc.edu/cgi-bin/hgTracks?hgHubConnect.destUrl=..%2Fcgi-bin%2FhgTracks&db=hg19&position=chr3%3A14860462-14860578&hgt.suggest=&hgt.suggestTrack=refGene&Submit=submit&hgsid=240353321&hgt.newJQuery=1", "UCSC19")	VNCTFSPFLYFCHLDSPKPPVAPKPKTTSPLTPVTAPKFPSSARPESLHSPNSMFR	Same	691780	chr3:14818955-14819071+	149	149	62	0	175	14810490	14819071	Best	211	211;30409;44113;45247	=hyperlink("http://genome.ucsc.edu/cgi-bin/hgTracks?db=hg38&position=chr3:14810490-14819071&complement_hg38=0&hgt.revCmplDisp_hg38=0", "ClusterUCSCview")		0.57264957265	0.641447368421	13.4699410256	0.914	4.20712564103	9.26281538462	1.03350122579	1.04185549827	440	Best
212	572942	chr6:138378073-138378186+	NoOverlap	chr6	138378073	138378186	+	12.9873288376	38	0.876482233278	-3.1590419945	16.1463708321		NA	=hyperlink("https://data.broadinstitute.org/compbio1/cav.php?alnset=hg38_20&interval=chr6;138378072;114;0&prologue=135&epilogue=135&spliceSites=hg&hideInserts&wrap=45&footer=chr6%3A138378073-138378186%2B", "CodAlignView")	=hyperlink("http://genome.ucsc.edu/cgi-bin/hgTracks?hgHubConnect.destUrl=..%2Fcgi-bin%2FhgTracks&db=hg38&position=chr6%3A138378073-138378186&hgt.suggest=&hgt.suggestTrack=refGene&Submit=submit&hgsid=240353321&hgt.newJQuery=1", "UCSC")	1.05484937551	1.05718035683	0.985173392602	138699210	138699323	=hyperlink("https://data.broadinstitute.org/compbio1/cav.php?alnset=hg19&interval=chr6;138699209;114;0&prologue=135&epilogue=135&spliceSites=hg&hideInserts&wrap=45&footer=chr6%3A138378073-138378186%2B_hg19", "CodAlignView19")	=hyperlink("http://genome.ucsc.edu/cgi-bin/hgTracks?hgHubConnect.destUrl=..%2Fcgi-bin%2FhgTracks&db=hg19&position=chr6%3A138699210-138699323&hgt.suggest=&hgt.suggestTrack=refGene&Submit=submit&hgsid=240353321&hgt.newJQuery=1", "UCSC19")	VEGWPGHQLDENMRGLLGSSWKKFGHAGRGTYEWLTSEPGLPLLETQLQVCTYDLSLFFPK	Same	573969	chr6:138378073-138378186+	152	152	60	0	176	138378073	138382799	Best	212	212;795;7360	=hyperlink("http://genome.ucsc.edu/cgi-bin/hgTracks?db=hg38&position=chr6:138378073-138382799&complement_hg38=0&hgt.revCmplDisp_hg38=0", "ClusterUCSCview")		0.631578947368	0.361904761905	20.8801	0.9604	-2.73082894737	23.6109289474	1.06484587248	0.975911894943	110	Best
213	491104	chr12:40441073-40441207+	NoOverlap	chr12	40441073	40441207	+	12.8774111138	45	0.852529691513	5.33515326497	7.54225784888		NA	=hyperlink("https://data.broadinstitute.org/compbio1/cav.php?alnset=hg38_20&interval=chr12;40441072;135;0&prologue=135&epilogue=135&spliceSites=hg&hideInserts&wrap=45&footer=chr12%3A40441073-40441207%2B", "CodAlignView")	=hyperlink("http://genome.ucsc.edu/cgi-bin/hgTracks?hgHubConnect.destUrl=..%2Fcgi-bin%2FhgTracks&db=hg38&position=chr12%3A40441073-40441207&hgt.suggest=&hgt.suggestTrack=refGene&Submit=submit&hgsid=240353321&hgt.newJQuery=1", "UCSC")	1.02038514283	1.05704048857	1.05075023747	40834875	40835009	=hyperlink("https://data.broadinstitute.org/compbio1/cav.php?alnset=hg19&interval=chr12;40834874;135;0&prologue=135&epilogue=135&spliceSites=hg&hideInserts&wrap=45&footer=chr12%3A40441073-40441207%2B_hg19", "CodAlignView19")	=hyperlink("http://genome.ucsc.edu/cgi-bin/hgTracks?hgHubConnect.destUrl=..%2Fcgi-bin%2FhgTracks&db=hg19&position=chr12%3A40834875-40835009&hgt.suggest=&hgt.suggestTrack=refGene&Submit=submit&hgsid=240353321&hgt.newJQuery=1", "UCSC19")	ENLPCKRGCFCPEGMVRNSKGICVFPNDCPCSFGGREYDEGSVTSVGCNEWCLITDSYFISSGY	Same	493081	chr12:40441073-40441207+	148	148	65	0	149	40419182	40446630		178	178;203;208;213;268;288;318;343;350;355;406;408;434;440;501;615;754;764;847;888;1033;1317;1588;1724;1779;2875;5908;6513;15674	=hyperlink("http://genome.ucsc.edu/cgi-bin/hgTracks?db=hg38&position=chr12:40419182-40446630&complement_hg38=0&hgt.revCmplDisp_hg38=0", "ClusterUCSCview")		0.42962962963	0.521235521236	17.0009177778	0.9471	5.27871111111	11.7222066667	1.03956421824	1.04368620567	369
214	591941	chr9:38703856-38703999-	NoOverlap	chr9	38703856	38703999	-	12.6515291523	48	0.704435924824	4.28425840391	8.36727074834		NA	=hyperlink("https://data.broadinstitute.org/compbio1/cav.php?alnset=hg38_20&interval=chr9;38703855;144;0&strand=-&prologue=135&epilogue=135&spliceSites=hg&hideInserts&wrap=45&footer=chr9%3A38703856-38703999-", "CodAlignView")	=hyperlink("http://genome.ucsc.edu/cgi-bin/hgTracks?hgHubConnect.destUrl=..%2Fcgi-bin%2FhgTracks&db=hg38&position=chr9%3A38703856-38703999&hgt.suggest=&hgt.suggestTrack=refGene&Submit=submit&hgsid=240353321&hgt.newJQuery=1", "UCSC")	1.04451545245	1.05700311919	1.03861425296	38703853	38703996	=hyperlink("https://data.broadinstitute.org/compbio1/cav.php?alnset=hg19&interval=chr9;38703852;144;0&strand=-&prologue=135&epilogue=135&spliceSites=hg&hideInserts&wrap=45&footer=chr9%3A38703856-38703999-_hg19", "CodAlignView19")	=hyperlink("http://genome.ucsc.edu/cgi-bin/hgTracks?hgHubConnect.destUrl=..%2Fcgi-bin%2FhgTracks&db=hg19&position=chr9%3A38703853-38703996&hgt.suggest=&hgt.suggestTrack=refGene&Submit=submit&hgsid=240353321&hgt.newJQuery=1", "UCSC19")	SGICFTCIFQGMNNQYIRREVFCCGTCHELKSFWEKEISKQTFYRELEEDRQERSALKK	Same	592896	chr9:38703856-38703999-	178	178	36	0	177	38694791	38703999	Best	214	214;508	=hyperlink("http://genome.ucsc.edu/cgi-bin/hgTracks?db=hg38&position=chr9:38694791-38703999&complement_hg38=1&hgt.revCmplDisp_hg38=1", "ClusterUCSCview")		0.416666666667	0.808080808081	17.515875	0.9443	5.27001458333	12.2458604167	1.02117277225	1.03350110866	564	Best
215	503240	chr14:20435053-20435169-	NoOverlap	chr14	20435053	20435169	-	12.0419538464	39	0.875190199795	-3.10182560942	15.1437794559		NA	=hyperlink("https://data.broadinstitute.org/compbio1/cav.php?alnset=hg38_20&interval=chr14;20435052;117;0&strand=-&prologue=135&epilogue=135&spliceSites=hg&hideInserts&wrap=45&footer=chr14%3A20435053-20435169-", "CodAlignView")	=hyperlink("http://genome.ucsc.edu/cgi-bin/hgTracks?hgHubConnect.destUrl=..%2Fcgi-bin%2FhgTracks&db=hg38&position=chr14%3A20435053-20435169&hgt.suggest=&hgt.suggestTrack=refGene&Submit=submit&hgsid=240353321&hgt.newJQuery=1", "UCSC")	1.06337076391	1.05678160586	0.958091690186	20903212	20903328	=hyperlink("https://data.broadinstitute.org/compbio1/cav.php?alnset=hg19&interval=chr14;20903211;117;0&strand=-&prologue=135&epilogue=135&spliceSites=hg&hideInserts&wrap=45&footer=chr14%3A20435053-20435169-_hg19", "CodAlignView19")	=hyperlink("http://genome.ucsc.edu/cgi-bin/hgTracks?hgHubConnect.destUrl=..%2Fcgi-bin%2FhgTracks&db=hg19&position=chr14%3A20903212-20903328&hgt.suggest=&hgt.suggestTrack=refGene&Submit=submit&hgsid=240353321&hgt.newJQuery=1", "UCSC19")	KPSQAEELRENLRGIELLYREGVGCDLKLEAGGCQLSGEGLWGIK	Same	505111	chr14:20435053-20435169-	174	174	41	0	178	20430676	20435763	Best	215	215;783;1136;1201;3984;5029	=hyperlink("http://genome.ucsc.edu/cgi-bin/hgTracks?db=hg38&position=chr14:20430676-20435763&complement_hg38=1&hgt.revCmplDisp_hg38=1", "ClusterUCSCview")		0.666666666667	0.668571428571	20.0552282051	0.9888	-4.9227974359	24.978025641	1.07195032984	1.01262913709	70	Best
216	494061	chr12:2726523-2726633-	NoOverlap	chr12	2726523	2726633	-	7.1401513239	37	0.604198705458	-7.16548923705	14.305640561		NA	=hyperlink("https://data.broadinstitute.org/compbio1/cav.php?alnset=hg38_20&interval=chr12;2726522;111;0&strand=-&prologue=135&epilogue=135&spliceSites=hg&hideInserts&wrap=45&footer=chr12%3A2726523-2726633-", "CodAlignView")	=hyperlink("http://genome.ucsc.edu/cgi-bin/hgTracks?hgHubConnect.destUrl=..%2Fcgi-bin%2FhgTracks&db=hg38&position=chr12%3A2726523-2726633&hgt.suggest=&hgt.suggestTrack=refGene&Submit=submit&hgsid=240353321&hgt.newJQuery=1", "UCSC")	0.71070123511	1.05676070558	0.906848305797	2835689	2835799	=hyperlink("https://data.broadinstitute.org/compbio1/cav.php?alnset=hg19&interval=chr12;2835688;111;0&strand=-&prologue=135&epilogue=135&spliceSites=hg&hideInserts&wrap=45&footer=chr12%3A2726523-2726633-_hg19", "CodAlignView19")	=hyperlink("http://genome.ucsc.edu/cgi-bin/hgTracks?hgHubConnect.destUrl=..%2Fcgi-bin%2FhgTracks&db=hg19&position=chr12%3A2835689-2835799&hgt.suggest=&hgt.suggestTrack=refGene&Submit=submit&hgsid=240353321&hgt.newJQuery=1", "UCSC19")	LPPEKMILLFHLLCFLLQVGTQHVFLLLLLFQCLPVVSK	Same	496055	chr12:2726523-2726633-	218	218	-2	0	179	2726421	2727050	Best	216	216;432;1226;2632;8002	=hyperlink("http://genome.ucsc.edu/cgi-bin/hgTracks?db=hg38&position=chr12:2726421-2727050&complement_hg38=1&hgt.revCmplDisp_hg38=1", "ClusterUCSCview")		0.513513513514	0.0	4.14910540541	0.4857	-9.22957837838	13.3786837838	0.473764654827	1.06310557508	3324
217	584202	chr8:54755618-54755773+	NoOverlap	chr8	54755618	54755773	+	7.56830383035	52	0.882360277245	-1.09818073613	8.66648456648		NA	=hyperlink("https://data.broadinstitute.org/compbio1/cav.php?alnset=hg38_20&interval=chr8;54755617;156;0&prologue=135&epilogue=135&spliceSites=hg&hideInserts&wrap=45&footer=chr8%3A54755618-54755773%2B", "CodAlignView")	=hyperlink("http://genome.ucsc.edu/cgi-bin/hgTracks?hgHubConnect.destUrl=..%2Fcgi-bin%2FhgTracks&db=hg38&position=chr8%3A54755618-54755773&hgt.suggest=&hgt.suggestTrack=refGene&Submit=submit&hgsid=240353321&hgt.newJQuery=1", "UCSC")	1.03075053772	1.05656422746	1.02214611093	55668178	55668333	=hyperlink("https://data.broadinstitute.org/compbio1/cav.php?alnset=hg19&interval=chr8;55668177;156;0&prologue=135&epilogue=135&spliceSites=hg&hideInserts&wrap=45&footer=chr8%3A54755618-54755773%2B_hg19", "CodAlignView19")	=hyperlink("http://genome.ucsc.edu/cgi-bin/hgTracks?hgHubConnect.destUrl=..%2Fcgi-bin%2FhgTracks&db=hg19&position=chr8%3A55668178-55668333&hgt.suggest=&hgt.suggestTrack=refGene&Submit=submit&hgsid=240353321&hgt.newJQuery=1", "UCSC19")	VMYFLLFSLPVALPVVRYQVDVYTGQLKHAETESEVFLCLFGERGDSGLRQLYKSNMQVKFQRGQVSLYK	Same	585133	chr8:54755618-54755773+	134	134	83	0	151	54755618	54769789		181	181;217;1058	=hyperlink("http://genome.ucsc.edu/cgi-bin/hgTracks?db=hg38&position=chr8:54755618-54769789&complement_hg38=0&hgt.revCmplDisp_hg38=0", "ClusterUCSCview")		0.49358974359	0.221276595745	14.3499307692	0.8919	0.551913461538	13.7980173077	1.04317980854	0.995176038397	330	Best
218	572525	chr6:109286355-109286489+	NoOverlap	chr6	109286355	109286489	+	9.86624225775	45	0.995171367293	0.236879961358	9.6293622964		NA	=hyperlink("https://data.broadinstitute.org/compbio1/cav.php?alnset=hg38_20&interval=chr6;109286354;135;0&prologue=135&epilogue=135&spliceSites=hg&hideInserts&wrap=45&footer=chr6%3A109286355-109286489%2B", "CodAlignView")	=hyperlink("http://genome.ucsc.edu/cgi-bin/hgTracks?hgHubConnect.destUrl=..%2Fcgi-bin%2FhgTracks&db=hg38&position=chr6%3A109286355-109286489&hgt.suggest=&hgt.suggestTrack=refGene&Submit=submit&hgsid=240353321&hgt.newJQuery=1", "UCSC")	1.04993231397	1.05649568307	1.00553995691	109607558	109607692	=hyperlink("https://data.broadinstitute.org/compbio1/cav.php?alnset=hg19&interval=chr6;109607557;135;0&prologue=135&epilogue=135&spliceSites=hg&hideInserts&wrap=45&footer=chr6%3A109286355-109286489%2B_hg19", "CodAlignView19")	=hyperlink("http://genome.ucsc.edu/cgi-bin/hgTracks?hgHubConnect.destUrl=..%2Fcgi-bin%2FhgTracks&db=hg19&position=chr6%3A109607558-109607692&hgt.suggest=&hgt.suggestTrack=refGene&Submit=submit&hgsid=240353321&hgt.newJQuery=1", "UCSC19")	MSHYALRGQIMAYCNSLRDLLEDFPTIRDTFFMVGQPQEKKGLRDSK	Same	573552	chr6:109286355-109286489+	303	303	-85	0	180	109284468	109286489	Best	218	218;344;3815	=hyperlink("http://genome.ucsc.edu/cgi-bin/hgTracks?db=hg38&position=chr6:109284468-109286489&complement_hg38=0&hgt.revCmplDisp_hg38=0", "ClusterUCSCview")		0.474074074074	0.133004926108	15.2709977778	0.9999	-0.250353333333	15.5213511111	1.02390050396	0.973599279406	539
219	485330	chr11:69157865-69157993+	NoOverlap	chr11	69157865	69157993	+	11.7035070583	43	0.69686781961	-0.713009270125	12.4165163284		NA	=hyperlink("https://data.broadinstitute.org/compbio1/cav.php?alnset=hg38_20&interval=chr11;69157864;129;0&prologue=135&epilogue=135&spliceSites=hg&hideInserts&wrap=45&footer=chr11%3A69157865-69157993%2B", "CodAlignView")	=hyperlink("http://genome.ucsc.edu/cgi-bin/hgTracks?hgHubConnect.destUrl=..%2Fcgi-bin%2FhgTracks&db=hg38&position=chr11%3A69157865-69157993&hgt.suggest=&hgt.suggestTrack=refGene&Submit=submit&hgsid=240353321&hgt.newJQuery=1", "UCSC")	1.06837967473	1.05625090951	0.944565153426	68925333	68925461	=hyperlink("https://data.broadinstitute.org/compbio1/cav.php?alnset=hg19&interval=chr11;68925332;129;0&prologue=135&epilogue=135&spliceSites=hg&hideInserts&wrap=45&footer=chr11%3A69157865-69157993%2B_hg19", "CodAlignView19")	=hyperlink("http://genome.ucsc.edu/cgi-bin/hgTracks?hgHubConnect.destUrl=..%2Fcgi-bin%2FhgTracks&db=hg19&position=chr11%3A68925333-68925461&hgt.suggest=&hgt.suggestTrack=refGene&Submit=submit&hgsid=240353321&hgt.newJQuery=1", "UCSC19")	GCCCPLGLTSGMTSWPGGSFGPDPLLALLVVILLARLILWSCLGTYIDYRLAQRRPQKPK	Same	487286	chr11:69157865-69157993+	225	225	-6	0	181	69157426	69157993	Best	219	219;25275	=hyperlink("http://genome.ucsc.edu/cgi-bin/hgTracks?db=hg38&position=chr11:69157426-69157993&complement_hg38=0&hgt.revCmplDisp_hg38=0", "ClusterUCSCview")		0.658914728682	0.438775510204	19.0687534884	0.8211	-1.72144418605	20.7901976744	1.05948031908	0.949362625104	156	Best
220	534732	chr2:110343526-110343678+	NoOverlap	chr2	110343526	110343678	+	8.87939029581	51	0.689045069466	1.79907065075	7.08031964507		NA	=hyperlink("https://data.broadinstitute.org/compbio1/cav.php?alnset=hg38_20&interval=chr2;110343525;153;0&prologue=135&epilogue=135&spliceSites=hg&hideInserts&wrap=45&footer=chr2%3A110343526-110343678%2B", "CodAlignView")	=hyperlink("http://genome.ucsc.edu/cgi-bin/hgTracks?hgHubConnect.destUrl=..%2Fcgi-bin%2FhgTracks&db=hg38&position=chr2%3A110343526-110343678&hgt.suggest=&hgt.suggestTrack=refGene&Submit=submit&hgsid=240353321&hgt.newJQuery=1", "UCSC")	1.03484962863	1.05565716334	1.04959353355	111101103	111101255	=hyperlink("https://data.broadinstitute.org/compbio1/cav.php?alnset=hg19&interval=chr2;111101102;153;0&prologue=135&epilogue=135&spliceSites=hg&hideInserts&wrap=45&footer=chr2%3A110343526-110343678%2B_hg19", "CodAlignView19")	=hyperlink("http://genome.ucsc.edu/cgi-bin/hgTracks?hgHubConnect.destUrl=..%2Fcgi-bin%2FhgTracks&db=hg19&position=chr2%3A111101103-111101255&hgt.suggest=&hgt.suggestTrack=refGene&Submit=submit&hgsid=240353321&hgt.newJQuery=1", "UCSC19")	NQQAGLPSSELCFSGTKYATQFPCPRSYYDPDPLTQSLDSCLPCPPGHCCG*ENLTRASGPCAAGESPALP	Same	536084	chr2:110343526-110343678+	224	224	-4	13	182	110330068	110348951	Best	220	220;299;701;761;1255;1278;2099;2140;4902;6905;8549;11571;11684;12330;16983;17657;19273;24630;35755;42632;57364;59463	=hyperlink("http://genome.ucsc.edu/cgi-bin/hgTracks?db=hg38&position=chr2:110330068-110348951&complement_hg38=0&hgt.revCmplDisp_hg38=0", "ClusterUCSCview")		0.679738562092	0.405681818182	14.0136431373	0.7772	3.9963745098	10.0172686275	1.08320208646	1.04609581647	38	Best
221	498818	chr13:98396019-98396120+	NoOverlap	chr13	98396019	98396120	+	18.0711352738	34	0.820616284967	3.05260579376	15.01852948		NA	=hyperlink("https://data.broadinstitute.org/compbio1/cav.php?alnset=hg38_20&interval=chr13;98396018;102;0&prologue=135&epilogue=135&spliceSites=hg&hideInserts&wrap=45&footer=chr13%3A98396019-98396120%2B", "CodAlignView")	=hyperlink("http://genome.ucsc.edu/cgi-bin/hgTracks?hgHubConnect.destUrl=..%2Fcgi-bin%2FhgTracks&db=hg38&position=chr13%3A98396019-98396120&hgt.suggest=&hgt.suggestTrack=refGene&Submit=submit&hgsid=240353321&hgt.newJQuery=1", "UCSC")	1.05096029174	1.05507713292	1.03220980825	99048273	99048374	=hyperlink("https://data.broadinstitute.org/compbio1/cav.php?alnset=hg19&interval=chr13;99048272;102;0&prologue=135&epilogue=135&spliceSites=hg&hideInserts&wrap=45&footer=chr13%3A98396019-98396120%2B_hg19", "CodAlignView19")	=hyperlink("http://genome.ucsc.edu/cgi-bin/hgTracks?hgHubConnect.destUrl=..%2Fcgi-bin%2FhgTracks&db=hg19&position=chr13%3A99048273-99048374&hgt.suggest=&hgt.suggestTrack=refGene&Submit=submit&hgsid=240353321&hgt.newJQuery=1", "UCSC19")	WSPTSPRPYMRNLPGRCNKSETDPLILSQVAFTPEAMDGLGGR	Same	500835	chr13:98396019-98396120+	197	197	24	0	183	98395479	98396402	Best	221	221;647;961;993;1497;3791;4580	=hyperlink("http://genome.ucsc.edu/cgi-bin/hgTracks?db=hg38&position=chr13:98395479-98396402&complement_hg38=0&hgt.revCmplDisp_hg38=0", "ClusterUCSCview")		0.529411764706	0.434659090909	29.6966117647	0.9939	1.5622	28.1344117647	1.02561851151	1.00858518817	518
222	479229	chr10:122734345-122734656+	NoOverlap	chr10	122734345	122734656	+	10.3264846143	104	0.754315955655	3.54693846562	6.77954614865		NA	=hyperlink("https://data.broadinstitute.org/compbio1/cav.php?alnset=hg38_20&interval=chr10;122734344;312;0&prologue=135&epilogue=135&spliceSites=hg&hideInserts&wrap=45&footer=chr10%3A122734345-122734656%2B", "CodAlignView")	=hyperlink("http://genome.ucsc.edu/cgi-bin/hgTracks?hgHubConnect.destUrl=..%2Fcgi-bin%2FhgTracks&db=hg38&position=chr10%3A122734345-122734656&hgt.suggest=&hgt.suggestTrack=refGene&Submit=submit&hgsid=240353321&hgt.newJQuery=1", "UCSC")	1.05381057655	1.0549007451	1.04749157979	124493861	124494172	=hyperlink("https://data.broadinstitute.org/compbio1/cav.php?alnset=hg19&interval=chr10;124493860;312;0&prologue=135&epilogue=135&spliceSites=hg&hideInserts&wrap=45&footer=chr10%3A122734345-122734656%2B_hg19", "CodAlignView19")	=hyperlink("http://genome.ucsc.edu/cgi-bin/hgTracks?hgHubConnect.destUrl=..%2Fcgi-bin%2FhgTracks&db=hg19&position=chr10%3A124493861-124494172&hgt.suggest=&hgt.suggestTrack=refGene&Submit=submit&hgsid=240353321&hgt.newJQuery=1", "UCSC19")	DWPQLQLVNGSGRCSGHVEVFHHGQWGRVCDDQRDMNEADVVCRQLHCGCALAAPAEAQFGEGRGEFLLDDVDCTGKESFLGQCPHAGWGLHNCGPREDASIICAGNGHLSLHNAAHYISTHPTGSASTYVIDHLPLG	Same	481134	chr10:122734345-122734656+	217	217	5	0	184	122729428	122734656	Best	222	222;73365	=hyperlink("http://genome.ucsc.edu/cgi-bin/hgTracks?db=hg38&position=chr10:122729428-122734656&complement_hg38=0&hgt.revCmplDisp_hg38=0", "ClusterUCSCview")		0.570512820513	0.408805031447	22.1632836538	0.9484	4.09609711538	18.0671865385	1.08249561216	1.03880327133	44	Best
223	573578	chr6:4084643-4084744-	NoOverlap	chr6	4084643	4084744	-	12.1744382007	34	0.882149637149	2.45180288308	9.72263531759		NA	=hyperlink("https://data.broadinstitute.org/compbio1/cav.php?alnset=hg38_20&interval=chr6;4084642;102;0&strand=-&prologue=135&epilogue=135&spliceSites=hg&hideInserts&wrap=45&footer=chr6%3A4084643-4084744-", "CodAlignView")	=hyperlink("http://genome.ucsc.edu/cgi-bin/hgTracks?hgHubConnect.destUrl=..%2Fcgi-bin%2FhgTracks&db=hg38&position=chr6%3A4084643-4084744&hgt.suggest=&hgt.suggestTrack=refGene&Submit=submit&hgsid=240353321&hgt.newJQuery=1", "UCSC")	1.06394405298	1.05488647356	1.04243872592	4084877	4084978	=hyperlink("https://data.broadinstitute.org/compbio1/cav.php?alnset=hg19&interval=chr6;4084876;102;0&strand=-&prologue=135&epilogue=135&spliceSites=hg&hideInserts&wrap=45&footer=chr6%3A4084643-4084744-_hg19", "CodAlignView19")	=hyperlink("http://genome.ucsc.edu/cgi-bin/hgTracks?hgHubConnect.destUrl=..%2Fcgi-bin%2FhgTracks&db=hg19&position=chr6%3A4084877-4084978&hgt.suggest=&hgt.suggestTrack=refGene&Submit=submit&hgsid=240353321&hgt.newJQuery=1", "UCSC19")	ISWLPEGKVFSNVHREKISSKFFKESILKKVFCSQQMR	Same	574607	chr6:4084643-4084744-	177	177	46	0	185	4084643	4084744	Best	223	223	=hyperlink("http://genome.ucsc.edu/cgi-bin/hgTracks?db=hg38&position=chr6:4084643-4084744&complement_hg38=1&hgt.revCmplDisp_hg38=1", "ClusterUCSCview")		0.382352941176	0.0	13.8525705882	0.9228	-1.55148529412	15.4040558824	1.0478074534	1.00045243351	283	Best
224	618521	chr11:57018887-57018997+	Extension	chr11	57018887	57018997	+	7.62828382648	37	0.632742561742	-3.34818109588	10.9764649224		chr11:57018878-57018997+	=hyperlink("https://data.broadinstitute.org/compbio1/cav.php?alnset=hg38_20&interval=chr11;57018886;111;0&prologue=135&epilogue=135&spliceSites=hg&hideInserts&wrap=45&footer=chr11%3A57018887-57018997%2B", "CodAlignView")	=hyperlink("http://genome.ucsc.edu/cgi-bin/hgTracks?hgHubConnect.destUrl=..%2Fcgi-bin%2FhgTracks&db=hg38&position=chr11%3A57018887-57018997&hgt.suggest=&hgt.suggestTrack=refGene&Submit=submit&hgsid=240353321&hgt.newJQuery=1", "UCSC")	0.809497449878	1.05479141144	0.973494398716	56786362	56786472	=hyperlink("https://data.broadinstitute.org/compbio1/cav.php?alnset=hg19&interval=chr11;56786361;111;0&prologue=135&epilogue=135&spliceSites=hg&hideInserts&wrap=45&footer=chr11%3A57018887-57018997%2B_hg19", "CodAlignView19")	=hyperlink("http://genome.ucsc.edu/cgi-bin/hgTracks?hgHubConnect.destUrl=..%2Fcgi-bin%2FhgTracks&db=hg19&position=chr11%3A56786362-56786472&hgt.suggest=&hgt.suggestTrack=refGene&Submit=submit&hgsid=240353321&hgt.newJQuery=1", "UCSC19")	PQLPFSMGHSLTCTYQSHSNNSQENMKVASIFYGTVIPMLNPLIYSLRNKEVKEALK	Same	619223	chr11:57018887-57018997+	315	315	-91	0	186	57018887	57018997	Best	224	224	=hyperlink("http://genome.ucsc.edu/cgi-bin/hgTracks?db=hg38&position=chr11:57018887-57018997&complement_hg38=0&hgt.revCmplDisp_hg38=0", "ClusterUCSCview")		0.324324324324	0.0	17.0981945946	0.9333	-6.26791081081	23.3661054054	1.0721412769	0.986783885469	68	Best
225	537376	chr2:240572420-240572566+	NoOverlap	chr2	240572420	240572566	+	13.7555142976	49	0.661169993289	7.79818979027	5.95732450729		NA	=hyperlink("https://data.broadinstitute.org/compbio1/cav.php?alnset=hg38_20&interval=chr2;240572419;147;0&prologue=135&epilogue=135&spliceSites=hg&hideInserts&wrap=45&footer=chr2%3A240572420-240572566%2B", "CodAlignView")	=hyperlink("http://genome.ucsc.edu/cgi-bin/hgTracks?hgHubConnect.destUrl=..%2Fcgi-bin%2FhgTracks&db=hg38&position=chr2%3A240572420-240572566&hgt.suggest=&hgt.suggestTrack=refGene&Submit=submit&hgsid=240353321&hgt.newJQuery=1", "UCSC")	1.04350807484	1.05467386858	1.02534701615	241511837	241511983	=hyperlink("https://data.broadinstitute.org/compbio1/cav.php?alnset=hg19&interval=chr2;241511836;147;0&prologue=135&epilogue=135&spliceSites=hg&hideInserts&wrap=45&footer=chr2%3A240572420-240572566%2B_hg19", "CodAlignView19")	=hyperlink("http://genome.ucsc.edu/cgi-bin/hgTracks?hgHubConnect.destUrl=..%2Fcgi-bin%2FhgTracks&db=hg19&position=chr2%3A241511837-241511983&hgt.suggest=&hgt.suggestTrack=refGene&Submit=submit&hgsid=240353321&hgt.newJQuery=1", "UCSC19")	SGHCPLPEPPAFSQAAAQWLGPSTLAGWPSADGPSCPQIWWLDPELTYGCAKPFVFTQGHSVCNRSFFPCFDTPAVKCTYSAVVKVR	Same	538747	chr2:240572420-240572566+	187	187	38	0	187	240560378	240572566	Best	225	225;4611;43454;53343;54932;58666;60196	=hyperlink("http://genome.ucsc.edu/cgi-bin/hgTracks?db=hg38&position=chr2:240560378-240572566&complement_hg38=0&hgt.revCmplDisp_hg38=0", "ClusterUCSCview")		0.619047619048	0.668181818182	22.9138081633	0.9344	11.925155102	10.9886530612	1.01223550119	1.04108424438	635	Best
226	511181	chr16:30063729-30063839+	NoOverlap	chr16	30063729	30063839	+	15.5473351446	37	0.821698329137	7.89257567154	7.65475947309		NA	=hyperlink("https://data.broadinstitute.org/compbio1/cav.php?alnset=hg38_20&interval=chr16;30063728;111;0&prologue=135&epilogue=135&spliceSites=hg&hideInserts&wrap=45&footer=chr16%3A30063729-30063839%2B", "CodAlignView")	=hyperlink("http://genome.ucsc.edu/cgi-bin/hgTracks?hgHubConnect.destUrl=..%2Fcgi-bin%2FhgTracks&db=hg38&position=chr16%3A30063729-30063839&hgt.suggest=&hgt.suggestTrack=refGene&Submit=submit&hgsid=240353321&hgt.newJQuery=1", "UCSC")	1.04852062804	1.05418148914	1.04686872983	30075050	30075160	=hyperlink("https://data.broadinstitute.org/compbio1/cav.php?alnset=hg19&interval=chr16;30075049;111;0&prologue=135&epilogue=135&spliceSites=hg&hideInserts&wrap=45&footer=chr16%3A30063729-30063839%2B_hg19", "CodAlignView19")	=hyperlink("http://genome.ucsc.edu/cgi-bin/hgTracks?hgHubConnect.destUrl=..%2Fcgi-bin%2FhgTracks&db=hg19&position=chr16%3A30075050-30075160&hgt.suggest=&hgt.suggestTrack=refGene&Submit=submit&hgsid=240353321&hgt.newJQuery=1", "UCSC19")	GPIPPPSTLSLLPQDWAPRCPRCCPLCDCACTCQLPDCQSLNCLCFEIKLR	Same	512823	chr16:30063729-30063839+	191	191	35	0	188	30054796	30063839	Best	226	226;1855;4003	=hyperlink("http://genome.ucsc.edu/cgi-bin/hgTracks?db=hg38&position=chr16:30054796-30063839&complement_hg38=0&hgt.revCmplDisp_hg38=0", "ClusterUCSCview")		0.648648648649	0.63950617284	23.9898162162	0.9792	11.7164459459	12.2733702703	1.03234702841	1.05386147294	456
227	479245	chr10:122788357-122788515+	NoOverlap	chr10	122788357	122788515	+	8.82238107273	53	0.877632721101	1.24716610447	7.57521496826		NA	=hyperlink("https://data.broadinstitute.org/compbio1/cav.php?alnset=hg38_20&interval=chr10;122788356;159;0&prologue=135&epilogue=135&spliceSites=hg&hideInserts&wrap=45&footer=chr10%3A122788357-122788515%2B", "CodAlignView")	=hyperlink("http://genome.ucsc.edu/cgi-bin/hgTracks?hgHubConnect.destUrl=..%2Fcgi-bin%2FhgTracks&db=hg38&position=chr10%3A122788357-122788515&hgt.suggest=&hgt.suggestTrack=refGene&Submit=submit&hgsid=240353321&hgt.newJQuery=1", "UCSC")	1.04241477449	1.05382702423	1.04463722208	124547873	124548031	=hyperlink("https://data.broadinstitute.org/compbio1/cav.php?alnset=hg19&interval=chr10;124547872;159;0&prologue=135&epilogue=135&spliceSites=hg&hideInserts&wrap=45&footer=chr10%3A122788357-122788515%2B_hg19", "CodAlignView19")	=hyperlink("http://genome.ucsc.edu/cgi-bin/hgTracks?hgHubConnect.destUrl=..%2Fcgi-bin%2FhgTracks&db=hg19&position=chr10%3A124547873-124548031&hgt.suggest=&hgt.suggestTrack=refGene&Submit=submit&hgsid=240353321&hgt.newJQuery=1", "UCSC19")	AIAAPGKAHFGPGSGDILLDNIQCSGSENHLGQWPSSGWSDHNRGHHEDANVVCSGGLSFHDR	Same	481150	chr10:122788357-122788515+	143	143	84	0	28	122749907	122802385		28	28;40;90;227;289;551;595;614;688;717;790;827;899;1553;1721;1731;2534;5205;7799;11237	=hyperlink("http://genome.ucsc.edu/cgi-bin/hgTracks?db=hg38&position=chr10:122749907-122802385&complement_hg38=0&hgt.revCmplDisp_hg38=0", "ClusterUCSCview")		0.566037735849	0.157738095238	16.2855320755	0.9591	4.02947169811	12.2560603774	1.00393510246	1.02492720378	704
228	521627	chr17:43228447-43228554-	NoOverlap	chr17	43228447	43228554	-	10.4210638263	36	0.700364097217	-2.23744155467	12.658505381		NA	=hyperlink("https://data.broadinstitute.org/compbio1/cav.php?alnset=hg38_20&interval=chr17;43228446;108;0&strand=-&prologue=135&epilogue=135&spliceSites=hg&hideInserts&wrap=45&footer=chr17%3A43228447-43228554-", "CodAlignView")	=hyperlink("http://genome.ucsc.edu/cgi-bin/hgTracks?hgHubConnect.destUrl=..%2Fcgi-bin%2FhgTracks&db=hg38&position=chr17%3A43228447-43228554&hgt.suggest=&hgt.suggestTrack=refGene&Submit=submit&hgsid=240353321&hgt.newJQuery=1", "UCSC")	1.03735007878	1.05368231683	0.949435333444	41380498	41380605	=hyperlink("https://data.broadinstitute.org/compbio1/cav.php?alnset=hg19&interval=chr17;41380497;108;0&strand=-&prologue=135&epilogue=135&spliceSites=hg&hideInserts&wrap=45&footer=chr17%3A43228447-43228554-_hg19", "CodAlignView19")	=hyperlink("http://genome.ucsc.edu/cgi-bin/hgTracks?hgHubConnect.destUrl=..%2Fcgi-bin%2FhgTracks&db=hg19&position=chr17%3A41380498-41380605&hgt.suggest=&hgt.suggestTrack=refGene&Submit=submit&hgsid=240353321&hgt.newJQuery=1", "UCSC19")	GGGSSGLCLSPPPPGASYHPTIMGSAYHWEARRRQMALDRRRWLMAQQQQELQQKEQVHGIGWVLQGPLWSR	Same	523048	chr17:43228447-43228554-	250	250	-22	0	189	43228447	43228554	Best	228	228	=hyperlink("http://genome.ucsc.edu/cgi-bin/hgTracks?db=hg38&position=chr17:43228447-43228554&complement_hg38=1&hgt.revCmplDisp_hg38=1", "ClusterUCSCview")		0.62962962963	0.395604395604	10.6515944444	0.8029	-4.87004722222	15.5216416667	1.03117374206	0.982418866875	467	Best
229	521628	chr17:43303149-43303256-	NoOverlap	chr17	43303149	43303256	-	10.4210638263	36	0.700364097217	-2.23744155467	12.658505381		NA	=hyperlink("https://data.broadinstitute.org/compbio1/cav.php?alnset=hg38_20&interval=chr17;43303148;108;0&strand=-&prologue=135&epilogue=135&spliceSites=hg&hideInserts&wrap=45&footer=chr17%3A43303149-43303256-", "CodAlignView")	=hyperlink("http://genome.ucsc.edu/cgi-bin/hgTracks?hgHubConnect.destUrl=..%2Fcgi-bin%2FhgTracks&db=hg38&position=chr17%3A43303149-43303256&hgt.suggest=&hgt.suggestTrack=refGene&Submit=submit&hgsid=240353321&hgt.newJQuery=1", "UCSC")	1.03735007878	1.05368231683	0.949435333444	41380498	41380605	=hyperlink("https://data.broadinstitute.org/compbio1/cav.php?alnset=hg19&interval=chr17;41380497;108;0&strand=-&prologue=135&epilogue=135&spliceSites=hg&hideInserts&wrap=45&footer=chr17%3A43303149-43303256-_hg19", "CodAlignView19")	=hyperlink("http://genome.ucsc.edu/cgi-bin/hgTracks?hgHubConnect.destUrl=..%2Fcgi-bin%2FhgTracks&db=hg19&position=chr17%3A41380498-41380605&hgt.suggest=&hgt.suggestTrack=refGene&Submit=submit&hgsid=240353321&hgt.newJQuery=1", "UCSC19")	GGGSSGLCLSPPPPGASYHPTIMGSAYHWEARRRQMALDRRRWLMAQQQQELQQKEQVHGIGWVLQGPLWSR	Same	523053	chr17:43303149-43303256-	251	251	-22	0	190	43303149	43303256	Best	229	229	=hyperlink("http://genome.ucsc.edu/cgi-bin/hgTracks?db=hg38&position=chr17:43303149-43303256&complement_hg38=1&hgt.revCmplDisp_hg38=1", "ClusterUCSCview")		0.62962962963	0.395604395604	5.94962777778	0.523	-2.67583611111	8.62546388889	0.428324979141	1.05165967167	3715	Best
230	686733	chr21:36938884-36938994-	Extension	chr21	36938884	36938994	-	17.4273187599	37	0.839737792267	6.88277830546	10.5445404544		chr21:36938830-36938994-	=hyperlink("https://data.broadinstitute.org/compbio1/cav.php?alnset=hg38_20&interval=chr21;36938883;111;0&strand=-&prologue=135&epilogue=135&spliceSites=hg&hideInserts&wrap=45&footer=chr21%3A36938884-36938994-", "CodAlignView")	=hyperlink("http://genome.ucsc.edu/cgi-bin/hgTracks?hgHubConnect.destUrl=..%2Fcgi-bin%2FhgTracks&db=hg38&position=chr21%3A36938884-36938994&hgt.suggest=&hgt.suggestTrack=refGene&Submit=submit&hgsid=240353321&hgt.newJQuery=1", "UCSC")	1.05467555841	1.0536345073	1.04645943772	38311184	38311294	=hyperlink("https://data.broadinstitute.org/compbio1/cav.php?alnset=hg19&interval=chr21;38311183;111;0&strand=-&prologue=135&epilogue=135&spliceSites=hg&hideInserts&wrap=45&footer=chr21%3A36938884-36938994-_hg19", "CodAlignView19")	=hyperlink("http://genome.ucsc.edu/cgi-bin/hgTracks?hgHubConnect.destUrl=..%2Fcgi-bin%2FhgTracks&db=hg19&position=chr21%3A38311184-38311294&hgt.suggest=&hgt.suggestTrack=refGene&Submit=submit&hgsid=240353321&hgt.newJQuery=1", "UCSC19")	ISTCLFPPPPSPAFSQIVKWSDCCLPLACRPGDPYRLIAEASVDNFSKLGVAFMEDR	Same	687325	chr21:36938884-36938994-	208	208	22	0	191	36938884	36938994	Best	230	230	=hyperlink("http://genome.ucsc.edu/cgi-bin/hgTracks?db=hg38&position=chr21:36938884-36938994&complement_hg38=1&hgt.revCmplDisp_hg38=1", "ClusterUCSCview")		0.504504504505	0.29679144385	26.5235054054	0.919	13.5243162162	12.9991891892	1.04003019909	1.05328257625	365	Best
231	549337	chr22:50679312-50679431+	NoOverlap	chr22	50679312	50679431	+	16.8027875304	40	0.816403448539	5.92445504814	10.8783324823		NA	=hyperlink("https://data.broadinstitute.org/compbio1/cav.php?alnset=hg38_20&interval=chr22;50679311;120;0&prologue=135&epilogue=135&spliceSites=hg&hideInserts&wrap=45&footer=chr22%3A50679312-50679431%2B", "CodAlignView")	=hyperlink("http://genome.ucsc.edu/cgi-bin/hgTracks?hgHubConnect.destUrl=..%2Fcgi-bin%2FhgTracks&db=hg38&position=chr22%3A50679312-50679431&hgt.suggest=&hgt.suggestTrack=refGene&Submit=submit&hgsid=240353321&hgt.newJQuery=1", "UCSC")	1.04636133737	1.05355413405	1.03156197233	51117740	51117859	=hyperlink("https://data.broadinstitute.org/compbio1/cav.php?alnset=hg19&interval=chr22;51117739;120;0&prologue=135&epilogue=135&spliceSites=hg&hideInserts&wrap=45&footer=chr22%3A50679312-50679431%2B_hg19", "CodAlignView19")	=hyperlink("http://genome.ucsc.edu/cgi-bin/hgTracks?hgHubConnect.destUrl=..%2Fcgi-bin%2FhgTracks&db=hg19&position=chr22%3A51117740-51117859&hgt.suggest=&hgt.suggestTrack=refGene&Submit=submit&hgsid=240353321&hgt.newJQuery=1", "UCSC19")	EWLAGDPPGVQGAEVGSRPLCAGLGVLALSVGVGALASAQGPYSTLLFPQACRFGHVQHLEHLLFYGADMGAQNASGNTALHICALYNQVR	None				NA	NA	0	54	50674240	50731692		61	61;231;251;326;382;407;433;624;686;687;691;709;730;740;788;877;908;1040;1358;15825;24643;30970;31264;37661;38360;39840;43446;47155;48234;49557;50391;51305;56385;61358	=hyperlink("http://genome.ucsc.edu/cgi-bin/hgTracks?db=hg38&position=chr22:50674240-50731692&complement_hg38=0&hgt.revCmplDisp_hg38=0", "ClusterUCSCview")		0.633333333333	0.33264033264	24.817925	0.9798	10.9810025	13.8369225	1.02129486324	1.04490265295	562
232	483221	chr11:1077455-1077571+	NoOverlap	chr11	1077455	1077571	+	10.3057333116	39	0.547868138575	0.298533378503	10.0071999331		NA	=hyperlink("https://data.broadinstitute.org/compbio1/cav.php?alnset=hg38_20&interval=chr11;1077454;117;0&prologue=135&epilogue=135&spliceSites=hg&hideInserts&wrap=45&footer=chr11%3A1077455-1077571%2B", "CodAlignView")	=hyperlink("http://genome.ucsc.edu/cgi-bin/hgTracks?hgHubConnect.destUrl=..%2Fcgi-bin%2FhgTracks&db=hg38&position=chr11%3A1077455-1077571&hgt.suggest=&hgt.suggestTrack=refGene&Submit=submit&hgsid=240353321&hgt.newJQuery=1", "UCSC")	0.924874040124	1.05354023121	1.01265945683	1077599	1077715	=hyperlink("https://data.broadinstitute.org/compbio1/cav.php?alnset=hg19&interval=chr11;1077598;117;0&prologue=135&epilogue=135&spliceSites=hg&hideInserts&wrap=45&footer=chr11%3A1077455-1077571%2B_hg19", "CodAlignView19")	=hyperlink("http://genome.ucsc.edu/cgi-bin/hgTracks?hgHubConnect.destUrl=..%2Fcgi-bin%2FhgTracks&db=hg19&position=chr11%3A1077599-1077715&hgt.suggest=&hgt.suggestTrack=refGene&Submit=submit&hgsid=240353321&hgt.newJQuery=1", "UCSC19")	VSTPHYSPGLLIEKSDAYTKVYSRAGLTLMWNREDALMVLR	Same	485151	chr11:1077455-1077571+	365	365	-133	0	26	1074896	1110292		26	26;37;47;49;58;76;84;101;106;117;119;232;239;262;267;282;322;357;644;745;802;817;861;890;938;1001;1043;1115;1133;1198;1235;1800;1830;1833;2008;2473;2531;3336;3368;3875;4783;5467;5938;7537;9174;10066;13564;15625;16639;20137;22229;39446;46634;65203	=hyperlink("http://genome.ucsc.edu/cgi-bin/hgTracks?db=hg38&position=chr11:1074896-1110292&complement_hg38=0&hgt.revCmplDisp_hg38=0", "ClusterUCSCview")		0.623931623932	0.629032258065	28.7825589744	0.9191	4.99551794872	23.7870410256	1.05175896573	0.986369376063	235
233	467273	chr1:152948552-152948878+	NoOverlap	chr1	152948552	152948878	+	8.67078351817	109	0.704772924056	-0.298052316275	8.96883583445		NA	=hyperlink("https://data.broadinstitute.org/compbio1/cav.php?alnset=hg38_20&interval=chr1;152948551;327;0&prologue=135&epilogue=135&spliceSites=hg&hideInserts&wrap=45&footer=chr1%3A152948552-152948878%2B", "CodAlignView")	=hyperlink("http://genome.ucsc.edu/cgi-bin/hgTracks?hgHubConnect.destUrl=..%2Fcgi-bin%2FhgTracks&db=hg38&position=chr1%3A152948552-152948878&hgt.suggest=&hgt.suggestTrack=refGene&Submit=submit&hgsid=240353321&hgt.newJQuery=1", "UCSC")	1.04088857857	1.05330780194	1.03243064139	152921028	152921354	=hyperlink("https://data.broadinstitute.org/compbio1/cav.php?alnset=hg19&interval=chr1;152921027;327;0&prologue=135&epilogue=135&spliceSites=hg&hideInserts&wrap=45&footer=chr1%3A152948552-152948878%2B_hg19", "CodAlignView19")	=hyperlink("http://genome.ucsc.edu/cgi-bin/hgTracks?hgHubConnect.destUrl=..%2Fcgi-bin%2FhgTracks&db=hg19&position=chr1%3A152921028-152921354&hgt.suggest=&hgt.suggestTrack=refGene&Submit=submit&hgsid=240353321&hgt.newJQuery=1", "UCSC19")	GLSMAQVFLISVSFCFQLQVQPRMSQQKQKQCAPPQQCCPPPQQRCPPPQQCCPPPQQCCPPPQQCCPPPQQCCPPPQQCCPPPQQCCPPPQQYCPPPQQTKQPCQPPPKCQEPCAPKCPPPQQCQTSKQK	Same	469140	chr1:152948552-152948878+	295	295	-62	0	192	152948552	152948878	Best	233	233	=hyperlink("http://genome.ucsc.edu/cgi-bin/hgTracks?db=hg38&position=chr1:152948552-152948878&complement_hg38=0&hgt.revCmplDisp_hg38=0", "ClusterUCSCview")		0.688073394495	0.183776695392	15.089140367	0.8176	-3.29091743119	18.3800577982	0.92481604569	0.983602030233	1214	Best
234	589109	chr9:69145704-69145820+	NoOverlap	chr9	69145704	69145820	+	16.1736077269	39	0.860709779272	8.21011798428	7.96348974262		NA	=hyperlink("https://data.broadinstitute.org/compbio1/cav.php?alnset=hg38_20&interval=chr9;69145703;117;0&prologue=135&epilogue=135&spliceSites=hg&hideInserts&wrap=45&footer=chr9%3A69145704-69145820%2B", "CodAlignView")	=hyperlink("http://genome.ucsc.edu/cgi-bin/hgTracks?hgHubConnect.destUrl=..%2Fcgi-bin%2FhgTracks&db=hg38&position=chr9%3A69145704-69145820&hgt.suggest=&hgt.suggestTrack=refGene&Submit=submit&hgsid=240353321&hgt.newJQuery=1", "UCSC")	1.0455170702	1.05329168573	1.05149986971	71760620	71760736	=hyperlink("https://data.broadinstitute.org/compbio1/cav.php?alnset=hg19&interval=chr9;71760619;117;0&prologue=135&epilogue=135&spliceSites=hg&hideInserts&wrap=45&footer=chr9%3A69145704-69145820%2B_hg19", "CodAlignView19")	=hyperlink("http://genome.ucsc.edu/cgi-bin/hgTracks?hgHubConnect.destUrl=..%2Fcgi-bin%2FhgTracks&db=hg19&position=chr9%3A71760620-71760736&hgt.suggest=&hgt.suggestTrack=refGene&Submit=submit&hgsid=240353321&hgt.newJQuery=1", "UCSC19")	MRYKKYIGILEAAVGITPLNKRELLPESRRHVNLWQQPG	Same	590055	chr9:69145704-69145820+	193	193	41	0	193	69145704	69151696	Best	234	234;2206	=hyperlink("http://genome.ucsc.edu/cgi-bin/hgTracks?db=hg38&position=chr9:69145704-69151696&complement_hg38=0&hgt.revCmplDisp_hg38=0", "ClusterUCSCview")		0.435897435897	0.361111111111	23.6848410256	0.9944	11.1895384615	12.4953025641	1.02079747077	1.05274456899	567	Best
235	463039	chr1:6455559-6455882+	NoOverlap	chr1	6455559	6455882	+	9.61432405996	108	0.749109749102	1.24810562545	8.36621843451		NA	=hyperlink("https://data.broadinstitute.org/compbio1/cav.php?alnset=hg38_20&interval=chr1;6455558;324;0&prologue=135&epilogue=135&spliceSites=hg&hideInserts&wrap=45&footer=chr1%3A6455559-6455882%2B", "CodAlignView")	=hyperlink("http://genome.ucsc.edu/cgi-bin/hgTracks?hgHubConnect.destUrl=..%2Fcgi-bin%2FhgTracks&db=hg38&position=chr1%3A6455559-6455882&hgt.suggest=&hgt.suggestTrack=refGene&Submit=submit&hgsid=240353321&hgt.newJQuery=1", "UCSC")	1.05148858583	1.05310328242	1.04302527499	6515619	6515942	=hyperlink("https://data.broadinstitute.org/compbio1/cav.php?alnset=hg19&interval=chr1;6515618;324;0&prologue=135&epilogue=135&spliceSites=hg&hideInserts&wrap=45&footer=chr1%3A6455559-6455882%2B_hg19", "CodAlignView19")	=hyperlink("http://genome.ucsc.edu/cgi-bin/hgTracks?hgHubConnect.destUrl=..%2Fcgi-bin%2FhgTracks&db=hg19&position=chr1%3A6515619-6515942&hgt.suggest=&hgt.suggestTrack=refGene&Submit=submit&hgsid=240353321&hgt.newJQuery=1", "UCSC19")	VPASPGLAHGLYWPQHFLPPLDGGAPPHYDSLTLDLFMLGYFQLLEMGLSREERKFRHLLCYEMFDRLGSHPWERIRLFHRVVLEEVEAGRRGWSDGFEDLRHRFFGNGLEAEPAPEEQAK	Same	464903	chr1:6455559-6455882+	247	247	-12	0	194	6447414	6467425	Best	235	235;370;505;560;639;1215;12903;51895	=hyperlink("http://genome.ucsc.edu/cgi-bin/hgTracks?db=hg38&position=chr1:6447414-6467425&complement_hg38=0&hgt.revCmplDisp_hg38=0", "ClusterUCSCview")		0.688271604938	0.914368650218	19.3011296296	0.9303	4.86941388889	14.4317157407	1.03725462502	1.04120761082	395	Best
236	599409	chr1:28593695-28593799+	Extension	chr1	28593695	28593799	+	9.43986013276	35	0.858345268068	1.78143424477	7.65842588799		chr1:28593695-28594048+	=hyperlink("https://data.broadinstitute.org/compbio1/cav.php?alnset=hg38_20&interval=chr1;28593694;105;0&prologue=135&epilogue=135&spliceSites=hg&hideInserts&wrap=45&footer=chr1%3A28593695-28593799%2B", "CodAlignView")	=hyperlink("http://genome.ucsc.edu/cgi-bin/hgTracks?hgHubConnect.destUrl=..%2Fcgi-bin%2FhgTracks&db=hg38&position=chr1%3A28593695-28593799&hgt.suggest=&hgt.suggestTrack=refGene&Submit=submit&hgsid=240353321&hgt.newJQuery=1", "UCSC")	1.07286163572	1.05254469561	1.05435340777	28920207	28920311	=hyperlink("https://data.broadinstitute.org/compbio1/cav.php?alnset=hg19&interval=chr1;28920206;105;0&prologue=135&epilogue=135&spliceSites=hg&hideInserts&wrap=45&footer=chr1%3A28593695-28593799%2B_hg19", "CodAlignView19")	=hyperlink("http://genome.ucsc.edu/cgi-bin/hgTracks?hgHubConnect.destUrl=..%2Fcgi-bin%2FhgTracks&db=hg19&position=chr1%3A28920207-28920311&hgt.suggest=&hgt.suggestTrack=refGene&Submit=submit&hgsid=240353321&hgt.newJQuery=1", "UCSC19")	CITRSFYRNVVGVLLVFDVTNRKSFEHIQDWHQEVMATQGPDK	Same	600124	chr1:28593695-28593799+	162	162	74	0	195	28593695	28593799	Best	236	236	=hyperlink("http://genome.ucsc.edu/cgi-bin/hgTracks?db=hg38&position=chr1:28593695-28593799&complement_hg38=0&hgt.revCmplDisp_hg38=0", "ClusterUCSCview")		0.514285714286	0.144827586207	12.9513885714	0.9697	0.415197142857	12.5361914286	1.05509090268	1.04841137172	199	Best
237	520079	chr17:6639636-6639995-	NoOverlap	chr17	6639636	6639995	-	11.3591732106	120	0.659796673533	6.18521668414	5.17395652644		NA	=hyperlink("https://data.broadinstitute.org/compbio1/cav.php?alnset=hg38_20&interval=chr17;6639635;360;0&strand=-&prologue=135&epilogue=135&spliceSites=hg&hideInserts&wrap=45&footer=chr17%3A6639636-6639995-", "CodAlignView")	=hyperlink("http://genome.ucsc.edu/cgi-bin/hgTracks?hgHubConnect.destUrl=..%2Fcgi-bin%2FhgTracks&db=hg38&position=chr17%3A6639636-6639995&hgt.suggest=&hgt.suggestTrack=refGene&Submit=submit&hgsid=240353321&hgt.newJQuery=1", "UCSC")	0.994787048384	1.05224049916	0.988055797175	6542956	6543315	=hyperlink("https://data.broadinstitute.org/compbio1/cav.php?alnset=hg19&interval=chr17;6542955;360;0&strand=-&prologue=135&epilogue=135&spliceSites=hg&hideInserts&wrap=45&footer=chr17%3A6639636-6639995-_hg19", "CodAlignView19")	=hyperlink("http://genome.ucsc.edu/cgi-bin/hgTracks?hgHubConnect.destUrl=..%2Fcgi-bin%2FhgTracks&db=hg19&position=chr17%3A6542956-6543315&hgt.suggest=&hgt.suggestTrack=refGene&Submit=submit&hgsid=240353321&hgt.newJQuery=1", "UCSC19")	QAAETADAAGANEALGAPGTPGSIEAARDPGAVWVNGAVGEPEVVGLAGAVWVTGSGEEETEDRSPRGCERKGRPGSLGHESILHLWLKVQAMRAASGCGEGSRVELHPVPAGEGPVERGVPGRASWVETSRGGLTGPWVKEQAR	None				NA	NA	0	196	6637185	6640241	Best	237	237;7084;40012;65363	=hyperlink("http://genome.ucsc.edu/cgi-bin/hgTracks?db=hg38&position=chr17:6637185-6640241&complement_hg38=1&hgt.revCmplDisp_hg38=1", "ClusterUCSCview")		0.652777777778	0.525803310613	24.45684	0.9598	11.5399375	12.9169025	1.05957255683	1.05051848431	155	Best
238	469798	chr1:2800480-2800821-	NoOverlap	chr1	2800480	2800821	-	11.5036780547	114	0.747444314609	2.35777547224	9.14590258243		NA	=hyperlink("https://data.broadinstitute.org/compbio1/cav.php?alnset=hg38_20&interval=chr1;2800479;342;0&strand=-&prologue=135&epilogue=135&spliceSites=hg&hideInserts&wrap=45&footer=chr1%3A2800480-2800821-", "CodAlignView")	=hyperlink("http://genome.ucsc.edu/cgi-bin/hgTracks?hgHubConnect.destUrl=..%2Fcgi-bin%2FhgTracks&db=hg38&position=chr1%3A2800480-2800821&hgt.suggest=&hgt.suggestTrack=refGene&Submit=submit&hgsid=240353321&hgt.newJQuery=1", "UCSC")	1.02817049194	1.05217760792	1.03697672809	2717045	2717386	=hyperlink("https://data.broadinstitute.org/compbio1/cav.php?alnset=hg19&interval=chr1;2717044;342;0&strand=-&prologue=135&epilogue=135&spliceSites=hg&hideInserts&wrap=45&footer=chr1%3A2800480-2800821-_hg19", "CodAlignView19")	=hyperlink("http://genome.ucsc.edu/cgi-bin/hgTracks?hgHubConnect.destUrl=..%2Fcgi-bin%2FhgTracks&db=hg19&position=chr1%3A2717045-2717386&hgt.suggest=&hgt.suggestTrack=refGene&Submit=submit&hgsid=240353321&hgt.newJQuery=1", "UCSC19")	HGPVGVPDMMSAQELVACLCREGEQHLALGELPLATAFYLAAFSCHAPSALQSVRTALAQARGAAVVATLESWCRGDSQIPAIHWDGMAVVSLTGSLASAFLGALCPDHPAAILHLLAGLLARGR	Same	471680	chr1:2800480-2800821-	249	249	-11	0	48	2789592	2800821		54	54;238;634;805	=hyperlink("http://genome.ucsc.edu/cgi-bin/hgTracks?db=hg38&position=chr1:2789592-2800821&complement_hg38=1&hgt.revCmplDisp_hg38=1", "ClusterUCSCview")		0.730994152047	0.461538461538	22.2117701754	0.923	6.57494824561	15.6368219298	1.06045189168	1.04350192097	149	Best
239	483244	chr11:1089509-1089670+	NoOverlap	chr11	1089509	1089670	+	13.7813296122	54	0.612861942587	5.25322595791	8.52810365431		NA	=hyperlink("https://data.broadinstitute.org/compbio1/cav.php?alnset=hg38_20&interval=chr11;1089508;162;0&prologue=135&epilogue=135&spliceSites=hg&hideInserts&wrap=45&footer=chr11%3A1089509-1089670%2B", "CodAlignView")	=hyperlink("http://genome.ucsc.edu/cgi-bin/hgTracks?hgHubConnect.destUrl=..%2Fcgi-bin%2FhgTracks&db=hg38&position=chr11%3A1089509-1089670&hgt.suggest=&hgt.suggestTrack=refGene&Submit=submit&hgsid=240353321&hgt.newJQuery=1", "UCSC")	1.04027867508	1.0520290882	1.02398661362	1087445	1087606	=hyperlink("https://data.broadinstitute.org/compbio1/cav.php?alnset=hg19&interval=chr11;1087444;162;0&prologue=135&epilogue=135&spliceSites=hg&hideInserts&wrap=45&footer=chr11%3A1089509-1089670%2B_hg19", "CodAlignView19")	=hyperlink("http://genome.ucsc.edu/cgi-bin/hgTracks?hgHubConnect.destUrl=..%2Fcgi-bin%2FhgTracks&db=hg19&position=chr11%3A1087445-1087606&hgt.suggest=&hgt.suggestTrack=refGene&Submit=submit&hgsid=240353321&hgt.newJQuery=1", "UCSC19")	AQDRPGCSPQVDPKPFYEACVHDSCSCDTGGDCECFCSAVASYAQECTKEGACVFWRTPDLCRK	Same	485174	chr11:1089509-1089670+	219	219	20	0	26	1074896	1110292		26	26;37;47;49;58;76;84;101;106;117;119;232;239;262;267;282;322;357;644;745;802;817;861;890;938;1001;1043;1115;1133;1198;1235;1800;1830;1833;2008;2473;2531;3336;3368;3875;4783;5467;5938;7537;9174;10066;13564;15625;16639;20137;22229;39446;46634;65203	=hyperlink("http://genome.ucsc.edu/cgi-bin/hgTracks?db=hg38&position=chr11:1074896-1110292&complement_hg38=0&hgt.revCmplDisp_hg38=0", "ClusterUCSCview")		0.641975308642	0.602678571429	27.0459259259	0.8682	13.579387037	13.4665388889	1.03160218844	1.018643342	461
240	559537	chr4:93806712-93806870+	NoOverlap	chr4	93806712	93806870	+	7.3109641201	53	0.890676017856	-3.39730187013	10.7082659902		NA	=hyperlink("https://data.broadinstitute.org/compbio1/cav.php?alnset=hg38_20&interval=chr4;93806711;159;0&prologue=135&epilogue=135&spliceSites=hg&hideInserts&wrap=45&footer=chr4%3A93806712-93806870%2B", "CodAlignView")	=hyperlink("http://genome.ucsc.edu/cgi-bin/hgTracks?hgHubConnect.destUrl=..%2Fcgi-bin%2FhgTracks&db=hg38&position=chr4%3A93806712-93806870&hgt.suggest=&hgt.suggestTrack=refGene&Submit=submit&hgsid=240353321&hgt.newJQuery=1", "UCSC")	1.01810673656	1.05197771	0.94399474526	94727863	94728021	=hyperlink("https://data.broadinstitute.org/compbio1/cav.php?alnset=hg19&interval=chr4;94727862;159;0&prologue=135&epilogue=135&spliceSites=hg&hideInserts&wrap=45&footer=chr4%3A93806712-93806870%2B_hg19", "CodAlignView19")	=hyperlink("http://genome.ucsc.edu/cgi-bin/hgTracks?hgHubConnect.destUrl=..%2Fcgi-bin%2FhgTracks&db=hg19&position=chr4%3A94727863-94728021&hgt.suggest=&hgt.suggestTrack=refGene&Submit=submit&hgsid=240353321&hgt.newJQuery=1", "UCSC19")	INLDVTLCFISPQASSLQNETTISERRNAWPLRPCLKLGSNTWRSQASSHSLHQSSQMGGPLDDP	Same	560526	chr4:93806712-93806870+	183	183	57	0	197	93806712	93806870	Best	240	240	=hyperlink("http://genome.ucsc.edu/cgi-bin/hgTracks?db=hg38&position=chr4:93806712-93806870&complement_hg38=0&hgt.revCmplDisp_hg38=0", "ClusterUCSCview")		0.48427672956	0.0	11.9084169811	0.9985	-4.30935283019	16.2177698113	1.02160494265	0.934477392281	560	Best
241	572517	chr6:109257655-109257777+	NoOverlap	chr6	109257655	109257777	+	6.08838305677	41	0.83990234226	-3.02896578574	9.1173488425		NA	=hyperlink("https://data.broadinstitute.org/compbio1/cav.php?alnset=hg38_20&interval=chr6;109257654;123;0&prologue=135&epilogue=135&spliceSites=hg&hideInserts&wrap=45&footer=chr6%3A109257655-109257777%2B", "CodAlignView")	=hyperlink("http://genome.ucsc.edu/cgi-bin/hgTracks?hgHubConnect.destUrl=..%2Fcgi-bin%2FhgTracks&db=hg38&position=chr6%3A109257655-109257777&hgt.suggest=&hgt.suggestTrack=refGene&Submit=submit&hgsid=240353321&hgt.newJQuery=1", "UCSC")	0.900829269712	1.05177559129	1.03013826135	109578858	109578980	=hyperlink("https://data.broadinstitute.org/compbio1/cav.php?alnset=hg19&interval=chr6;109578857;123;0&prologue=135&epilogue=135&spliceSites=hg&hideInserts&wrap=45&footer=chr6%3A109257655-109257777%2B_hg19", "CodAlignView19")	=hyperlink("http://genome.ucsc.edu/cgi-bin/hgTracks?hgHubConnect.destUrl=..%2Fcgi-bin%2FhgTracks&db=hg19&position=chr6%3A109578858-109578980&hgt.suggest=&hgt.suggestTrack=refGene&Submit=submit&hgsid=240353321&hgt.newJQuery=1", "UCSC19")	ALEHLFQEACHACRPTSASGLASLERHVLQLALDLWLTPATPEAWYSTQLQKDVSSF	Same	573544	chr6:109257655-109257777+	173	173	68	0	198	109254451	109270128	Best	241	241;379;398;784;1262;1279;1591;1821;4627;6101	=hyperlink("http://genome.ucsc.edu/cgi-bin/hgTracks?db=hg38&position=chr6:109254451-109270128&complement_hg38=0&hgt.revCmplDisp_hg38=0", "ClusterUCSCview")		0.617886178862	0.174715909091	12.8867731707	0.9615	-3.58700487805	16.4737780488	1.06692913508	0.953242911759	103	Best
242	490925	chr12:25017177-25017290+	NoOverlap	chr12	25017177	25017290	+	6.85602628871	38	0.77717089703	-2.39408956105	9.25011584976		NA	=hyperlink("https://data.broadinstitute.org/compbio1/cav.php?alnset=hg38_20&interval=chr12;25017176;114;0&prologue=135&epilogue=135&spliceSites=hg&hideInserts&wrap=45&footer=chr12%3A25017177-25017290%2B", "CodAlignView")	=hyperlink("http://genome.ucsc.edu/cgi-bin/hgTracks?hgHubConnect.destUrl=..%2Fcgi-bin%2FhgTracks&db=hg38&position=chr12%3A25017177-25017290&hgt.suggest=&hgt.suggestTrack=refGene&Submit=submit&hgsid=240353321&hgt.newJQuery=1", "UCSC")	0.91789211076	1.05148901123	1.03030811247	25170111	25170224	=hyperlink("https://data.broadinstitute.org/compbio1/cav.php?alnset=hg19&interval=chr12;25170110;114;0&prologue=135&epilogue=135&spliceSites=hg&hideInserts&wrap=45&footer=chr12%3A25017177-25017290%2B_hg19", "CodAlignView19")	=hyperlink("http://genome.ucsc.edu/cgi-bin/hgTracks?hgHubConnect.destUrl=..%2Fcgi-bin%2FhgTracks&db=hg19&position=chr12%3A25170111-25170224&hgt.suggest=&hgt.suggestTrack=refGene&Submit=submit&hgsid=240353321&hgt.newJQuery=1", "UCSC19")	EVSDLIAYVADLHFNKRKLEEENNKFKLALETLEETNSQLSEDCTELRLQVK	Same	492901	chr12:25017177-25017290+	201	201	41	0	199	25017177	25017290	Best	242	242	=hyperlink("http://genome.ucsc.edu/cgi-bin/hgTracks?db=hg38&position=chr12:25017177-25017290&complement_hg38=0&hgt.revCmplDisp_hg38=0", "ClusterUCSCview")		0.368421052632	0.527777777778	7.87069736842	0.8517	-3.06507631579	10.9357736842	0.891497450072	1.07164259153	1316	Best
243	469938	chr1:6506030-6506158-	NoOverlap	chr1	6506030	6506158	-	12.6462674159	43	0.77934212324	2.6330651225	10.0132022934		NA	=hyperlink("https://data.broadinstitute.org/compbio1/cav.php?alnset=hg38_20&interval=chr1;6506029;129;0&strand=-&prologue=135&epilogue=135&spliceSites=hg&hideInserts&wrap=45&footer=chr1%3A6506030-6506158-", "CodAlignView")	=hyperlink("http://genome.ucsc.edu/cgi-bin/hgTracks?hgHubConnect.destUrl=..%2Fcgi-bin%2FhgTracks&db=hg38&position=chr1%3A6506030-6506158&hgt.suggest=&hgt.suggestTrack=refGene&Submit=submit&hgsid=240353321&hgt.newJQuery=1", "UCSC")	1.0454135	1.05146470232	1.01285392695	6566090	6566218	=hyperlink("https://data.broadinstitute.org/compbio1/cav.php?alnset=hg19&interval=chr1;6566089;129;0&strand=-&prologue=135&epilogue=135&spliceSites=hg&hideInserts&wrap=45&footer=chr1%3A6506030-6506158-_hg19", "CodAlignView19")	=hyperlink("http://genome.ucsc.edu/cgi-bin/hgTracks?hgHubConnect.destUrl=..%2Fcgi-bin%2FhgTracks&db=hg19&position=chr1%3A6566090-6566218&hgt.suggest=&hgt.suggestTrack=refGene&Submit=submit&hgsid=240353321&hgt.newJQuery=1", "UCSC19")	GPGGAASPGLSMFLYWRKRGTYELEALPGDLAELELGTVERFSWSSTLDIIEDLGGR	Same	471820	chr1:6506030-6506158-	212	212	31	0	200	6497370	6506158	Best	243	243;55919	=hyperlink("http://genome.ucsc.edu/cgi-bin/hgTracks?db=hg38&position=chr1:6497370-6506158&complement_hg38=1&hgt.revCmplDisp_hg38=1", "ClusterUCSCview")		0.651162790698	0.664187643021	20.8144976744	0.9973	3.90314418605	16.9113534884	0.995875894615	0.977014416933	779	Best
244	485756	chr11:94517582-94517677+	NoOverlap	chr11	94517582	94517677	+	10.283271933	32	0.838352121004	-0.1377093466	10.4209812796		NA	=hyperlink("https://data.broadinstitute.org/compbio1/cav.php?alnset=hg38_20&interval=chr11;94517581;96;0&prologue=135&epilogue=135&spliceSites=hg&hideInserts&wrap=45&footer=chr11%3A94517582-94517677%2B", "CodAlignView")	=hyperlink("http://genome.ucsc.edu/cgi-bin/hgTracks?hgHubConnect.destUrl=..%2Fcgi-bin%2FhgTracks&db=hg38&position=chr11%3A94517582-94517677&hgt.suggest=&hgt.suggestTrack=refGene&Submit=submit&hgsid=240353321&hgt.newJQuery=1", "UCSC")	1.055666448	1.05105753602	1.02294893228	94250748	94250843	=hyperlink("https://data.broadinstitute.org/compbio1/cav.php?alnset=hg19&interval=chr11;94250747;96;0&prologue=135&epilogue=135&spliceSites=hg&hideInserts&wrap=45&footer=chr11%3A94517582-94517677%2B_hg19", "CodAlignView19")	=hyperlink("http://genome.ucsc.edu/cgi-bin/hgTracks?hgHubConnect.destUrl=..%2Fcgi-bin%2FhgTracks&db=hg19&position=chr11%3A94250748-94250843&hgt.suggest=&hgt.suggestTrack=refGene&Submit=submit&hgsid=240353321&hgt.newJQuery=1", "UCSC19")	VIDFVNAFIGKKFLYCEPHKRIKEVLEEERHIKRDECHIKNPAAGNLSDK	Same	487714	chr11:94517582-94517677+	210	210	34	0	131	94512607	94528205		158	158;244;57951	=hyperlink("http://genome.ucsc.edu/cgi-bin/hgTracks?db=hg38&position=chr11:94512607-94528205&complement_hg38=0&hgt.revCmplDisp_hg38=0", "ClusterUCSCview")		0.322916666667	0.484848484848	11.3697875	0.9256	-0.280675	11.6504625	0.982247520318	1.05951106203	888	Best
245	592929	chr9:114098283-114098429-	NoOverlap	chr9	114098283	114098429	-	12.3264102814	49	0.775720716302	6.79597962997	5.53043065144		NA	=hyperlink("https://data.broadinstitute.org/compbio1/cav.php?alnset=hg38_20&interval=chr9;114098282;147;0&strand=-&prologue=135&epilogue=135&spliceSites=hg&hideInserts&wrap=45&footer=chr9%3A114098283-114098429-", "CodAlignView")	=hyperlink("http://genome.ucsc.edu/cgi-bin/hgTracks?hgHubConnect.destUrl=..%2Fcgi-bin%2FhgTracks&db=hg38&position=chr9%3A114098283-114098429&hgt.suggest=&hgt.suggestTrack=refGene&Submit=submit&hgsid=240353321&hgt.newJQuery=1", "UCSC")	1.01638850807	1.05100566737	1.01412812458	116860563	116860709	=hyperlink("https://data.broadinstitute.org/compbio1/cav.php?alnset=hg19&interval=chr9;116860562;147;0&strand=-&prologue=135&epilogue=135&spliceSites=hg&hideInserts&wrap=45&footer=chr9%3A114098283-114098429-_hg19", "CodAlignView19")	=hyperlink("http://genome.ucsc.edu/cgi-bin/hgTracks?hgHubConnect.destUrl=..%2Fcgi-bin%2FhgTracks&db=hg19&position=chr9%3A116860563-116860709&hgt.suggest=&hgt.suggestTrack=refGene&Submit=submit&hgsid=240353321&hgt.newJQuery=1", "UCSC19")	QVSPPGGGPEVAFRFGAVLDAARTQEDVFRACGVRRLGELALRG*VKLRLR	Same	593882	chr9:114098283-114098429-	200	200	45	5	201	114097703	114099171	Best	245	245;413;642;1048;5747	=hyperlink("http://genome.ucsc.edu/cgi-bin/hgTracks?db=hg38&position=chr9:114097703-114099171&complement_hg38=1&hgt.revCmplDisp_hg38=1", "ClusterUCSCview")		0.727891156463	1.14079822616	17.1827326531	0.8777	8.05395306122	9.12877959184	1.06071293782	1.03532979061	144	Best
246	521540	chr17:42039741-42040328-	NoOverlap	chr17	42039741	42040328	-	8.03055303829	196	0.714399923393	1.99379025103	6.03676278726		NA	=hyperlink("https://data.broadinstitute.org/compbio1/cav.php?alnset=hg38_20&interval=chr17;42039740;588;0&strand=-&prologue=135&epilogue=135&spliceSites=hg&hideInserts&wrap=45&footer=chr17%3A42039741-42040328-", "CodAlignView")	=hyperlink("http://genome.ucsc.edu/cgi-bin/hgTracks?hgHubConnect.destUrl=..%2Fcgi-bin%2FhgTracks&db=hg38&position=chr17%3A42039741-42040328&hgt.suggest=&hgt.suggestTrack=refGene&Submit=submit&hgsid=240353321&hgt.newJQuery=1", "UCSC")	1.060445317	1.05074312006	1.04125882087	40191759	40192346	=hyperlink("https://data.broadinstitute.org/compbio1/cav.php?alnset=hg19&interval=chr17;40191758;588;0&strand=-&prologue=135&epilogue=135&spliceSites=hg&hideInserts&wrap=45&footer=chr17%3A42039741-42040328-_hg19", "CodAlignView19")	=hyperlink("http://genome.ucsc.edu/cgi-bin/hgTracks?hgHubConnect.destUrl=..%2Fcgi-bin%2FhgTracks&db=hg19&position=chr17%3A40191759-40192346&hgt.suggest=&hgt.suggestTrack=refGene&Submit=submit&hgsid=240353321&hgt.newJQuery=1", "UCSC19")	CTYRGVELLGYSEAAVRGLEWLRGSFLDSMRKGLQDSYPGPSLDAVAAFAAIFDPRRYPQAPEELGTHGEGALRVLLRGFAPAVVRQRALGDFALFKRVVFGLGRLGPRALCTQLACAHSELHELFPDFAALAALALALPAGAGLLDKVGRSRELRWWGQSGAGEGRGGHMVKIAVDGPPLHEFDFGLAVEFLESGWGEGFLGSQLT	Same	522960	chr17:42039741-42040328-	156	156	90	0	202	42039741	42043379	Best	246	246;490;677;1042;1254;1300	=hyperlink("http://genome.ucsc.edu/cgi-bin/hgTracks?db=hg38&position=chr17:42039741-42043379&complement_hg38=1&hgt.revCmplDisp_hg38=1", "ClusterUCSCview")		0.710884353741	0.884783665532	11.3053994898	0.8543	1.72242397959	9.5829755102	1.05388154883	1.05700480275	211	Best
247	573290	chr6:158093885-158094013+	NoOverlap	chr6	158093885	158094013	+	12.3296650801	43	0.906175822967	2.48588372975	9.84378135031		NA	=hyperlink("https://data.broadinstitute.org/compbio1/cav.php?alnset=hg38_20&interval=chr6;158093884;129;0&prologue=135&epilogue=135&spliceSites=hg&hideInserts&wrap=45&footer=chr6%3A158093885-158094013%2B", "CodAlignView")	=hyperlink("http://genome.ucsc.edu/cgi-bin/hgTracks?hgHubConnect.destUrl=..%2Fcgi-bin%2FhgTracks&db=hg38&position=chr6%3A158093885-158094013&hgt.suggest=&hgt.suggestTrack=refGene&Submit=submit&hgsid=240353321&hgt.newJQuery=1", "UCSC")	1.04056188431	1.05057743523	1.01585122964	158514917	158515045	=hyperlink("https://data.broadinstitute.org/compbio1/cav.php?alnset=hg19&interval=chr6;158514916;129;0&prologue=135&epilogue=135&spliceSites=hg&hideInserts&wrap=45&footer=chr6%3A158093885-158094013%2B_hg19", "CodAlignView19")	=hyperlink("http://genome.ucsc.edu/cgi-bin/hgTracks?hgHubConnect.destUrl=..%2Fcgi-bin%2FhgTracks&db=hg19&position=chr6%3A158514917-158515045&hgt.suggest=&hgt.suggestTrack=refGene&Submit=submit&hgsid=240353321&hgt.newJQuery=1", "UCSC19")	EVPQLFLPLFLQIVFCSRSQASQPCLLLQRHEFVRTVAAQRLASVDTSGSSV*SQCSSNGPSVIPSWSSQHDAASPLESVR	Same	574318	chr6:158093885-158094013+	202	202	45	1	203	158093885	158094013	Best	247	247	=hyperlink("http://genome.ucsc.edu/cgi-bin/hgTracks?db=hg38&position=chr6:158093885-158094013&complement_hg38=0&hgt.revCmplDisp_hg38=0", "ClusterUCSCview")		0.449612403101	0.310096153846	13.3028813953	0.9614	2.21816976744	11.0847116279	1.06168933713	1.05097241141	134	Best
248	520745	chr17:28717298-28717618-	NoOverlap	chr17	28717298	28717618	-	10.2562588831	107	0.778724502638	6.02461030913	4.23164857401		NA	=hyperlink("https://data.broadinstitute.org/compbio1/cav.php?alnset=hg38_20&interval=chr17;28717297;321;0&strand=-&prologue=135&epilogue=135&spliceSites=hg&hideInserts&wrap=45&footer=chr17%3A28717298-28717618-", "CodAlignView")	=hyperlink("http://genome.ucsc.edu/cgi-bin/hgTracks?hgHubConnect.destUrl=..%2Fcgi-bin%2FhgTracks&db=hg38&position=chr17%3A28717298-28717618&hgt.suggest=&hgt.suggestTrack=refGene&Submit=submit&hgsid=240353321&hgt.newJQuery=1", "UCSC")	1.05485389617	1.05029387898	0.957078823167	27044316	27044636	=hyperlink("https://data.broadinstitute.org/compbio1/cav.php?alnset=hg19&interval=chr17;27044315;321;0&strand=-&prologue=135&epilogue=135&spliceSites=hg&hideInserts&wrap=45&footer=chr17%3A28717298-28717618-_hg19", "CodAlignView19")	=hyperlink("http://genome.ucsc.edu/cgi-bin/hgTracks?hgHubConnect.destUrl=..%2Fcgi-bin%2FhgTracks&db=hg19&position=chr17%3A27044316-27044636&hgt.suggest=&hgt.suggestTrack=refGene&Submit=submit&hgsid=240353321&hgt.newJQuery=1", "UCSC19")	VIVGTIRPRVIVGSARARPPPDGTPRPQLAAEESPRPRVIFGTPRARVILGSPRPRVIVSSPWPAVVVASPRPRTPVGSPWPRVVVGTPRPRVIVGSPRARVADADPASAPSQGALQGR	Same	522159	chr17:28717298-28717618-	227	227	21	0	204	28716900	28729058	Best	248	248;2079;2289;12048	=hyperlink("http://genome.ucsc.edu/cgi-bin/hgTracks?db=hg38&position=chr17:28716900-28729058&complement_hg38=1&hgt.revCmplDisp_hg38=1", "ClusterUCSCview")		0.719626168224	1.08625357197	13.0103915888	0.8734	7.0454728972	5.96491869159	1.02627054796	0.947986137002	513	Best
249	486543	chr11:125951923-125952048+	NoOverlap	chr11	125951923	125952048	+	3.19538088285	42	0.755959556326	-7.93267861151	11.1280594944		NA	=hyperlink("https://data.broadinstitute.org/compbio1/cav.php?alnset=hg38_20&interval=chr11;125951922;126;0&prologue=135&epilogue=135&spliceSites=hg&hideInserts&wrap=45&footer=chr11%3A125951923-125952048%2B", "CodAlignView")	=hyperlink("http://genome.ucsc.edu/cgi-bin/hgTracks?hgHubConnect.destUrl=..%2Fcgi-bin%2FhgTracks&db=hg38&position=chr11%3A125951923-125952048&hgt.suggest=&hgt.suggestTrack=refGene&Submit=submit&hgsid=240353321&hgt.newJQuery=1", "UCSC")	0.29423175434	1.05028758803	0.967083960096	125821818	125821943	=hyperlink("https://data.broadinstitute.org/compbio1/cav.php?alnset=hg19&interval=chr11;125821817;126;0&prologue=135&epilogue=135&spliceSites=hg&hideInserts&wrap=45&footer=chr11%3A125951923-125952048%2B_hg19", "CodAlignView19")	=hyperlink("http://genome.ucsc.edu/cgi-bin/hgTracks?hgHubConnect.destUrl=..%2Fcgi-bin%2FhgTracks&db=hg19&position=chr11%3A125821818-125821943&hgt.suggest=&hgt.suggestTrack=refGene&Submit=submit&hgsid=240353321&hgt.newJQuery=1", "UCSC19")	GGTAKPFLLPQGHTEPSFLPGEPLGRPTCWSTATMGDQFIMLSCEWPGGEPPATLGWLDEQQQPLGGSSSSMAVHLLQAQEDLAGREFTCRGTHLLRTPDPHCHLQLGE	Same	488505	chr11:125951923-125952048+	159	159	90	0	205	125947712	125955911	Best	249	249;397;448;559;808;866;910;1028;1629;2984;4791;7328;11362;28222;52229	=hyperlink("http://genome.ucsc.edu/cgi-bin/hgTracks?db=hg38&position=chr11:125947712-125955911&complement_hg38=0&hgt.revCmplDisp_hg38=0", "ClusterUCSCview")		0.650793650794	0.380434782609	3.81008333333	0.9109	-12.9314047619	16.7414880952	0.976323382935	0.955117753099	924
250	523252	chr17:76307843-76307992-	NoOverlap	chr17	76307843	76307992	-	10.2778080617	50	0.659371938659	-3.41727402866	13.6950820903		NA	=hyperlink("https://data.broadinstitute.org/compbio1/cav.php?alnset=hg38_20&interval=chr17;76307842;150;0&strand=-&prologue=135&epilogue=135&spliceSites=hg&hideInserts&wrap=45&footer=chr17%3A76307843-76307992-", "CodAlignView")	=hyperlink("http://genome.ucsc.edu/cgi-bin/hgTracks?hgHubConnect.destUrl=..%2Fcgi-bin%2FhgTracks&db=hg38&position=chr17%3A76307843-76307992&hgt.suggest=&hgt.suggestTrack=refGene&Submit=submit&hgsid=240353321&hgt.newJQuery=1", "UCSC")	1.06106068142	1.04999794006	0.92596996473	74303924	74304073	=hyperlink("https://data.broadinstitute.org/compbio1/cav.php?alnset=hg19&interval=chr17;74303923;150;0&strand=-&prologue=135&epilogue=135&spliceSites=hg&hideInserts&wrap=45&footer=chr17%3A76307843-76307992-_hg19", "CodAlignView19")	=hyperlink("http://genome.ucsc.edu/cgi-bin/hgTracks?hgHubConnect.destUrl=..%2Fcgi-bin%2FhgTracks&db=hg19&position=chr17%3A74303924-74304073&hgt.suggest=&hgt.suggestTrack=refGene&Submit=submit&hgsid=240353321&hgt.newJQuery=1", "UCSC19")	GGAQLLTATMPPATTVSLRELADLSIGTPEVGAVNFTALHTLIVAMLKNLDLQNTRIDFQPSSPEPSR	Same	524687	chr17:76307843-76307992-	271	271	-21	0	9	76307579	76307992		9	9;250	=hyperlink("http://genome.ucsc.edu/cgi-bin/hgTracks?db=hg38&position=chr17:76307579-76307992&complement_hg38=1&hgt.revCmplDisp_hg38=1", "ClusterUCSCview")		0.66	0.980819529207	13.347164	0.9233	-5.334164	18.681328	1.04694430917	0.919541472025	289
251	549347	chr22:50704737-50704865+	NoOverlap	chr22	50704737	50704865	+	17.0447256232	43	0.784803433635	11.4611092858	5.58361633746		NA	=hyperlink("https://data.broadinstitute.org/compbio1/cav.php?alnset=hg38_20&interval=chr22;50704736;129;0&prologue=135&epilogue=135&spliceSites=hg&hideInserts&wrap=45&footer=chr22%3A50704737-50704865%2B", "CodAlignView")	=hyperlink("http://genome.ucsc.edu/cgi-bin/hgTracks?hgHubConnect.destUrl=..%2Fcgi-bin%2FhgTracks&db=hg38&position=chr22%3A50704737-50704865&hgt.suggest=&hgt.suggestTrack=refGene&Submit=submit&hgsid=240353321&hgt.newJQuery=1", "UCSC")	1.03832895627	1.04992263688	0.995578087959	51143165	51143293	=hyperlink("https://data.broadinstitute.org/compbio1/cav.php?alnset=hg19&interval=chr22;51143164;129;0&prologue=135&epilogue=135&spliceSites=hg&hideInserts&wrap=45&footer=chr22%3A50704737-50704865%2B_hg19", "CodAlignView19")	=hyperlink("http://genome.ucsc.edu/cgi-bin/hgTracks?hgHubConnect.destUrl=..%2Fcgi-bin%2FhgTracks&db=hg19&position=chr22%3A51143165-51143293&hgt.suggest=&hgt.suggestTrack=refGene&Submit=submit&hgsid=240353321&hgt.newJQuery=1", "UCSC19")	LPPAAETPIEEFTPTPAFPALQYLESVDVEGVAWRAGLRTGDFLIEVR	None				NA	NA	0	54	50674240	50731692		61	61;231;251;326;382;407;433;624;686;687;691;709;730;740;788;877;908;1040;1358;15825;24643;30970;31264;37661;38360;39840;43446;47155;48234;49557;50391;51305;56385;61358	=hyperlink("http://genome.ucsc.edu/cgi-bin/hgTracks?db=hg38&position=chr22:50674240-50731692&complement_hg38=0&hgt.revCmplDisp_hg38=0", "ClusterUCSCview")		0.682170542636	0.80625	31.1611069767	0.9823	21.9613813953	9.1997255814	1.04957493564	1.00670589395	264
252	491114	chr12:40565645-40565788+	NoOverlap	chr12	40565645	40565788	+	9.64542907973	48	0.931572823682	-1.11909581255	10.7645248923		NA	=hyperlink("https://data.broadinstitute.org/compbio1/cav.php?alnset=hg38_20&interval=chr12;40565644;144;0&prologue=135&epilogue=135&spliceSites=hg&hideInserts&wrap=45&footer=chr12%3A40565645-40565788%2B", "CodAlignView")	=hyperlink("http://genome.ucsc.edu/cgi-bin/hgTracks?hgHubConnect.destUrl=..%2Fcgi-bin%2FhgTracks&db=hg38&position=chr12%3A40565645-40565788&hgt.suggest=&hgt.suggestTrack=refGene&Submit=submit&hgsid=240353321&hgt.newJQuery=1", "UCSC")	1.05622364553	1.04969638261	0.958396840747	40959447	40959590	=hyperlink("https://data.broadinstitute.org/compbio1/cav.php?alnset=hg19&interval=chr12;40959446;144;0&prologue=135&epilogue=135&spliceSites=hg&hideInserts&wrap=45&footer=chr12%3A40565645-40565788%2B_hg19", "CodAlignView19")	=hyperlink("http://genome.ucsc.edu/cgi-bin/hgTracks?hgHubConnect.destUrl=..%2Fcgi-bin%2FhgTracks&db=hg19&position=chr12%3A40959447-40959590&hgt.suggest=&hgt.suggestTrack=refGene&Submit=submit&hgsid=240353321&hgt.newJQuery=1", "UCSC19")	PGDIWTANCHRGTCTDAKTIDCKPEECPSPPTCKTGEKLVKFQSNDTCCEIGYCGVYFN	Same	493091	chr12:40565645-40565788+	252	252	0	0	19	40565645	40570604		19	19;175;252;1193;1558	=hyperlink("http://genome.ucsc.edu/cgi-bin/hgTracks?db=hg38&position=chr12:40565645-40570604&complement_hg38=0&hgt.revCmplDisp_hg38=0", "ClusterUCSCview")		0.486111111111	0.353808353808	13.9709208333	0.9426	-0.426004166667	14.396925	1.04020481574	0.987168141473	362
[truncated: 3,818 more rows]
[truncated: 20 more columns]
