# Supplementary material for: Discovery of high-confidence human protein-coding genes and exons by whole-genome PhyloCSF helps elucidate 118 GWAS loci
Source: Genome Res. 2019 Dec;29(12):2073–87. doi: 10.1101/gr.246462.118 (PMC6886504; doi:10.1101/gr.246462.118)
Supplement: Supplemental Material [file supp_gr.246462.118_Supplemental_Code_S1.zip]

Archive with 3 entries (2 files):
- Supplemental_Code_S1.tar
- __MACOSX/
- __MACOSX/._Supplemental_Code_S1.tar
